# Supplementary material for: Comparative transcriptome analysis reveals nicotine metabolism is a critical component for enhancing stress response intensity of innate immunity system in tobacco
Source: Front Plant Sci. 2024 Mar 21;15:1338169. doi: 10.3389/fpls.2024.1338169 (PMC11003474; doi:10.3389/fpls.2024.1338169)
Supplement: Supplementary file 1 [file Table_1.xlsx]

## Sheet: Read Statistics
Table S1. Basic Quality Control Summary
Sample	Total Raw Reads (M)	Total Clean Reads (M)	Total Clean Bases(Gb)	Clean Reads Q20(%)	Clean Reads Q30(%)	Clean Reads Ratio(%)
SDWT1	64.86	58.93	8.84	98.41	95.14	90.87
SDWT2	61.35	56.2	8.43	98.44	95.18	91.61
SDWT3	63.1	57.81	8.67	98.45	95.26	91.62
SDWT4	64.86	59.21	8.88	98.38	95.02	91.3
SDDMT1	59.6	55.17	8.28	96.7	91.71	92.58
SDDMT2	61.35	55.94	8.39	96.64	91.55	91.19
SDDMT3	66.61	57.13	8.57	97	92.4	85.78
SDDMT4	61.35	55.84	8.38	96.66	91.61	91.02
RSWT1	64.86	58.67	8.8	98.5	95.38	90.46
RSWT2	59.6	55.69	8.35	96.97	92.18	93.45
RSWT3	59.6	55.62	8.34	97.15	92.66	93.32
RSWT4	59.6	56.15	8.42	97.02	92.33	94.22
RSDMT1	59.6	55.08	8.26	96.78	91.88	92.41
RSDMT2	61.35	56.34	8.45	96.76	91.91	91.84
RSDMT3	63.1	57.09	8.56	96.76	91.82	90.47
RSDMT4	59.6	55.04	8.26	96.72	91.75	92.36
BTWT1	61.35	57.22	8.58	97.03	92.33	93.26
BTWT2	59.6	55.41	8.31	97.02	92.33	92.98
BTWT3	59.6	55.57	8.34	96.88	91.96	93.24
BTWT4	59.6	56.26	8.44	96.83	91.86	94.4
BTDMT1	59.6	54.75	8.21	96.85	92.06	91.86
BTDMT2	61.35	57.26	8.59	96.1	90.87	93.33
BTDMT3	61.35	57.28	8.59	96.17	91.05	93.36
BTDMT4	64.86	58.25	8.74	96.19	91.09	89.82
T0.5WT1	59.6	55.94	8.39	96.94	92.1	93.86
T0.5WT2	59.6	56.43	8.46	96.94	92.1	94.68
T0.5WT3	59.6	55.48	8.32	96.94	92.12	93.09
T0.5WT4	59.6	55.99	8.4	97	92.25	93.95
T0.5DMT1	59.6	55.57	8.34	96.36	91.49	93.24
T0.5DMT2	63.1	58.48	8.77	96.14	90.96	92.68
T0.5DMT3	64.86	58.96	8.84	96.06	90.82	90.92
T0.5DMT4	61.35	57.48	8.62	96.07	90.78	93.69
T1WT1	57.39	52.4	7.86	97.12	92.55	91.3
T1WT2	59.6	55.42	8.31	96.94	92.12	92.99
T1WT3	59.6	55.75	8.36	97.16	92.66	93.54
T1WT4	63.1	58.4	8.76	96.97	92.19	92.54
T1DMT1	61.35	57.52	8.63	96.04	90.73	93.75
T1DMT2	61.35	58.05	8.71	96.03	90.7	94.62
T1DMT3	61.35	57.34	8.6	96.09	90.83	93.47
T1DMT4	61.35	57.59	8.64	96.05	90.73	93.87
T2WT1	61.35	58.64	8.8	96.75	91.61	95.59
T2WT2	59.6	55.31	8.3	97.02	92.3	92.81
T2WT3	59.6	56.65	8.5	96.88	91.97	95.05
T2WT4	59.6	56.05	8.41	97	92.27	94.04
T2DMT1	63.1	58.74	8.81	95.94	90.5	93.08
T2DMT2	63.1	58.51	8.78	96.02	90.69	92.72
T2DMT3	64.86	58.67	8.8	96.03	90.72	90.46
T2DMT4	59.6	56.46	8.47	96.1	90.86	94.74
T4WT1	63.1	57.41	8.61	96.83	92	90.99
T4WT2	63.1	56.59	8.49	96.87	92.11	89.69
T4WT3	61.35	56.2	8.43	96.67	91.61	91.61
T4WT4	61.35	56.39	8.46	96.61	91.47	91.91
T4DMT1	59.6	56.4	8.46	96.17	91.08	94.63
T4DMT2	61.35	58.15	8.72	95.97	90.54	94.79
T4DMT3	61.35	57.96	8.69	95.98	90.59	94.48
T4DMT4	66.61	58.79	8.82	96.18	91.07	88.26
WT=wild-type
DMT=double mutant (Nic1-2Nic2-2)
