# Supplementary material for: Comparative transcriptome analysis reveals nicotine metabolism is a critical component for enhancing stress response intensity of innate immunity system in tobacco
Source: Front Plant Sci. 2024 Mar 21;15:1338169. doi: 10.3389/fpls.2024.1338169 (PMC11003474; doi:10.3389/fpls.2024.1338169)
Supplement: Supplementary file 2 [file Table_2.xlsx]

## Sheet: Genome Mapping Statistics
Table S2. Genome Mapping Statistics
Sample	Total Clean Reads (M)	Total Mapping(%)	Uniquely Mapping(%)
SDWT1	58.93	95.63	87.14
SDWT2	56.2	96.81	88.28
SDWT3	57.81	96.86	88.32
SDWT4	59.21	96.82	88.2
SDDMT1	55.17	96.54	88.03
SDDMT2	55.94	96.44	88.22
SDDMT3	57.13	95.77	87.58
SDDMT4	55.84	96.38	88.21
RSWT1	58.67	96.63	87.97
RSWT2	55.69	96.45	88.07
RSWT3	55.62	96.49	88.09
RSWT4	56.15	96.61	88
RSDMT1	55.08	96.4	88.09
RSDMT2	56.34	96.41	87.92
RSDMT3	57.09	96.25	87.98
RSDMT4	55.04	96.52	87.94
BTWT1	57.22	96.44	88.57
BTWT2	55.41	96.29	88.6
BTWT3	55.57	95.79	88.08
BTWT4	56.26	96.63	89.03
BTDMT1	54.75	96.42	88.62
BTDMT2	57.26	95.69	88.49
BTDMT3	57.28	95.62	88.13
BTDMT4	58.25	91.19	84.13
T0.5WT1	55.94	96.45	88.88
T0.5WT2	56.43	96.78	89.45
T0.5WT3	55.48	96.36	88.75
T0.5WT4	55.99	96.52	89.11
T0.5DMT1	55.57	95.55	87.85
T0.5DMT2	58.48	95.08	88.02
T0.5DMT3	58.96	95.17	87.82
T0.5DMT4	57.48	95.75	88.39
T1WT1	52.4	96.18	88.62
T1WT2	55.42	96.43	89.12
T1WT3	55.75	96.42	88.61
T1WT4	58.4	96.24	88.71
T1DMT1	57.52	95.78	88.63
T1DMT2	58.05	95.88	88.89
T1DMT3	57.34	95.84	88.49
T1DMT4	57.59	95.62	88.29
T2WT1	58.64	96.99	89.4
T2WT2	55.31	96.39	88.41
T2WT3	56.65	96.98	89.09
T2WT4	56.05	96.8	89.1
T2DMT1	58.74	95.65	88.26
T2DMT2	58.51	95.52	87.76
T2DMT3	58.67	95.15	87.69
T2DMT4	56.46	94.25	86.98
T4WT1	57.41	96.12	88.44
T4WT2	56.59	95.96	88.29
T4WT3	56.2	96.25	88.5
T4WT4	56.39	96.32	88.68
T4DMT1	56.4	95.87	88.76
T4DMT2	58.15	95.92	88.81
T4DMT3	57.96	96.02	88.9
T4DMT4	58.79	94.94	87.47
WT=wild-type
DMT=double mutant (Nic1-2Nic2-2)
