# Supplementary material for: Comparative transcriptome analysis reveals nicotine metabolism is a critical component for enhancing stress response intensity of innate immunity system in tobacco
Source: Front Plant Sci. 2024 Mar 21;15:1338169. doi: 10.3389/fpls.2024.1338169 (PMC11003474; doi:10.3389/fpls.2024.1338169)
Supplement: Supplementary file 3 [file Table_3.xlsx]

## Sheet: Total_DEG_Summary
Compare_group	diffexp_up	diffexp_down	diffexp_updown_total
SDWT-vs-SDDMT	55	54	109
RSWT-vs-RSDMT	58	78	136
BTWT-vs-BTDMT	117	556	673
T05WT-vs-T05DMT	737	143	880
T1WT-vs-T1DMT	33	35	68
T2WT-vs-T2DMT	175	574	749
T4WT-vs-T4DMT	45	95	140
WT=wild-type
DMT=double mutant (Nic1-2Nic2-2)

## Sheet: SD_DEGs
Gene_ID	average_fpkm_SDWT	average_fpkm_SDDMT	diffexp_log2fc_SDWT-vs-SDDMT	diffexp_deseq2_qvalue_SDWT-vs-SDDMT	diffexp_pvalue_SDWT-vs-SDDMT
Nitab4.5_0000868g0020	0.017	14.957	9.80425	5.75e-24	1.33e-27
BGI_novel_G001606	0	1.62	9.19676	6.65e-12	3.84e-15
BGI_novel_G003843	0	4.235	8.97019	3.12e-14	1.44e-17
BGI_novel_G002642	0	2.245	8.01647	1.91e-09	1.39e-12
BGI_novel_G001607	0	0.74	7.79478	5.99e-08	4.96e-11
Nitab4.5_0008304g0010	0	1.035	7.48704	3.4e-09	2.61e-12
Nitab4.5_0000868g0010	0.015	3.022	7.16097	3.19e-08	2.58e-11
BGI_novel_G000231	0	0.457	7.08254	5.18e-07	4.99e-10
Nitab4.5_0001691g0140	0	0.345	6.63035	3.75e-06	4.05e-09
BGI_novel_G000191	0.055	3.457	5.89031	1.72e-11	1.03e-14
BGI_novel_G002385	0	0.227	5.46716	0.0318706	0.000120885
BGI_novel_G003824	0.012	0.435	5.44021	0.0249059	8.78e-05
BGI_novel_G002785	0.03	1.155	5.34211	8.24e-08	7.14e-11
Nitab4.5_0000610g0200	0.065	1.145	4.0855	1.58e-07	1.4e-10
BGI_novel_G001333	0.015	0.235	3.90135	0.0487507	0.000223395
BGI_novel_G003299	0.447	6.07	3.63525	0.00426673	9.16e-06
Nitab4.5_0003218g0050	1.082	11.445	3.32197	3.61e-47	4.17e-51
Nitab4.5_0003296g0030	0.395	3.977	3.29397	3.46e-14	1.67e-17
Nitab4.5_0004288g0010	2.2	26.317	3.27386	5.03e-12	2.81e-15
Nitab4.5_0001057g0100	0.452	3.952	3.24813	1.54e-30	2.96e-34
BGI_novel_G000070	0.085	0.742	3.07835	0.0207786	7.08e-05
BGI_novel_G002283	0.117	0.735	2.85481	0.0293569	0.00011022
BGI_novel_G003178	0.062	0.38	2.72009	0.0112215	3.18e-05
Nitab4.5_0000172g0310	0.447	3.115	2.68175	0.0458858	0.000202315
Nitab4.5_0000014g0060	2.615	16.927	2.62845	1.09e-23	2.72e-27
Nitab4.5_0000130g0220	1.725	9.67	2.4256	3.38e-16	1.43e-19
Nitab4.5_0000032g0470	2.377	11.275	2.26364	0.00923989	2.46e-05
Nitab4.5_0001402g0100	40.34	201.407	2.25879	0.00328789	6.65e-06
BGI_novel_G003421	0.612	2.865	2.25317	0.0284278	0.000105637
Nitab4.5_0004592g0010	1.462	7.477	2.21958	3.1e-48	2.98e-52
Nitab4.5_0001574g0130	2.792	13.767	2.19793	2.45e-05	2.93e-08
Nitab4.5_0000032g0490	9.065	43.647	2.12269	0.00347257	7.22e-06
Nitab4.5_0000023g0480	8.67	40.187	2.11545	0.0254135	9e-05
Nitab4.5_0000614g0100	6.037	25.24	2.05958	1.59e-05	1.83e-08
BGI_novel_G001120	0.082	0.357	1.99778	0.00092406	1.44e-06
Nitab4.5_0008230g0020	0.645	2.76	1.96584	0.0277464	0.000100434
Nitab4.5_0002482g0070	0.807	3.175	1.95467	0.0187406	6.17e-05
Nitab4.5_0003157g0030	1.017	3.75	1.81149	1.81e-05	2.13e-08
Nitab4.5_0000614g0090	2.332	8.197	1.77609	0.00135626	2.32e-06
Nitab4.5_0007923g0050	0.282	0.935	1.76093	0.0412622	0.000173702
Nitab4.5_0000032g0480	4.525	17.137	1.75769	0.00143635	2.49e-06
Nitab4.5_0002215g0030	19.332	63.982	1.6667	3.45e-55	2.66e-59
Nitab4.5_0001340g0060	1.052	3.202	1.54788	0.00127275	2.13e-06
Nitab4.5_0002236g0020	1.347	4.015	1.52206	0.0426895	0.000184113
Nitab4.5_0002200g0010	3.797	10.847	1.41302	0.001552	2.72e-06
Nitab4.5_0001580g0130	0.785	2.097	1.39943	0.000747225	1.11e-06
Nitab4.5_0000676g0190	24.052	65.26	1.38883	0.0158269	5e-05
BGI_novel_G001298	0.222	0.602	1.3407	0.0189934	6.33e-05
Nitab4.5_0000459g0020	0.527	1.285	1.27749	0.0204746	6.9e-05
Nitab4.5_0000743g0020	10.575	26.607	1.21765	0.00396842	8.33e-06
Nitab4.5_0002180g0050	0.687	1.53	1.10024	0.000348358	4.7e-07
BGI_novel_G001185	0.56	1.275	1.0935	0.00904274	2.3e-05
Nitab4.5_0001546g0010	6.962	15.385	1.08654	0.0073136	1.79e-05
Nitab4.5_0009646g0040	16.572	37.115	1.06787	0.00163788	2.93e-06
Nitab4.5_0000017g0250	29.09	74.972	1.05357	0.0372919	0.0001515
Nitab4.5_0002407g0010	1.02	0.532	-1.03724	0.00442128	9.79e-06
Nitab4.5_0001252g0030	1.302	0.66	-1.05297	0.00240042	4.71e-06
Nitab4.5_0010295g0010	3.557	1.745	-1.07732	0.0001	1.27e-07
Nitab4.5_0002668g0030	6.275	2.455	-1.13153	1.61e-06	1.61e-09
Nitab4.5_0009514g0060	11.685	6.225	-1.14717	2.41e-13	1.25e-16
Nitab4.5_0000143g0090	4.067	1.827	-1.18475	0.000242871	3.19e-07
Nitab4.5_0006555g0020	9.807	3.965	-1.33675	0.0350917	0.000139183
Nitab4.5_0009898g0010	11.39	4.662	-1.34135	1.43e-09	9.91e-13
BGI_novel_G005729	6.987	2.855	-1.3548	0.00551106	1.25e-05
BGI_novel_G005728	6.987	2.855	-1.3548	0.00551106	1.25e-05
BGI_novel_G004369	1.765	0.725	-1.38785	0.000695627	1e-06
Nitab4.5_0000462g0150	1.417	0.585	-1.42515	0.019676	6.59e-05
Nitab4.5_0000152g0200	11.522	4.017	-1.55456	0.0241044	8.4e-05
Nitab4.5_0003052g0050	17.067	3.68	-1.58267	0.0034638	7.07e-06
BGI_novel_G002998	3.2	1.122	-1.59193	0.0179725	5.78e-05
BGI_novel_G000090	3.965	1.267	-1.6917	2.54e-06	2.64e-09
Nitab4.5_0000280g0130	2.32	0.727	-1.89636	0.00431048	9.38e-06
Nitab4.5_0001543g0010	10.512	2.73	-1.8977	4.57e-33	7.03e-37
BGI_novel_G002292	1.132	0.317	-1.90632	0.0283767	0.000104901
Nitab4.5_0009463g0020	21.062	5.61	-2.02167	4.26e-36	5.75e-40
BGI_novel_G001890	24.417	5.807	-2.13569	4.08e-14	2.04e-17
BGI_novel_G000772	2.4	0.55	-2.21994	1.33e-16	5.39e-20
BGI_novel_G001495	1.022	0.202	-2.45928	2.52e-06	2.57e-09
Nitab4.5_0007853g0030	0.45	0.08	-2.57927	0.00164209	2.97e-06
Nitab4.5_0002859g0080	10.11	1.7	-2.64238	1.11e-25	2.35e-29
Nitab4.5_0003884g0100	1.167	0.195	-2.64734	0.0271041	9.76e-05
Nitab4.5_0010104g0010	0.42	0.067	-2.73873	0.0271041	9.73e-05
Nitab4.5_0006069g0040	13.752	1.59	-2.7883	5.86e-71	3.38e-75
BGI_novel_G002047	4.812	0.54	-3.28422	1.25e-17	4.34e-21
Nitab4.5_0001578g0010	0.99	0.092	-3.46389	0.000824823	1.24e-06
Nitab4.5_0000895g0150	338.385	30.497	-3.60502	2.3e-113	4.43e-118
Nitab4.5_0000512g0130	0.212	0.015	-4.10897	0.00946586	2.53e-05
BGI_novel_G002033	0.655	0.032	-4.55437	0.00111595	1.83e-06
BGI_novel_G001665	0.28	0.012	-4.65463	0.0151838	4.74e-05
Nitab4.5_0001962g0030	1.842	0.052	-4.86314	0.0148149	4.45e-05
BGI_novel_G000518	1.06	0.03	-5.31314	0.00084465	1.28e-06
BGI_novel_G002584	2.995	0.035	-6.51084	3.32e-10	2.18e-13
BGI_novel_G001866	0.102	0	-6.58081	0.0443079	0.000193293
BGI_novel_G001464	0.22	0	-6.9579	0.0152299	4.78e-05
Nitab4.5_0004779g0040	1.405	0	-7.11258	6.99e-08	5.92e-11
BGI_novel_G000462	0.21	0	-8.00891	2.17e-09	1.63e-12
Nitab4.5_0006324g0040	1.252	0	-8.26939	5.68e-11	3.5e-14
Nitab4.5_0004779g0010	11.23	0	-9.28159	7.08e-16	3.14e-19
Nitab4.5_0000464g0060	24.137	0	-9.49696	1.24e-16	4.79e-20
Nitab4.5_0001511g0010	6.155	0	-9.69245	2.33e-17	8.53e-21
Nitab4.5_0004779g0020	8.045	0	-10.0539	8.65e-19	2.83e-22
Nitab4.5_0001511g0020	4.965	0	-10.3684	2.47e-20	7.6e-24
Nitab4.5_0024802g0010	7.477	0.005	-10.5057	5.03e-21	1.45e-24
Nitab4.5_0014701g0010	5.082	0	-10.9941	3.56e-23	9.59e-27
Nitab4.5_0004333g0020	859.667	0.157	-12.467	4.77e-93	1.84e-97
Nitab4.5_0004333g0030	65.23	0	-12.6048	4.39e-31	7.6e-35
BGI_novel_G002268	0.142	0	-20.98	5.55e-07	5.45e-10
BGI_novel_G004924	1.805	0	-21.5825	2.01e-07	1.85e-10
BGI_novel_G004662	1.615	0	-21.7128	1.59e-07	1.44e-10
WT=wild-type
DMT=double mutant (Nic1-2Nic2-2)

## Sheet: RS_DEGs
Gene_ID	average_fpkm_RSWT	average_fpkm_RSDMT	diffexp_log2fc_RSWT-vs-RSDMT	diffexp_deseq2_qvalue_RSWT-vs-RSDMT	diffexp_pvalue_RSWT-vs-RSDMT
BGI_novel_G003554	0	0.55	20.7363	1.22e-06	9.19e-10
Nitab4.5_0000868g0020	0	40.702	13.2809	4.21e-34	2.44e-38
Nitab4.5_0000868g0010	0.007	4.437	8.5351	2.31e-12	9.4e-16
Nitab4.5_0008304g0010	0	1.25	7.55066	5.59e-09	3.25e-12
BGI_novel_G001606	0	0.382	7.16161	1.26e-05	1.12e-08
Nitab4.5_0000006g0490	0	0.917	6.76106	6.34e-06	5.27e-09
BGI_novel_G004652	0	0.51	6.67052	1.69e-05	1.57e-08
BGI_novel_G000389	0	0.285	6.65194	0.0356937	0.000102898
BGI_novel_G002186	0	0.445	6.56952	2.68e-05	2.63e-08
BGI_novel_G000849	0	0.197	6.4688	0.0377377	0.000114631
BGI_novel_G002451	0.017	1.61	6.45339	7.63e-05	7.97e-08
BGI_novel_G000191	0.012	1.425	6.40495	4.84e-06	3.94e-09
Nitab4.5_0002778g0050	0	1.257	6.18838	0.00199288	3.35e-06
BGI_novel_G001815	0.005	0.235	6.09337	0.000112767	1.29e-07
Nitab4.5_0001691g0140	0.012	0.395	6.02333	0.000408928	5.22e-07
Nitab4.5_0000138g0090	0	1.24	5.72749	0.00171055	2.85e-06
Nitab4.5_0003218g0050	0.267	8.117	5.0055	1.77e-16	4.81e-20
Nitab4.5_0000610g0200	0.015	0.192	4.1296	0.0313166	8.79e-05
Nitab4.5_0001057g0100	0.185	2.457	3.84773	6.43e-26	6.22e-30
Nitab4.5_0004721g0020	0.235	2.65	3.74237	2.75e-07	1.97e-10
Nitab4.5_0004777g0030	0.145	1.737	3.59311	0.000833817	1.16e-06
Nitab4.5_0003296g0030	0.57	5.7	3.34847	9.95e-21	2.12e-24
BGI_novel_G006032	0.835	6.317	3.26922	0.00302753	5.39e-06
BGI_novel_G001120	0.017	0.16	3.01736	0.0103148	2.37e-05
BGI_novel_G000484	0.28	1.732	2.62281	0.000369336	4.64e-07
Nitab4.5_0000986g0060	1.212	5.74	2.23354	0.00156039	2.57e-06
Nitab4.5_0001977g0010	7.047	30.7	2.13442	5.22e-13	2.02e-16
Nitab4.5_0000014g0060	2.262	9.615	2.08934	2.45e-14	8.06e-18
Nitab4.5_0000182g0110	0.93	3.732	1.98194	3.33e-10	1.74e-13
Nitab4.5_0000716g0160	0.257	1.057	1.95128	0.00298696	5.26e-06
Nitab4.5_0013376g0010	0.41	1.262	1.8329	0.00135874	2.16e-06
Nitab4.5_0000430g0050	2.242	7.732	1.79174	0.0128692	3.06e-05
Nitab4.5_0004592g0010	1.455	4.455	1.77105	1.84e-13	6.76e-17
Nitab4.5_0003979g0010	0.402	1.557	1.7434	0.028367	7.9e-05
Nitab4.5_0002781g0080	0.162	0.492	1.66711	0.00611806	1.23e-05
Nitab4.5_0000187g0110	0.927	2.892	1.66607	0.0201691	5.27e-05
Nitab4.5_0002215g0030	11.007	33.635	1.61035	3.55e-24	5.49e-28
Nitab4.5_0003539g0030	0.722	2.232	1.59636	9.98e-05	1.12e-07
Nitab4.5_0003035g0030	2.782	8.295	1.55909	9.06e-05	9.99e-08
Nitab4.5_0000017g0250	36.885	117.502	1.45195	3.64e-11	1.76e-14
Nitab4.5_0003235g0010	1.01	2.58	1.36668	0.0475969	0.000159253
BGI_novel_G002093	3.617	9.035	1.32881	1.1e-07	7.23e-11
Nitab4.5_0005380g0010	58.22	137.132	1.30905	0.0422594	0.000133323
Nitab4.5_0003246g0020	1.367	3.212	1.29539	1.26e-05	1.1e-08
Nitab4.5_0004645g0020	92.312	221.672	1.26068	0.000985868	1.43e-06
BGI_novel_G003559	1.127	2.627	1.23672	0.00534314	1.03e-05
Nitab4.5_0009898g0050	3.345	7.62	1.20281	0.0202549	5.37e-05
Nitab4.5_0002439g0130	0.94	2.155	1.17629	0.0494888	0.000166603
Nitab4.5_0001175g0160	1.427	3.785	1.17117	1.26e-07	8.51e-11
Nitab4.5_0001021g0100	15.37	35.102	1.17069	0.0330003	9.45e-05
Nitab4.5_0003621g0010	12.02	26.002	1.1211	0.00112336	1.7e-06
Nitab4.5_0001562g0010	1.015	2.147	1.11473	0.000987209	1.45e-06
Nitab4.5_0003364g0010	1.792	3.952	1.11046	1.11e-09	6.03e-13
Nitab4.5_0004337g0010	7.81	16.922	1.10746	0.000738141	9.88e-07
Nitab4.5_0000715g0150	5.137	10.322	1.0274	0.0475969	0.0001579
Nitab4.5_0000555g0140	2.61	5.14	1.01788	0.0128721	3.09e-05
Nitab4.5_0003585g0040	4.697	9.077	1.00659	0.00470396	8.92e-06
Nitab4.5_0011594g0010	5.32	10.052	1.00496	5.34e-05	5.47e-08
Nitab4.5_0002781g0060	0.56	0.275	-1.00341	0.0372313	0.000112372
Nitab4.5_0023521g0020	10.74	5.077	-1.04501	0.0315327	8.91e-05
Nitab4.5_0006555g0020	29.542	14.255	-1.0674	0.00234616	4.09e-06
Nitab4.5_0000368g0370	7.25	3.33	-1.08503	0.00725611	1.54e-05
Nitab4.5_0002668g0030	1.845	0.9	-1.09607	0.0360372	0.000104585
Nitab4.5_0003052g0050	19.685	5.282	-1.09668	1.16e-08	6.96e-12
Nitab4.5_0001141g0040	1.025	0.51	-1.1065	0.0190456	4.94e-05
BGI_novel_G003518	97.972	44.805	-1.13358	0.0014339	2.3e-06
Nitab4.5_0003202g0060	75.39	33.87	-1.15744	0.0057857	1.15e-05
Nitab4.5_0002712g0020	26.325	10.992	-1.23589	0.00770775	1.67e-05
Nitab4.5_0003913g0010	8.057	3.387	-1.23916	0.00719666	1.52e-05
Nitab4.5_0011644g0010	2.135	0.922	-1.24116	2.68e-05	2.64e-08
Nitab4.5_0007206g0030	88.715	36.542	-1.25457	0.0002137	2.52e-07
Nitab4.5_0009898g0010	11.817	4.805	-1.2808	2.76e-08	1.76e-11
Nitab4.5_0000635g0100	80.105	32.22	-1.30906	0.0366976	0.000110052
Nitab4.5_0000101g0350	7.395	2.81	-1.36551	0.00772867	1.69e-05
Nitab4.5_0000032g0460	164.725	61.77	-1.37121	4.45e-05	4.48e-08
Nitab4.5_0006370g0020	65.972	24.212	-1.39314	0.0143707	3.56e-05
Nitab4.5_0001668g0120	18.027	6.44	-1.40387	2.54e-05	2.41e-08
Nitab4.5_0001438g0030	22.822	8.522	-1.42384	1.09e-05	9.32e-09
Nitab4.5_0003041g0050	11.422	4.15	-1.44084	0.00905004	2.03e-05
Nitab4.5_0012835g0030	0.6	0.222	-1.44508	0.000285402	3.42e-07
Nitab4.5_0002289g0070	6.172	2.207	-1.47586	0.00486867	9.33e-06
Nitab4.5_0001112g0010	7.482	2.54	-1.49806	0.0217627	5.85e-05
Nitab4.5_0001380g0040	5.885	1.952	-1.57158	0.000445859	5.78e-07
Nitab4.5_0009681g0030	0.345	0.125	-1.5865	0.0475969	0.000156433
Nitab4.5_0006069g0040	9.955	2.337	-1.62643	1.22e-06	9.41e-10
Nitab4.5_0003404g0020	3.117	0.992	-1.64012	0.0202413	5.33e-05
Nitab4.5_0005167g0020	6.46	2.03	-1.65133	0.000738141	1e-06
Nitab4.5_0000119g0360	5.275	1.62	-1.6548	0.0361549	0.000107025
Nitab4.5_0000246g0260	10.495	3.182	-1.7341	0.0102924	2.35e-05
BGI_novel_G004079	9.01	2.69	-1.74128	0.00561894	1.1e-05
Nitab4.5_0009514g0060	20.212	6.072	-1.8381	1.23e-11	5.72e-15
Nitab4.5_0009463g0020	6.01	1.537	-1.89599	3.96e-15	1.23e-18
Nitab4.5_0001200g0040	0.39	0.105	-1.92068	0.00427309	7.93e-06
Nitab4.5_0007131g0030	0.532	0.142	-1.93033	4.4e-07	3.23e-10
Nitab4.5_0000032g0520	13.132	3.365	-1.93598	0.00719666	1.51e-05
Nitab4.5_0004347g0030	0.325	0.08	-1.95904	0.0189174	4.85e-05
Nitab4.5_0004173g0010	5.27	1.29	-1.99531	0.0057857	1.15e-05
Nitab4.5_0011466g0010	4.515	1.055	-2.00723	0.0121779	2.85e-05
Nitab4.5_0000008g0110	1.75	0.45	-2.02703	0.00708611	1.44e-05
Nitab4.5_0002859g0080	3.84	0.892	-2.08098	0.000169421	1.97e-07
Nitab4.5_0006480g0020	2.28	0.535	-2.13266	9.04e-05	9.79e-08
Nitab4.5_0000895g0150	451.297	104.262	-2.15238	6.74e-24	1.17e-27
Nitab4.5_0001543g0010	7.597	1.602	-2.17965	8.63e-36	3.34e-40
BGI_novel_G005125	6.22	1.392	-2.20347	0.0189174	4.87e-05
Nitab4.5_0000309g0020	1.747	0.387	-2.29579	0.00427309	7.94e-06
Nitab4.5_0003858g0010	18.54	3.612	-2.35307	0.00212341	3.66e-06
BGI_novel_G002047	2.242	0.41	-2.44242	0.00126843	1.99e-06
BGI_novel_G001890	22.037	3.957	-2.46803	1.47e-09	8.23e-13
Nitab4.5_0000513g0100	2.102	0.387	-2.48158	0.0380384	0.00011628
BGI_novel_G000311	1.107	0.192	-2.54329	0.0138956	3.36e-05
BGI_novel_G004355	41.95	6.377	-2.70137	0.0454948	0.000146996
Nitab4.5_0000359g0140	3.827	0.52	-2.83517	1.3e-05	1.18e-08
Nitab4.5_0007853g0030	0.772	0.097	-2.90877	0.000322356	3.99e-07
Nitab4.5_0002218g0010	6.062	0.802	-2.94645	0.00126469	1.96e-06
Nitab4.5_0016396g0010	3.887	0.447	-3.09105	0.0361549	0.000105641
BGI_novel_G001495	0.765	0.095	-3.0964	0.00111343	1.66e-06
BGI_novel_G002584	0.97	0.045	-4.43258	0.00331567	5.97e-06
BGI_novel_G000859	0.545	0.015	-5.4884	0.0475969	0.000159313
BGI_novel_G000518	0.72	0.015	-5.71855	0.0143707	3.55e-05
Nitab4.5_0000161g0100	0.922	0.01	-6.1767	9.04e-05	9.73e-08
BGI_novel_G000423	0.312	0	-6.30372	0.0400831	0.000124857
Nitab4.5_0004779g0040	1.225	0	-7.14854	2.1e-07	1.46e-10
BGI_novel_G000390	0.612	0	-7.64192	2.52e-06	2e-09
BGI_novel_G004854	2.077	0	-7.81665	2.07e-08	1.28e-11
Nitab4.5_0006324g0040	1.292	0	-8.3033	8.51e-11	4.28e-14
BGI_novel_G000430	0.245	0	-8.86898	4.75e-12	2.02e-15
Nitab4.5_0001511g0010	3.827	0	-8.95861	5.1e-14	1.77e-17
BGI_novel_G000313	1.19	0	-9.11497	1.03e-11	4.59e-15
Nitab4.5_0000464g0060	20.86	0	-9.26747	1.75e-15	5.07e-19
Nitab4.5_0004779g0010	13.805	0	-9.54052	1.46e-16	3.68e-20
Nitab4.5_0004779g0020	11.642	0	-10.5321	1.07e-20	2.49e-24
Nitab4.5_0014701g0010	4.622	0	-10.7835	1.49e-21	2.88e-25
Nitab4.5_0024802g0010	8.937	0	-11.4314	6.04e-25	8.18e-29
Nitab4.5_0001511g0020	11.955	0	-11.5864	1.79e-25	2.08e-29
Nitab4.5_0004333g0030	48.332	0	-12.1397	9.47e-28	7.33e-32
Nitab4.5_0004333g0020	1527.22	0.332	-12.2663	2.61e-170	5.05e-175
WT=wild-type
DMT=double mutant (Nic1-2Nic2-2)

## Sheet: BT_DEGs
Gene_ID	average_fpkm_BTWT	average_fpkm_BTDMT	diffexp_log2fc_BTWT-vs-BTDMT	diffexp_deseq2_qvalue_BTWT-vs-BTDMT	diffexp_pvalue_BTWT-vs-BTDMT
Nitab4.5_0001899g0130	0	3.03	22.1604	2.17e-08	5.85e-11
BGI_novel_G002573	0	0.325	20.4608	4.29e-07	1.54e-09
BGI_novel_G005732	0	1.335	20.3953	4.68e-07	1.74e-09
BGI_novel_G002077	0	0.13	19.4425	2.23e-06	9.45e-09
BGI_novel_G000702	0	0.63	8.60034	3.26e-10	5.65e-13
BGI_novel_G001108	0	0.325	7.94859	9.76e-06	4.83e-08
BGI_novel_G002401	0	0.365	7.05706	0.00200064	1.81e-05
Nitab4.5_0000008g0270	0.797	92.432	6.83903	0.0403662	0.000673147
BGI_novel_G002184	0	0.557	6.80775	0.0130484	0.00016345
BGI_novel_G002180	0.01	0.625	6.41145	0.0030371	2.93e-05
Nitab4.5_0001760g0090	0.022	1.57	6.35964	2.16e-06	9.06e-09
BGI_novel_G000239	0	0.197	6.12314	0.0389243	0.000640632
Nitab4.5_0000319g0220	10.645	757.39	6.12094	0.00158202	1.38e-05
Nitab4.5_0009735g0010	0	0.655	6.0108	0.00370445	3.68e-05
BGI_novel_G004927	0.007	1.985	5.79916	0.0498874	0.000892316
BGI_novel_G000709	0.032	1.077	5.67367	1.39e-12	1.36e-15
BGI_novel_G001684	0.005	0.332	5.58031	0.0305576	0.000471876
BGI_novel_G000686	0.012	0.602	5.53269	0.00115189	9.53e-06
Nitab4.5_0000803g0050	0.497	17.177	5.08562	0.0049648	5.23e-05
BGI_novel_G000191	0.015	0.512	4.90111	0.00633798	6.96e-05
Nitab4.5_0000278g0010	16.235	403.345	4.62509	0.00758094	8.61e-05
Nitab4.5_0004854g0010	0.03	0.792	4.6161	0.00254881	2.37e-05
Nitab4.5_0002170g0100	7.835	186.305	4.59294	0.00137832	1.17e-05
BGI_novel_G002479	0.057	1.19	4.54953	1.47e-08	3.78e-11
BGI_novel_G001481	0.02	0.565	4.54325	0.0267024	0.000399988
Nitab4.5_0001922g0090	0.962	20.7	4.40366	0.0334175	0.000526991
BGI_novel_G000705	0.02	0.4	4.3991	0.000381022	2.79e-06
Nitab4.5_0005164g0030	12.092	228.43	4.21121	0.0472922	0.000828736
Nitab4.5_0000505g0110	5.81	99.48	4.07603	0.0232459	0.000340943
Nitab4.5_0000116g0120	2.397	41.16	4.06094	0.00963763	0.000114947
Nitab4.5_0000598g0020	1.397	17.835	3.70702	0.0437997	0.000754046
Nitab4.5_0004092g0030	0.095	1.077	3.65496	0.00889407	0.000104594
BGI_novel_G000687	0.06	0.787	3.64825	1.28e-07	4.16e-10
BGI_novel_G000688	0.075	0.882	3.56454	2.79e-10	4.73e-13
Nitab4.5_0003247g0010	32.357	340.345	3.40491	0.0178447	0.000245975
Nitab4.5_0000288g0110	38.417	393.865	3.36279	0.0173684	0.000237054
Nitab4.5_0001013g0090	1.455	14.75	3.36216	0.0395386	0.000653246
BGI_novel_G005075	0.192	1.805	3.31135	0.00103828	8.47e-06
Nitab4.5_0010036g0010	0.665	6.442	3.26356	0.0423546	0.000718553
Nitab4.5_0004091g0030	0.187	1.607	3.26288	0.0062868	6.88e-05
Nitab4.5_0005256g0020	0.135	1.242	3.23983	0.00515043	5.46e-05
Nitab4.5_0010125g0040	5.365	45.13	3.10303	0.00148959	1.28e-05
Nitab4.5_0004475g0020	49.335	340.635	2.85924	0.0190887	0.000266435
BGI_novel_G000035	0.065	0.417	2.74256	0.00776698	8.83e-05
Nitab4.5_0006796g0010	0.09	0.587	2.68927	0.0156847	0.000205754
BGI_novel_G002445	0.11	0.65	2.61366	0.00268187	2.51e-05
Nitab4.5_0002691g0070	19.977	116.25	2.60445	0.00215161	1.96e-05
Nitab4.5_0000857g0150	0.135	0.78	2.57253	0.00537313	5.77e-05
Nitab4.5_0002168g0010	1.105	6.367	2.57249	0.00251812	2.34e-05
BGI_novel_G000362	0.265	1.46	2.54913	0.0499499	0.000896519
Nitab4.5_0000933g0030	2.592	14.375	2.52571	0.0142124	0.000181423
BGI_novel_G004618	0.847	4.787	2.52137	3.01e-15	1.97e-18
Nitab4.5_0000108g0050	9.09	49.415	2.45722	0.0358405	0.000575566
BGI_novel_G001368	0.255	1.332	2.44561	0.00258436	2.41e-05
Nitab4.5_0003901g0020	1.465	7.68	2.40403	0.0425578	0.000723641
Nitab4.5_0003487g0110	1.217	4.362	2.39262	6.31e-28	6.08e-32
Nitab4.5_0000744g0040	5.315	25.105	2.25992	0.022134	0.000320171
Nitab4.5_0000960g0030	1.337	5.732	2.22762	0.00794558	9.11e-05
Nitab4.5_0004881g0040	0.947	4.13	2.11324	0.00407616	4.11e-05
Nitab4.5_0005229g0010	0.742	3.162	2.09083	4.16e-05	2.42e-07
Nitab4.5_0002215g0030	24.23	100.922	2.07702	2.68e-12	2.79e-15
Nitab4.5_0001488g0110	0.182	0.757	2.07505	4.7e-07	1.76e-09
Nitab4.5_0010045g0010	1.025	4.015	2.00772	0.013271	0.000166812
Nitab4.5_0007864g0060	2.397	9.797	2.00468	0.0339299	0.000535725
Nitab4.5_0004215g0020	1.29	5.107	2.00178	4.54e-22	9.63e-26
Nitab4.5_0000574g0200	8.015	31.74	2.00167	0.0217032	0.000311295
Nitab4.5_0003541g0040	2.437	5.285	1.96854	2.32e-09	4.83e-12
Nitab4.5_0004153g0080	7.397	28.392	1.95068	0.000850726	6.84e-06
Nitab4.5_0003353g0040	16.837	61.872	1.93225	0.00248307	2.29e-05
Nitab4.5_0000744g0050	425.487	1572.68	1.91628	0.0412653	0.000692873
Nitab4.5_0001439g0030	0.497	2.012	1.91593	0.0176046	0.000241307
Nitab4.5_0026287g0010	2.612	6.66	1.88901	0.0498818	0.000890489
Nitab4.5_0000723g0160	4.86	17.252	1.85245	0.00120442	1.01e-05
Nitab4.5_0021859g0010	11.09	38.115	1.79794	0.0130484	0.000163762
Nitab4.5_0002793g0030	0.332	1.287	1.78798	7.71e-05	4.7e-07
Nitab4.5_0005648g0050	4.477	15.087	1.76759	0.00283227	2.7e-05
Nitab4.5_0004802g0040	1.322	7.842	1.7591	1.92e-08	5.1e-11
Nitab4.5_0000032g0480	0.757	2.3	1.72432	0.00010153	6.4e-07
Nitab4.5_0005413g0030	1.162	3.662	1.68546	0.000425307	3.16e-06
Nitab4.5_0008928g0010	6.58	17.06	1.61358	0.0211494	0.000300498
Nitab4.5_0004013g0020	1.222	3.417	1.56737	0.0403695	0.000673979
BGI_novel_G004522	0.712	2.047	1.56461	0.0312927	0.000486846
Nitab4.5_0000040g0410	3.187	8.997	1.53479	0.0158715	0.000210208
BGI_novel_G002876	1.352	3.732	1.47554	0.00906336	0.000106759
Nitab4.5_0001485g0200	21.312	57.597	1.44683	0.0403662	0.000671858
BGI_novel_G005391	15.672	40.642	1.40365	0.00200318	1.82e-05
BGI_novel_G000558	0.39	0.98	1.36032	0.00615992	6.7e-05
BGI_novel_G005960	18.102	44.707	1.35146	0.0106329	0.000128527
Nitab4.5_0008580g0020	20.17	51.34	1.34713	0.0224382	0.000325298
Nitab4.5_0000252g0220	0.365	0.92	1.33593	0.0149502	0.000193395
Nitab4.5_0000343g0300	1.332	3.742	1.32412	0.0153003	0.000199398
Nitab4.5_0000565g0130	34.95	85.522	1.29999	0.0404782	0.000677355
BGI_novel_G000008	0.157	0.385	1.29857	0.00794558	9.11e-05
Nitab4.5_0008356g0010	8.655	20.7	1.28323	0.003901	3.9e-05
Nitab4.5_0000014g0060	3.69	8.762	1.28224	0.000879611	7.09e-06
Nitab4.5_0000415g0070	2.562	6.127	1.27184	0.0428426	0.000731787
Nitab4.5_0001983g0040	5.092	11.682	1.21569	0.022607	0.000328181
Nitab4.5_0002334g0010	0.447	1.085	1.20733	0.00665017	7.36e-05
Nitab4.5_0000977g0040	1.587	3.627	1.18294	0.00794558	9.1e-05
BGI_novel_G001485	0.852	1.885	1.17278	0.00172191	1.52e-05
Nitab4.5_0017552g0010	2.21	4.812	1.13628	0.0130484	0.000163739
Nitab4.5_0001013g0010	2.27	4.912	1.13181	0.000471454	3.59e-06
Nitab4.5_0010814g0020	1.425	3.05	1.12534	0.0209631	0.000297042
Nitab4.5_0000639g0180	1.177	2.545	1.12198	0.0362358	0.000583311
Nitab4.5_0001812g0010	1.43	3.047	1.1057	0.00515043	5.46e-05
Nitab4.5_0006538g0090	5.21	10.432	1.09753	0.0214429	0.000307149
Nitab4.5_0004453g0020	0.955	1.99	1.0907	9.9e-06	4.93e-08
BGI_novel_G001478	2.957	6.137	1.08081	0.0190815	0.000265966
Nitab4.5_0000263g0080	2.02	4.385	1.07939	0.0368401	0.000595879
BGI_novel_G000049	0.817	1.705	1.07846	0.017692	0.000243187
Nitab4.5_0000312g0300	6.95	14.03	1.07609	0.0300036	0.000462164
Nitab4.5_0004955g0020	13.627	27.89	1.04595	0.00251812	2.34e-05
Nitab4.5_0000104g0210	5.53	10.927	1.02532	0.022134	0.000319722
Nitab4.5_0002240g0060	1.45	2.855	1.02512	0.0404073	0.00067539
Nitab4.5_0001454g0140	0.912	1.905	1.0247	0.0173684	0.000236524
Nitab4.5_0004359g0040	36.842	73.382	1.00767	0.0490966	0.000871739
Nitab4.5_0001799g0020	1.732	2.452	1.00335	0.0151588	0.000196678
Nitab4.5_0011499g0010	10.877	5.375	-1.00053	5.63e-08	1.67e-10
Nitab4.5_0001497g0010	14.85	7.195	-1.00137	0.0161886	0.000215344
Nitab4.5_0014983g0010	37.63	24.937	-1.00632	0.000737881	5.85e-06
Nitab4.5_0016451g0010	36.095	17.607	-1.00944	0.00010942	7e-07
Nitab4.5_0004422g0010	98.275	47.637	-1.0144	0.0127036	0.000157721
Nitab4.5_0000486g0050	25.142	12.33	-1.01648	0.0334163	0.000526327
Nitab4.5_0011024g0010	97.197	46.365	-1.01885	0.00132005	1.12e-05
Nitab4.5_0002130g0010	123.132	60.695	-1.02165	0.0264962	0.000395877
Nitab4.5_0000783g0180	24.29	11.9	-1.02214	0.0307635	0.000476835
Nitab4.5_0001423g0100	15.997	7.85	-1.02502	0.000243948	1.69e-06
Nitab4.5_0002909g0010	8.677	4.257	-1.03418	0.00126239	1.07e-05
Nitab4.5_0001755g0010	5.802	2.785	-1.03449	0.0379344	0.000617967
Nitab4.5_0001825g0010	2.382	1.147	-1.03833	0.0165078	0.000221182
Nitab4.5_0000003g0890	91.307	44.02	-1.04141	0.00155001	1.34e-05
Nitab4.5_0005396g0010	18.315	10.042	-1.04266	2.86e-09	6.07e-12
Nitab4.5_0000915g0090	111.755	52.82	-1.05313	3.82e-10	6.78e-13
Nitab4.5_0001810g0050	54.487	26.035	-1.05898	0.0280864	0.000426838
Nitab4.5_0001467g0100	14.892	7.037	-1.06655	5.07e-11	7.14e-14
Nitab4.5_0000343g0360	113.95	52.772	-1.07016	0.000223759	1.54e-06
Nitab4.5_0002723g0050	42.735	20.037	-1.07126	0.00118555	9.9e-06
Nitab4.5_0008350g0010	6.842	3.22	-1.0746	0.0142124	0.000181933
Nitab4.5_0020335g0010	53.005	24.57	-1.07519	4.43e-06	2.03e-08
Nitab4.5_0000815g0080	2.752	1.407	-1.07837	0.0127666	0.000158749
Nitab4.5_0002052g0010	9.49	4.49	-1.08136	0.0284865	0.000433852
Nitab4.5_0010639g0010	8.032	3.732	-1.08647	0.0136466	0.000172585
Nitab4.5_0007410g0020	2.265	0.855	-1.08945	0.0166538	0.000224102
Nitab4.5_0011081g0020	32.005	18.057	-1.09042	0.0367215	0.000593253
Nitab4.5_0000500g0010	7.692	3.515	-1.09581	0.000842837	6.74e-06
Nitab4.5_0001451g0010	2.095	0.97	-1.09889	0.00286196	2.74e-05
Nitab4.5_0000168g0120	4.162	1.905	-1.10139	0.00459224	4.76e-05
Nitab4.5_0010194g0010	11.445	5.185	-1.10567	0.0441909	0.000761634
Nitab4.5_0011414g0010	29.16	13.357	-1.11463	0.00425668	4.33e-05
Nitab4.5_0003465g0080	40.88	18.542	-1.12135	5.08e-09	1.12e-11
Nitab4.5_0008983g0010	17.39	7.985	-1.12429	0.0257714	0.000382564
Nitab4.5_0003177g0010	47.49	21.257	-1.12524	0.000896761	7.28e-06
Nitab4.5_0008329g0040	72.312	31.507	-1.12526	6.33e-06	3.03e-08
Nitab4.5_0008575g0020	3.592	1.842	-1.13358	4.01e-05	2.33e-07
Nitab4.5_0002982g0040	7.935	3.582	-1.13372	8.63e-20	3.16e-23
Nitab4.5_0001213g0020	2.987	1.35	-1.13723	0.000170586	1.14e-06
Nitab4.5_0004177g0010	89.805	40.49	-1.13905	0.000440946	3.3e-06
Nitab4.5_0001474g0050	103.717	46.48	-1.1421	4.39e-05	2.58e-07
Nitab4.5_0002539g0040	119.537	53.4	-1.14509	2.17e-06	9.16e-09
Nitab4.5_0012693g0010	7.06	3.105	-1.15606	0.0498874	0.000893474
Nitab4.5_0007109g0010	24.432	10.705	-1.16223	0.00106313	8.71e-06
Nitab4.5_0005228g0020	8.517	3.602	-1.16565	0.0476274	0.00083647
Nitab4.5_0000008g0860	9.99	4.265	-1.16647	0.0437544	0.000750872
Nitab4.5_0008444g0030	11.247	4.88	-1.18283	6.43e-06	3.09e-08
BGI_novel_G001972	33.127	14.405	-1.18619	0.00150563	1.3e-05
Nitab4.5_0000437g0130	10.86	4.7	-1.18713	0.000144977	9.56e-07
Nitab4.5_0002345g0010	2.825	1.255	-1.18738	0.0472922	0.000828761
Nitab4.5_0001952g0140	4.077	1.787	-1.18949	7.84e-06	3.84e-08
Nitab4.5_0001393g0040	74.832	32.162	-1.19227	1.86e-06	7.67e-09
Nitab4.5_0007116g0010	136.767	58.862	-1.19505	0.00410283	4.14e-05
Nitab4.5_0000414g0100	39.947	17.077	-1.19812	5.18e-06	2.44e-08
Nitab4.5_0000147g0290	18.68	7.965	-1.20458	4.02e-07	1.44e-09
Nitab4.5_0010352g0010	5.422	2.49	-1.20586	1.96e-07	6.65e-10
Nitab4.5_0017067g0010	14.452	7.39	-1.2062	0.00184462	1.65e-05
Nitab4.5_0000107g0230	34.86	14.255	-1.20701	0.0165055	0.000220833
Nitab4.5_0003919g0010	136.597	65.075	-1.21291	3.41e-05	1.96e-07
Nitab4.5_0002139g0010	31.33	13.235	-1.21596	0.00337531	3.31e-05
Nitab4.5_0000586g0010	14.107	5.962	-1.22476	0.00629788	6.91e-05
Nitab4.5_0003620g0010	5.73	2.352	-1.22496	4.36e-05	2.56e-07
Nitab4.5_0003082g0040	31.235	13.277	-1.22535	1.56e-05	8.25e-08
Nitab4.5_0006816g0020	3.33	1.362	-1.22792	0.0260437	0.00038761
Nitab4.5_0005716g0010	60.26	25.902	-1.22938	0.0149502	0.000193117
Nitab4.5_0006638g0010	30.777	13.147	-1.22985	2.32e-09	4.84e-12
Nitab4.5_0000611g0030	7.505	3.22	-1.22991	0.00418941	4.26e-05
BGI_novel_G000454	19.637	8.24	-1.24222	0.00314768	3.05e-05
Nitab4.5_0000210g0160	4.92	2.105	-1.24547	0.014661	0.000188806
Nitab4.5_0004524g0010	8.81	3.707	-1.24581	0.00849312	9.94e-05
Nitab4.5_0010408g0040	11.972	4.92	-1.24636	0.00044618	3.35e-06
Nitab4.5_0003792g0020	5.367	2.272	-1.25104	0.0477906	0.000843022
Nitab4.5_0005206g0010	4.015	1.66	-1.2546	2.3e-07	7.88e-10
Nitab4.5_0001264g0130	27.985	11.522	-1.25594	2.14e-09	4.34e-12
BGI_novel_G003519	5.5	2.287	-1.25749	0.0129546	0.000161635
Nitab4.5_0000552g0060	5.677	2.24	-1.25918	6.16e-05	3.71e-07
Nitab4.5_0005483g0010	1.115	0.467	-1.25945	0.0314525	0.000490546
Nitab4.5_0004513g0010	16.047	6.532	-1.26584	0.00800812	9.21e-05
Nitab4.5_0009955g0020	3.895	1.6	-1.2675	0.00963763	0.00011501
Nitab4.5_0005669g0020	16.347	6.742	-1.26853	0.0050914	5.37e-05
Nitab4.5_0006014g0030	169.13	69.227	-1.27297	0.00372946	3.71e-05
Nitab4.5_0001084g0060	8.52	3.507	-1.27488	0.0219656	0.000315906
Nitab4.5_0001664g0080	35.41	14.332	-1.29075	0.0221039	0.00031832
Nitab4.5_0000350g0190	46.64	23.48	-1.29737	1.1e-08	2.69e-11
Nitab4.5_0001004g0180	0.475	0.19	-1.29759	0.0325046	0.000510088
Nitab4.5_0011106g0010	28.697	13.965	-1.29897	0.0351716	0.000560918
Nitab4.5_0002344g0080	48.082	19.2	-1.30855	0.0072388	8.08e-05
Nitab4.5_0003230g0010	2.137	0.85	-1.31264	0.00346504	3.41e-05
Nitab4.5_0005658g0030	10.877	4.35	-1.31405	0.0012183	1.03e-05
Nitab4.5_0002499g0080	16.362	6.48	-1.31667	7.8e-05	4.8e-07
Nitab4.5_0001615g0010	7.897	3.117	-1.32309	1.51e-05	7.93e-08
BGI_novel_G002094	4.822	1.902	-1.32401	0.00198853	1.79e-05
Nitab4.5_0000804g0160	96.022	37.807	-1.32766	1.14e-05	5.85e-08
Nitab4.5_0007906g0020	21.425	8.332	-1.35035	9.41e-09	2.29e-11
Nitab4.5_0000960g0190	82.797	32.045	-1.35201	0.000688985	5.45e-06
Nitab4.5_0000123g0220	10.952	4.207	-1.35667	0.041732	0.000701554
Nitab4.5_0000009g0500	7.627	4.012	-1.36259	0.000839796	6.7e-06
Nitab4.5_0011256g0010	36.822	14.14	-1.36263	1.54e-05	8.14e-08
Nitab4.5_0000634g0020	195.125	73.48	-1.36959	7.34e-06	3.58e-08
BGI_novel_G003656	2.635	1.032	-1.37789	0.00990976	0.000119022
Nitab4.5_0002231g0020	11.017	4.217	-1.38346	4.66e-06	2.18e-08
Nitab4.5_0000462g0210	1.922	0.715	-1.38667	0.0425578	0.000722875
Nitab4.5_0006555g0020	16.8	6.152	-1.39141	0.00805132	9.28e-05
Nitab4.5_0002578g0010	67.81	25.262	-1.39794	1.49e-16	7.46e-20
Nitab4.5_0000062g0280	149.302	55.567	-1.39873	0.000273922	1.94e-06
Nitab4.5_0000498g0080	9.277	3.447	-1.40227	0.0015498	1.34e-05
Nitab4.5_0001519g0040	3.34	1.26	-1.40326	0.0269674	0.000404997
Nitab4.5_0001373g0070	11.867	4.45	-1.40392	0.000172351	1.16e-06
Nitab4.5_0000110g0040	36.885	13.862	-1.40408	0.00168179	1.48e-05
Nitab4.5_0000675g0010	61.8	22.922	-1.41613	0.000547497	4.23e-06
Nitab4.5_0000412g0050	8.057	3.012	-1.41927	0.00337019	3.3e-05
BGI_novel_G004861	4.232	1.567	-1.42223	1.47e-05	7.68e-08
Nitab4.5_0000046g0020	58.49	21.442	-1.43275	4.83e-05	2.87e-07
Nitab4.5_0000283g0380	14.867	5.445	-1.43352	1.88e-07	6.36e-10
Nitab4.5_0002257g0030	1.18	0.43	-1.43631	0.044951	0.0007756
Nitab4.5_0000019g0190	28.44	10.23	-1.442	0.000320419	2.31e-06
Nitab4.5_0008653g0010	4.907	2.377	-1.44809	3.45e-07	1.22e-09
Nitab4.5_0000068g0260	11.227	4.005	-1.44876	2.01e-05	1.08e-07
Nitab4.5_0002366g0010	8.322	2.762	-1.45016	0.0152533	0.000198492
Nitab4.5_0002354g0010	25.49	9.14	-1.4527	5.99e-07	2.31e-09
Nitab4.5_0003030g0080	3.547	1.245	-1.45458	0.0258083	0.000383609
Nitab4.5_0004880g0010	14.132	5.06	-1.45756	7.14e-07	2.81e-09
Nitab4.5_0000272g0190	3.982	1.445	-1.46038	0.00347143	3.43e-05
Nitab4.5_0000307g0120	43.49	15.592	-1.46244	3.71e-05	2.14e-07
Nitab4.5_0000319g0270	40.642	13.825	-1.46272	0.00522251	5.56e-05
Nitab4.5_0012312g0010	6.662	2.377	-1.46712	0.00911754	0.000107573
Nitab4.5_0009597g0040	23.25	8.227	-1.47521	8.58e-08	2.68e-10
Nitab4.5_0006118g0030	2.707	0.977	-1.48115	0.0083845	9.74e-05
Nitab4.5_0001992g0130	79.047	28.075	-1.4828	0.00024516	1.72e-06
Nitab4.5_0000630g0170	16.16	5.597	-1.4848	4.43e-06	2.04e-08
Nitab4.5_0003466g0010	32.542	11.067	-1.49294	4.71e-06	2.21e-08
BGI_novel_G006032	12.42	4.345	-1.49766	0.0034475	3.39e-05
Nitab4.5_0000063g0110	23.457	8.92	-1.50073	6.91e-07	2.7e-09
BGI_novel_G005936	5.045	1.757	-1.50303	0.00931705	0.000110286
Nitab4.5_0000104g0160	5.65	1.957	-1.51147	1.61e-06	6.56e-09
BGI_novel_G004741	93.502	32.53	-1.51217	0.0142124	0.00018181
Nitab4.5_0007941g0010	3.037	1.05	-1.51248	0.000405436	3.01e-06
Nitab4.5_0007730g0010	34.42	11.872	-1.51592	0.000565307	4.39e-06
Nitab4.5_0002700g0130	5	1.702	-1.52082	0.000299929	2.14e-06
Nitab4.5_0003189g0020	40.12	13.625	-1.52189	0.000566516	4.41e-06
Nitab4.5_0008753g0020	1.667	0.58	-1.52221	0.00411761	4.17e-05
Nitab4.5_0000817g0020	52.015	17.907	-1.52525	0.000102319	6.48e-07
Nitab4.5_0009058g0010	18.632	6.405	-1.52532	0.00527815	5.65e-05
Nitab4.5_0000028g0050	10.742	3.63	-1.53045	0.00674037	7.47e-05
Nitab4.5_0009553g0050	2.137	0.735	-1.53455	0.0127036	0.000157441
Nitab4.5_0001921g0030	9.005	3.037	-1.53474	0.0297289	0.000456213
Nitab4.5_0004420g0070	6.862	2.355	-1.53981	2.49e-15	1.59e-18
Nitab4.5_0000381g0320	27.03	9.147	-1.54457	5.71e-10	1.08e-12
Nitab4.5_0004738g0070	4.377	1.172	-1.55858	0.000479829	3.66e-06
BGI_novel_G002620	5.175	1.717	-1.55911	0.00279517	2.66e-05
Nitab4.5_0000600g0080	12.882	4.295	-1.56087	0.0106195	0.00012816
Nitab4.5_0004396g0040	21.357	8.255	-1.56412	4.52e-07	1.64e-09
Nitab4.5_0001676g0030	127.802	41.56	-1.56993	1.7e-09	3.42e-12
Nitab4.5_0002813g0010	3.867	1.27	-1.57663	0.000638301	5.01e-06
Nitab4.5_0008144g0010	11.04	3.605	-1.57853	0.00525329	5.61e-05
Nitab4.5_0003307g0040	2.22	0.79	-1.58008	0.0491881	0.000874312
Nitab4.5_0006656g0060	5.985	2.117	-1.58581	0.038855	0.000636709
Nitab4.5_0003082g0010	3.67	1.36	-1.59026	0.00275835	2.62e-05
Nitab4.5_0000808g0020	170.602	54.475	-1.59716	6.62e-08	2e-10
Nitab4.5_0007099g0020	74.38	23.872	-1.59776	0.000393715	2.9e-06
Nitab4.5_0001135g0060	108.295	35.342	-1.59854	0.000402767	2.98e-06
Nitab4.5_0000057g0330	28.052	9.04	-1.60143	0.00997134	0.000119954
Nitab4.5_0011515g0010	12.99	4.337	-1.60601	0.000144404	9.49e-07
Nitab4.5_0000223g0340	8.982	3.192	-1.61697	0.0143329	0.000183752
Nitab4.5_0007566g0010	70.475	22.815	-1.61887	0.0166136	0.00022292
Nitab4.5_0001924g0060	34.827	10.997	-1.6275	2.16e-06	9.09e-09
Nitab4.5_0008310g0070	29.38	9.3	-1.62863	0.0298806	0.000459692
Nitab4.5_0005932g0030	59.165	18.972	-1.63394	2.18e-05	1.19e-07
Nitab4.5_0000684g0170	53.42	17.045	-1.63595	3.15e-06	1.37e-08
Nitab4.5_0002231g0050	25.87	11.08	-1.63604	2.42e-10	3.91e-13
Nitab4.5_0002659g0050	3.312	1.045	-1.65635	0.0427873	0.000729572
Nitab4.5_0001428g0070	18.715	5.807	-1.66378	2.42e-05	1.32e-07
Nitab4.5_0008312g0020	19.81	6.107	-1.66514	2.59e-10	4.25e-13
Nitab4.5_0009236g0010	56.072	16.65	-1.66613	0.0400736	0.000665176
Nitab4.5_0001413g0010	31.787	9.815	-1.66885	0.00157815	1.37e-05
Nitab4.5_0000058g0060	24.037	7.457	-1.66986	0.00429162	4.38e-05
Nitab4.5_0007193g0030	13.297	4.052	-1.67165	6.19e-13	5.73e-16
Nitab4.5_0002664g0030	105.325	31.807	-1.67723	0.000244865	1.7e-06
Nitab4.5_0000886g0010	10.297	3.39	-1.67872	0.000150757	9.97e-07
Nitab4.5_0000068g0400	2.987	0.92	-1.683	0.00447919	4.62e-05
Nitab4.5_0010196g0040	204.962	62.777	-1.68957	6.63e-05	4.01e-07
BGI_novel_G003018	25.872	7.96	-1.70259	0.000369042	2.7e-06
Nitab4.5_0001151g0070	20.662	5.947	-1.71226	0.0179389	0.000248537
Nitab4.5_0005755g0010	25.712	7.725	-1.72029	6.24e-09	1.44e-11
Nitab4.5_0002108g0050	10.182	3.132	-1.72764	3.17e-06	1.39e-08
Nitab4.5_0002059g0090	28.492	7.937	-1.7415	0.00157194	1.36e-05
Nitab4.5_0006892g0030	45.065	10.342	-1.7416	0.00634909	6.99e-05
Nitab4.5_0002715g0060	23.615	6.96	-1.74279	5.08e-09	1.13e-11
Nitab4.5_0002659g0030	9.162	2.695	-1.74385	0.00751953	8.52e-05
Nitab4.5_0003037g0110	42.422	12.415	-1.74964	0.00739155	8.33e-05
Nitab4.5_0006069g0010	25.01	7.242	-1.74986	2.02e-06	8.38e-09
Nitab4.5_0001778g0020	35.282	10.335	-1.75822	7.16e-10	1.37e-12
BGI_novel_G003762	17.34	5.06	-1.7674	2.65e-08	7.42e-11
Nitab4.5_0001184g0040	134.635	38.862	-1.76879	2.22e-10	3.51e-13
Nitab4.5_0009499g0020	7.282	2.247	-1.7708	0.00018807	1.27e-06
Nitab4.5_0003574g0140	5.41	1.547	-1.77295	4.35e-05	2.54e-07
BGI_novel_G003646	39.757	11.54	-1.77306	1.27e-21	3.19e-25
Nitab4.5_0003710g0010	3.977	1.132	-1.77461	0.000543319	4.18e-06
Nitab4.5_0009794g0010	266.372	75.66	-1.77688	1.27e-05	6.6e-08
Nitab4.5_0013137g0020	157.162	44.52	-1.77747	6.77e-07	2.64e-09
Nitab4.5_0002329g0040	8.255	2.372	-1.77813	0.00104936	8.58e-06
Nitab4.5_0012161g0030	4.965	1.617	-1.78012	0.00571749	6.18e-05
Nitab4.5_0000105g0380	16.94	4.852	-1.78605	5.47e-10	1.02e-12
Nitab4.5_0000745g0200	45.275	12.785	-1.78754	5.12e-08	1.51e-10
Nitab4.5_0002642g0120	1.615	0.482	-1.78818	0.0115871	0.000141178
Nitab4.5_0005281g0010	69.922	19.685	-1.79021	1.94e-15	1.16e-18
Nitab4.5_0000914g0180	48.497	13.895	-1.79745	3.36e-05	1.91e-07
Nitab4.5_0011758g0010	8.652	2.455	-1.79788	1.31e-20	3.77e-24
Nitab4.5_0006969g0030	4.482	1.287	-1.7988	9.1e-05	5.7e-07
Nitab4.5_0005414g0060	2.967	0.855	-1.80235	0.0274753	0.000414743
Nitab4.5_0006635g0010	8.37	2.375	-1.8147	0.000312304	2.23e-06
Nitab4.5_0002017g0040	18.337	6.607	-1.81845	4.61e-07	1.69e-09
Nitab4.5_0002173g0060	17.185	4.732	-1.82586	0.00948057	0.00011277
Nitab4.5_0000238g0020	19.15	5.297	-1.83272	1.71e-06	7.04e-09
Nitab4.5_0008150g0020	5.362	1.487	-1.83293	9.49e-07	3.77e-09
Nitab4.5_0009020g0010	8.202	2.29	-1.83513	8.86e-09	2.09e-11
Nitab4.5_0011148g0010	38.252	12.257	-1.83551	5.49e-05	3.28e-07
Nitab4.5_0009593g0010	56.777	15.415	-1.83638	0.000210481	1.44e-06
Nitab4.5_0002236g0020	69.322	19.037	-1.84405	0.00188168	1.69e-05
Nitab4.5_0005246g0010	5.082	2.182	-1.85122	0.0083845	9.72e-05
Nitab4.5_0005266g0020	35.895	9.95	-1.85506	0.00111034	9.16e-06
Nitab4.5_0010055g0020	50.347	13.812	-1.86036	8.26e-12	9.87e-15
Nitab4.5_0003519g0060	9.437	2.572	-1.87068	0.0212266	0.000302951
Nitab4.5_0013322g0010	10.465	2.817	-1.87383	0.0467474	0.000813805
Nitab4.5_0000508g0110	1.125	0.302	-1.87845	0.0049648	5.22e-05
Nitab4.5_0001039g0040	19.555	5.242	-1.88846	1.46e-07	4.85e-10
Nitab4.5_0006893g0010	2.385	0.632	-1.89414	0.0232459	0.00034104
Nitab4.5_0000538g0120	2.247	0.595	-1.89782	0.0127036	0.000157657
Nitab4.5_0004280g0090	2.2	0.59	-1.90678	0.000110096	7.07e-07
Nitab4.5_0000280g0010	7.907	2.055	-1.90825	0.00166363	1.46e-05
Nitab4.5_0000116g0330	11.387	2.997	-1.91041	2.06e-11	2.62e-14
Nitab4.5_0001921g0020	10.882	2.9	-1.91426	0.0198242	0.000277847
Nitab4.5_0006179g0020	4.67	1.237	-1.91445	1.61e-09	3.2e-12
Nitab4.5_0011213g0010	139.747	34.96	-1.92133	0.00273787	2.59e-05
Nitab4.5_0001373g0030	59.85	15.612	-1.92244	5.74e-12	6.74e-15
Nitab4.5_0004772g0030	7.207	1.885	-1.92393	0.0129155	0.000160849
Nitab4.5_0000787g0270	1.465	0.417	-1.92753	0.0171855	0.000232581
Nitab4.5_0012660g0020	12.127	3.117	-1.93085	0.037241	0.000604518
Nitab4.5_0002452g0020	127.185	32.897	-1.93181	6.01e-13	5.33e-16
Nitab4.5_0002975g0030	5.132	1.345	-1.93664	0.00103148	8.39e-06
Nitab4.5_0004505g0010	15.127	3.912	-1.93724	8.37e-13	8.07e-16
Nitab4.5_0000041g0370	3.077	0.797	-1.94064	0.000487609	3.74e-06
Nitab4.5_0009467g0010	71.76	18.012	-1.94782	1.27e-08	3.19e-11
Nitab4.5_0001468g0070	189.087	48.525	-1.94871	5.11e-07	1.92e-09
Nitab4.5_0000568g0010	28.762	7.307	-1.95474	0.0388596	0.000637534
Nitab4.5_0004234g0080	24.61	6.155	-1.95587	1.01e-05	5.08e-08
Nitab4.5_0000106g0310	8.507	2.162	-1.95658	8.86e-09	2.1e-11
Nitab4.5_0000391g0120	2.567	0.657	-1.95896	3.18e-06	1.4e-08
Nitab4.5_0001159g0160	39.52	9.97	-1.97009	3.71e-06	1.66e-08
Nitab4.5_0000244g0350	8.69	2.18	-1.97655	2.47e-09	5.2e-12
Nitab4.5_0003857g0040	10.185	2.57	-1.97889	1.37e-09	2.69e-12
Nitab4.5_0008468g0010	274.77	67.665	-1.98506	5.27e-07	1.99e-09
Nitab4.5_0014335g0010	28.55	7.125	-1.99011	6.69e-07	2.59e-09
Nitab4.5_0002222g0070	5.09	1.24	-1.99265	0.000245363	1.72e-06
Nitab4.5_0000036g0500	41.455	9.99	-2.00028	1.39e-07	4.6e-10
Nitab4.5_0000439g0050	191.157	46.122	-2.01244	1.11e-07	3.56e-10
Nitab4.5_0000642g0280	2.182	0.525	-2.01275	0.0276267	0.000417562
Nitab4.5_0001177g0010	21.03	4.967	-2.01897	2.67e-05	1.49e-07
Nitab4.5_0001965g0080	22.015	5.3	-2.02222	0.000214283	1.47e-06
Nitab4.5_0000452g0050	1.55	0.372	-2.02737	0.0003969	2.93e-06
Nitab4.5_0000522g0240	10.305	2.485	-2.05032	8.94e-05	5.59e-07
Nitab4.5_0000016g0530	5.352	1.26	-2.05179	3.84e-10	6.89e-13
Nitab4.5_0004471g0060	9.11	2.195	-2.05602	0.000312468	2.24e-06
Nitab4.5_0000472g0020	7.035	1.66	-2.06332	8.59e-12	1.04e-14
Nitab4.5_0001030g0100	21.435	5.09	-2.06431	8.84e-15	6.14e-18
Nitab4.5_0000212g0250	5.24	1.215	-2.07737	0.0209609	0.000296607
Nitab4.5_0005135g0010	10.525	2.485	-2.0799	1.76e-08	4.59e-11
Nitab4.5_0003015g0010	6.872	1.61	-2.07996	6.94e-06	3.36e-08
Nitab4.5_0006145g0010	2.14	0.502	-2.08142	0.00849312	9.96e-05
Nitab4.5_0001456g0110	28.775	6.572	-2.0829	1.96e-05	1.05e-07
BGI_novel_G005076	74.552	17.372	-2.08776	3.29e-07	1.16e-09
Nitab4.5_0002960g0030	2.295	0.527	-2.09449	1.1e-07	3.48e-10
Nitab4.5_0007567g0050	13.097	3.06	-2.10541	0.000106814	6.82e-07
Nitab4.5_0001134g0020	66.182	13.725	-2.10596	0.000102807	6.54e-07
BGI_novel_G002109	1.965	0.447	-2.1117	6.05e-09	1.39e-11
Nitab4.5_0008196g0010	28.192	6.53	-2.11338	6.86e-11	9.79e-14
Nitab4.5_0001583g0210	3.317	0.757	-2.11508	3.55e-06	1.59e-08
Nitab4.5_0000413g0120	2.917	0.657	-2.12926	1.22e-05	6.33e-08
Nitab4.5_0000364g0040	2.707	0.62	-2.13562	0.000440946	3.29e-06
Nitab4.5_0001886g0040	2.725	0.615	-2.14189	4.52e-07	1.65e-09
Nitab4.5_0000881g0110	31.777	6.945	-2.14497	7.26e-08	2.23e-10
Nitab4.5_0000357g0200	5.427	1.215	-2.14803	0.0412653	0.000692511
Nitab4.5_0009428g0010	22.147	4.932	-2.14916	8.76e-08	2.75e-10
Nitab4.5_0009295g0010	2.195	0.487	-2.15966	0.000342361	2.48e-06
Nitab4.5_0004445g0080	203.585	44.927	-2.15996	7.3e-07	2.89e-09
Nitab4.5_0010788g0030	55.677	12.26	-2.16118	2.3e-19	8.85e-23
Nitab4.5_0004407g0020	4.435	0.987	-2.16795	0.000118721	7.67e-07
Nitab4.5_0000672g0020	57.93	12.847	-2.17008	0.000248486	1.75e-06
Nitab4.5_0000073g0270	30.212	6.66	-2.17109	7.3e-06	3.55e-08
Nitab4.5_0016580g0020	4.615	1.087	-2.17142	0.00235299	2.16e-05
Nitab4.5_0006059g0060	1.47	0.327	-2.17214	0.00685399	7.61e-05
Nitab4.5_0001375g0160	37.642	8.192	-2.17549	3.73e-08	1.07e-10
Nitab4.5_0002211g0050	4.23	0.932	-2.17871	0.00800812	9.22e-05
Nitab4.5_0000224g0050	1.532	0.34	-2.18099	0.0165055	0.000220675
Nitab4.5_0003855g0020	34.28	7.197	-2.18725	1.82e-05	9.74e-08
Nitab4.5_0011815g0010	60.785	13.035	-2.20594	2.19e-12	2.2e-15
Nitab4.5_0002487g0010	17.172	3.66	-2.20752	5.05e-12	5.55e-15
Nitab4.5_0002587g0040	15.07	3.23	-2.20898	2.34e-21	6.31e-25
Nitab4.5_0002710g0070	7.345	1.57	-2.20939	8.07e-13	7.62e-16
Nitab4.5_0002526g0070	3.275	0.707	-2.21625	0.00441253	4.54e-05
Nitab4.5_0003298g0060	24.237	5.17	-2.21687	4.41e-11	5.95e-14
Nitab4.5_0002797g0070	26.41	5.635	-2.21842	1.04e-14	7.4e-18
Nitab4.5_0000777g0020	30.9	6.607	-2.2273	5.72e-08	1.72e-10
Nitab4.5_0000006g0480	6.17	1.325	-2.22787	4.73e-05	2.8e-07
Nitab4.5_0000470g0230	2.412	0.492	-2.23366	0.0312431	0.000485472
Nitab4.5_0006478g0010	7.172	1.53	-2.2389	2.46e-05	1.36e-07
Nitab4.5_0000368g0350	8.035	1.685	-2.24102	4.68e-07	1.74e-09
Nitab4.5_0000786g0230	35.127	7.35	-2.24343	3.58e-24	5.52e-28
Nitab4.5_0000629g0010	6.072	1.265	-2.25225	9.33e-09	2.25e-11
Nitab4.5_0000437g0150	5.247	1.077	-2.25236	0.000138082	9.05e-07
BGI_novel_G003087	39.472	8.205	-2.25511	1.02e-18	4.12e-22
Nitab4.5_0003316g0020	25.925	5.235	-2.25705	2.04e-18	9.03e-22
Nitab4.5_0004813g0010	17.677	3.627	-2.26294	4.35e-07	1.57e-09
Nitab4.5_0003219g0010	146.205	29.677	-2.26341	1.58e-07	5.28e-10
Nitab4.5_0001483g0080	93.855	19.355	-2.27122	7.94e-05	4.91e-07
Nitab4.5_0003080g0010	19.337	3.947	-2.27428	2.32e-09	4.74e-12
Nitab4.5_0007739g0010	25.51	5.23	-2.28813	0.0069178	7.71e-05
Nitab4.5_0008588g0010	33.055	6.652	-2.2912	4.96e-14	3.73e-17
Nitab4.5_0008526g0010	33.535	6.765	-2.29199	9.9e-06	4.95e-08
Nitab4.5_0004338g0090	5.777	1.55	-2.29554	3.46e-06	1.54e-08
Nitab4.5_0013834g0010	0.902	0.192	-2.29865	0.0334163	0.000525846
Nitab4.5_0008039g0010	9.632	1.955	-2.30428	0.0017683	1.57e-05
Nitab4.5_0002105g0060	111.16	16.675	-2.30447	2.96e-06	1.27e-08
Nitab4.5_0004679g0020	4.11	0.78	-2.3164	0.00195234	1.75e-05
Nitab4.5_0003810g0020	13.685	2.735	-2.32484	0.0280864	0.000427217
Nitab4.5_0005939g0020	57.402	11.457	-2.33077	1.65e-05	8.76e-08
Nitab4.5_0009934g0010	195.015	38.017	-2.34199	2.28e-06	9.73e-09
Nitab4.5_0000437g0160	3.365	0.635	-2.37201	0.00314768	3.05e-05
Nitab4.5_0003376g0090	17.602	3.382	-2.37237	3.18e-07	1.11e-09
Nitab4.5_0007011g0010	37.282	7.192	-2.37446	5.86e-05	3.51e-07
Nitab4.5_0001068g0090	11.937	2.297	-2.3752	6.5e-06	3.13e-08
Nitab4.5_0000207g0410	264.472	52.545	-2.38886	2.85e-05	1.6e-07
Nitab4.5_0000047g0160	30.437	5.805	-2.393	1.23e-08	3.06e-11
Nitab4.5_0003364g0060	33.45	6.292	-2.39716	1.29e-05	6.74e-08
Nitab4.5_0002806g0050	228.265	42.43	-2.39784	2.23e-07	7.62e-10
Nitab4.5_0001226g0060	40.27	7.607	-2.3993	5.46e-13	4.74e-16
Nitab4.5_0003076g0060	159.117	29.672	-2.40548	4.68e-07	1.74e-09
Nitab4.5_0000214g0080	3.96	0.752	-2.40764	0.0046325	4.81e-05
Nitab4.5_0012806g0010	9.275	1.677	-2.41746	1.01e-05	5.07e-08
Nitab4.5_0000191g0040	120.767	22.362	-2.41866	1.23e-08	3.05e-11
BGI_novel_G005115	3.17	0.612	-2.42385	5.5e-07	2.1e-09
Nitab4.5_0004384g0060	157.125	26.062	-2.45138	0.00828637	9.57e-05
Nitab4.5_0001237g0010	43.267	7.677	-2.45884	0.000450352	3.39e-06
Nitab4.5_0002882g0050	4.49	0.795	-2.46237	0.00184082	1.64e-05
Nitab4.5_0000585g0120	12.575	2.612	-2.46588	0.000129452	8.39e-07
Nitab4.5_0010804g0010	84.472	14.795	-2.47052	0.000460995	3.48e-06
Nitab4.5_0013076g0020	66.802	11.845	-2.47332	5.59e-42	2.29e-46
Nitab4.5_0000394g0010	19.75	3.317	-2.48047	0.0055568	6e-05
Nitab4.5_0004629g0020	177.945	31.792	-2.48239	1.84e-08	4.83e-11
Nitab4.5_0000203g0250	73.645	13.107	-2.48799	6.74e-05	4.09e-07
Nitab4.5_0000014g0290	197.012	33.95	-2.50593	3.22e-06	1.42e-08
Nitab4.5_0011752g0010	76.592	12.965	-2.50969	3.91e-06	1.78e-08
Nitab4.5_0006451g0010	0.97	0.165	-2.51088	0.0366351	0.00059115
BGI_novel_G000617	5.682	1.01	-2.5175	0.000638301	5.02e-06
Nitab4.5_0003884g0010	2.33	0.4	-2.52148	2.01e-05	1.08e-07
Nitab4.5_0001070g0130	0.597	0.102	-2.52637	0.0434218	0.000742518
Nitab4.5_0005144g0010	19.602	3.355	-2.54231	2.57e-11	3.32e-14
Nitab4.5_0008535g0050	6.12	1.04	-2.54533	3.04e-06	1.31e-08
Nitab4.5_0002172g0010	3.192	0.682	-2.54633	7.05e-14	5.43e-17
Nitab4.5_0004575g0040	3.025	0.497	-2.54736	0.00584953	6.35e-05
Nitab4.5_0000328g0110	14.645	2.465	-2.55458	3.58e-24	5.51e-28
Nitab4.5_0001427g0060	97.782	16.402	-2.55575	4.41e-11	5.9e-14
Nitab4.5_0008177g0020	8.242	1.395	-2.55719	1.13e-05	5.77e-08
Nitab4.5_0004222g0010	26.267	4.372	-2.56864	2.89e-12	3.06e-15
Nitab4.5_0004507g0030	12.212	1.962	-2.57417	0.0459497	0.000794604
Nitab4.5_0000787g0190	7.46	1.235	-2.57853	6.04e-06	2.87e-08
Nitab4.5_0001295g0090	87.91	14.417	-2.59759	9.39e-11	1.39e-13
Nitab4.5_0009507g0010	123.605	20.26	-2.59943	1.22e-06	4.9e-09
Nitab4.5_0000483g0110	8.615	1.407	-2.60043	2.31e-08	6.33e-11
Nitab4.5_0008249g0020	115.372	18.745	-2.6153	8.74e-09	2.04e-11
Nitab4.5_0000626g0060	45.927	6.915	-2.61919	0.000850726	6.83e-06
Nitab4.5_0000171g0010	62.07	9.995	-2.61977	6.87e-08	2.09e-10
Nitab4.5_0001806g0020	9.195	1.495	-2.61994	2.46e-05	1.36e-07
Nitab4.5_0003458g0010	39	6.317	-2.62166	5.11e-13	4.33e-16
Nitab4.5_0000164g0180	170.132	27.527	-2.62524	0.0427873	0.000730018
Nitab4.5_0021955g0010	0.972	0.155	-2.6305	0.0499317	0.00089523
Nitab4.5_0005999g0010	11.567	1.88	-2.63308	2.83e-06	1.21e-08
Nitab4.5_0001287g0050	16.882	2.697	-2.64482	0.000244965	1.71e-06
Nitab4.5_0001675g0050	8.68	1.365	-2.64675	2.37e-12	2.42e-15
Nitab4.5_0002046g0110	112.172	16.312	-2.6499	1.04e-05	5.25e-08
Nitab4.5_0001731g0020	56.205	8.74	-2.67002	0.0477838	0.00084106
Nitab4.5_0006421g0020	19.19	2.992	-2.67104	0.0166413	0.000223612
Nitab4.5_0003298g0070	16.185	2.532	-2.67837	3.5e-08	1e-10
Nitab4.5_0000786g0010	31.305	4.592	-2.70538	2.96e-09	6.38e-12
Nitab4.5_0003968g0020	94.027	14.082	-2.70932	8.83e-05	5.48e-07
Nitab4.5_0000034g0110	66.14	10.057	-2.71152	2.13e-08	5.71e-11
Nitab4.5_0000183g0080	1.86	0.322	-2.71279	0.0261252	0.00038983
Nitab4.5_0008149g0010	24.357	3.777	-2.71328	1.67e-11	2.09e-14
Nitab4.5_0006340g0010	54.647	7.727	-2.71736	0.000152865	1.01e-06
BGI_novel_G002709	63.197	9.545	-2.71885	4.18e-08	1.22e-10
Nitab4.5_0000272g0010	99.647	15.09	-2.71965	2.33e-08	6.41e-11
Nitab4.5_0000516g0110	40.972	6.13	-2.72036	5.74e-12	6.55e-15
Nitab4.5_0002124g0010	10.36	1.565	-2.72602	1.34e-07	4.39e-10
Nitab4.5_0001675g0070	13.612	2.032	-2.73125	3.85e-12	4.16e-15
Nitab4.5_0003767g0050	47.737	7.207	-2.73414	0.0248963	0.000368134
Nitab4.5_0004384g0050	574.47	82.657	-2.73579	0.027055	0.000407236
Nitab4.5_0000113g0160	1.177	0.18	-2.73716	0.0178533	0.000246622
BGI_novel_G005488	1.212	0.187	-2.73859	0.000480658	3.68e-06
Nitab4.5_0005040g0030	37.777	5.26	-2.77046	2.71e-05	1.52e-07
Nitab4.5_0000892g0040	3.485	0.522	-2.77085	0.0062868	6.87e-05
Nitab4.5_0004019g0010	24.16	3.517	-2.7714	1.54e-08	3.98e-11
Nitab4.5_0001610g0030	15.79	2.182	-2.79598	0.00034672	2.52e-06
Nitab4.5_0001239g0170	37.2	5.365	-2.80143	5.63e-08	1.68e-10
Nitab4.5_0000456g0140	2.082	0.292	-2.80156	0.00990976	0.000118887
Nitab4.5_0000319g0090	99.29	13.352	-2.80363	0.000110129	7.09e-07
Nitab4.5_0001346g0020	105.922	14.992	-2.81492	7.8e-05	4.78e-07
Nitab4.5_0007620g0010	62.375	8.752	-2.81508	9.62e-05	6.05e-07
Nitab4.5_0001078g0140	5.495	0.777	-2.81687	0.00490979	5.15e-05
Nitab4.5_0014344g0010	20.95	2.865	-2.82262	2.19e-08	5.94e-11
Nitab4.5_0002211g0120	245.662	33.837	-2.82835	0.000839796	6.7e-06
Nitab4.5_0000031g0470	11.897	1.65	-2.84881	3.9e-06	1.77e-08
Nitab4.5_0000274g0230	11.842	1.59	-2.86606	0.000292386	2.08e-06
Nitab4.5_0009641g0030	2.855	0.387	-2.87334	4.17e-06	1.9e-08
Nitab4.5_0005423g0030	9.475	1.26	-2.87841	3.38e-05	1.93e-07
Nitab4.5_0000914g0190	9.692	1.315	-2.88231	2.22e-10	3.5e-13
Nitab4.5_0002236g0010	148.812	19.3	-2.89228	0.00860344	0.00010101
Nitab4.5_0000241g0190	86.71	10.807	-2.91249	0.000889313	7.19e-06
Nitab4.5_0003786g0020	33.762	4.445	-2.92964	0.00399178	4.01e-05
Nitab4.5_0000532g0070	4.367	0.575	-2.9396	2.55e-07	8.86e-10
Nitab4.5_0000350g0260	2.817	0.362	-2.94148	0.0176748	0.00024261
Nitab4.5_0002846g0010	72.822	9.352	-2.94484	0.00477255	4.98e-05
Nitab4.5_0002450g0150	114.932	14.945	-2.948	7.42e-11	1.09e-13
Nitab4.5_0000140g0200	1.267	0.16	-2.95491	0.0437544	0.00075158
Nitab4.5_0000319g0160	171.955	20.58	-2.95778	0.000385312	2.83e-06
Nitab4.5_0002887g0060	11.112	1.407	-2.96156	0.00284971	2.72e-05
Nitab4.5_0000733g0230	0.92	0.12	-2.97526	0.0297289	0.000456127
Nitab4.5_0003810g0030	16.885	2.19	-2.9757	6.16e-13	5.58e-16
Nitab4.5_0002773g0080	7.03	0.865	-2.97595	0.0344833	0.000545791
Nitab4.5_0005040g0040	8.29	1.01	-2.98671	0.00664387	7.34e-05
Nitab4.5_0000224g0060	2.115	0.267	-2.99984	2.37e-08	6.59e-11
Nitab4.5_0000786g0190	8.167	1.035	-3.00179	0.0389243	0.000640847
Nitab4.5_0001244g0020	3.012	0.375	-3.00708	1.68e-06	6.86e-09
Nitab4.5_0000337g0210	3.097	0.387	-3.00721	0.00161704	1.41e-05
Nitab4.5_0000616g0070	6.427	0.8	-3.00857	4.56e-10	8.36e-13
Nitab4.5_0002878g0050	6.117	0.727	-3.02583	0.0182906	0.000254589
Nitab4.5_0000695g0100	97.615	11.942	-3.034	0.00580336	6.29e-05
Nitab4.5_0013465g0010	17.715	2.352	-3.04344	4.06e-13	3.37e-16
Nitab4.5_0001307g0090	1.55	0.177	-3.04378	0.00846596	9.89e-05
Nitab4.5_0000426g0080	1.842	0.227	-3.06459	0.0139196	0.000176843
Nitab4.5_0003745g0060	1.385	0.167	-3.07052	5.74e-12	6.64e-15
Nitab4.5_0000414g0010	172.115	20.005	-3.07737	3.33e-09	7.26e-12
Nitab4.5_0001062g0050	100.072	11.775	-3.07878	1.03e-13	8.34e-17
Nitab4.5_0002579g0040	6.765	0.81	-3.07979	2.19e-20	6.77e-24
BGI_novel_G003017	6.225	0.745	-3.08342	3.76e-06	1.7e-08
Nitab4.5_0000414g0120	5.182	0.58	-3.10123	0.000198726	1.36e-06
Nitab4.5_0012198g0010	5.537	0.655	-3.10607	9e-08	2.85e-10
Nitab4.5_0000657g0010	119.947	13.912	-3.10875	0.0135896	0.000171603
Nitab4.5_0000884g0090	7.105	0.825	-3.11162	9.2e-06	4.52e-08
BGI_novel_G003292	0.887	0.102	-3.13414	0.0105277	0.000126849
Nitab4.5_0002419g0050	6.685	0.722	-3.16033	2.88e-05	1.63e-07
Nitab4.5_0000207g0450	152.572	16.082	-3.18	0.00554685	5.98e-05
Nitab4.5_0012883g0010	5.102	0.552	-3.18642	0.000155308	1.03e-06
Nitab4.5_0000802g0150	113.957	12.585	-3.18708	0.015315	0.000199885
Nitab4.5_0003884g0100	3.015	0.357	-3.19155	3.83e-05	2.21e-07
Nitab4.5_0002046g0140	72.457	7.857	-3.19479	3.74e-11	4.9e-14
Nitab4.5_0014067g0010	128.355	13.48	-3.22135	0.000634105	4.95e-06
Nitab4.5_0005755g0020	18.632	1.982	-3.24652	3.16e-06	1.38e-08
Nitab4.5_0005080g0020	5.182	0.512	-3.27941	0.0144149	0.000185358
Nitab4.5_0010004g0040	30.38	3.097	-3.28855	6.32e-06	3.01e-08
Nitab4.5_0002263g0060	14.347	1.442	-3.30212	5.18e-25	5.99e-29
Nitab4.5_0000380g0160	110.627	11.157	-3.3117	0.00275835	2.61e-05
Nitab4.5_0001239g0160	8.552	0.88	-3.321	3.18e-05	1.8e-07
Nitab4.5_0002170g0090	1.137	0.112	-3.32949	0.000135256	8.79e-07
BGI_novel_G003771	17.167	1.705	-3.33472	2.62e-20	8.59e-24
Nitab4.5_0000967g0110	5.975	0.582	-3.34332	4.96e-14	3.67e-17
Nitab4.5_0001105g0110	30.592	2.917	-3.36271	5.22e-09	1.19e-11
Nitab4.5_0000321g0040	1.955	0.192	-3.36327	0.00176958	1.58e-05
BGI_novel_G001005	0.585	0.062	-3.40931	0.00314082	3.03e-05
Nitab4.5_0003585g0030	35.247	3.31	-3.41332	1.4e-08	3.57e-11
Nitab4.5_0004874g0010	24.982	2.327	-3.42055	2.86e-09	6.11e-12
Nitab4.5_0001200g0100	2.912	0.272	-3.42128	0.027055	0.000407356
Nitab4.5_0002183g0010	2.427	0.217	-3.43523	0.00477486	4.99e-05
Nitab4.5_0009215g0010	2.37	0.207	-3.49928	0.00120442	1.01e-05
Nitab4.5_0006024g0010	16.832	1.445	-3.52209	8.26e-24	1.46e-27
Nitab4.5_0000786g0210	167.15	14.525	-3.52937	4.65e-06	2.16e-08
Nitab4.5_0004251g0020	31.945	2.712	-3.55188	2.53e-07	8.73e-10
Nitab4.5_0003774g0010	4.175	0.342	-3.56977	1.15e-05	5.91e-08
Nitab4.5_0000786g0240	67.63	5.662	-3.57349	9.78e-07	3.9e-09
Nitab4.5_0000319g0150	48.78	4.02	-3.60479	0.00136909	1.16e-05
BGI_novel_G002060	22.687	1.862	-3.61933	0.00509879	5.39e-05
Nitab4.5_0004699g0040	52.977	4.23	-3.64642	4.94e-11	6.76e-14
Nitab4.5_0009623g0010	5.335	0.422	-3.65076	4.31e-31	3.32e-35
Nitab4.5_0001648g0030	221.49	17.282	-3.65471	0.000470306	3.56e-06
Nitab4.5_0003818g0060	5.72	0.447	-3.6654	1.27e-21	3.16e-25
BGI_novel_G002108	4.135	0.332	-3.67917	1.18e-53	2.28e-58
Nitab4.5_0001287g0070	28.132	2.127	-3.70091	0.000195796	1.33e-06
Nitab4.5_0001288g0220	23.275	1.757	-3.71653	6.16e-18	2.97e-21
Nitab4.5_0002456g0060	39.137	2.855	-3.71996	8.31e-15	5.61e-18
Nitab4.5_0004905g0070	46.835	3.552	-3.73209	0.000242723	1.68e-06
Nitab4.5_0006557g0020	0.417	0.032	-3.73301	0.00729737	8.17e-05
BGI_novel_G002757	0.767	0.062	-3.79558	0.0351524	0.00055977
Nitab4.5_0000365g0130	4.64	0.33	-3.82007	3.62e-16	1.89e-19
Nitab4.5_0005700g0040	13.002	0.89	-3.82528	1.64e-10	2.5e-13
Nitab4.5_0004475g0010	2.34	0.155	-3.91956	2.6e-10	4.31e-13
Nitab4.5_0003205g0040	22.867	1.512	-3.93601	0.00117126	9.75e-06
Nitab4.5_0006861g0010	180.667	11.97	-3.93654	0.003152	3.06e-05
Nitab4.5_0012787g0010	18.785	1.212	-3.94321	1.77e-15	1.02e-18
Nitab4.5_0001361g0060	3.99	0.252	-3.97869	5.02e-11	6.96e-14
Nitab4.5_0001465g0040	2.875	0.182	-4.00358	0.000195796	1.33e-06
Nitab4.5_0000839g0070	114.245	7.08	-4.03913	0.000138021	9.02e-07
Nitab4.5_0001519g0130	116.032	7.112	-4.05124	0.0016283	1.43e-05
BGI_novel_G006002	2.125	0.175	-4.122	0.000470306	3.57e-06
Nitab4.5_0005990g0030	1.707	0.09	-4.20145	0.0226882	0.000329796
Nitab4.5_0008298g0010	8.082	0.392	-4.28103	0.00235299	2.16e-05
Nitab4.5_0003160g0020	2.537	0.122	-4.38499	0.00251043	2.32e-05
Nitab4.5_0002886g0040	1.067	0.05	-4.40841	0.0261252	0.0003897
Nitab4.5_0000888g0020	19.687	0.897	-4.42867	4.64e-10	8.59e-13
Nitab4.5_0007150g0060	9.007	0.34	-4.55157	1.13e-07	3.63e-10
Nitab4.5_0001034g0160	1.085	0.045	-4.56996	0.0120126	0.000146825
Nitab4.5_0000412g0010	1.032	0.035	-4.60837	0.0178533	0.000246782
Nitab4.5_0001671g0150	6.025	0.242	-4.61762	4.5e-06	2.08e-08
Nitab4.5_0002824g0030	20.535	0.837	-4.63855	0.000448529	3.37e-06
Nitab4.5_0001291g0090	0.827	0.077	-4.74877	0.0473984	0.000831534
Nitab4.5_0004234g0120	54.785	1.96	-4.81528	0.0115894	0.00014143
Nitab4.5_0000304g0050	27.132	0.852	-4.873	1.59e-06	6.46e-09
Nitab4.5_0000077g0100	18.445	0.617	-4.9089	7.87e-14	6.22e-17
Nitab4.5_0000073g0330	50.827	1.672	-4.93198	0.00144034	1.23e-05
BGI_novel_G000102	0.077	0	-4.96272	0.0369808	0.000598868
BGI_novel_G005277	0.667	0	-5.02032	0.0303026	0.000467353
Nitab4.5_0002642g0070	8.75	0.262	-5.05413	8.26e-24	1.59e-27
Nitab4.5_0005233g0040	9.425	0.28	-5.07366	1.86e-08	4.93e-11
Nitab4.5_0007033g0010	0.682	0	-5.1792	0.0207074	0.000292621
Nitab4.5_0002097g0010	0.917	0.02	-5.22508	0.00121784	1.02e-05
Nitab4.5_0001083g0010	32.145	0.84	-5.2395	4.58e-05	2.7e-07
Nitab4.5_0001589g0010	53.98	1.272	-5.33377	5.08e-09	1.14e-11
Nitab4.5_0000876g0070	4.745	0.117	-5.33654	1.24e-09	2.42e-12
Nitab4.5_0005233g0010	17.54	0.43	-5.43717	5.78e-20	2.01e-23
Nitab4.5_0000888g0010	1.582	0	-5.55901	0.000828791	6.58e-06
Nitab4.5_0006565g0010	15.822	0.325	-5.59648	3.05e-18	1.41e-21
Nitab4.5_0004666g0020	5.917	0.117	-5.61244	1.16e-10	1.75e-13
Nitab4.5_0002394g0010	82.585	1.677	-5.61545	0.000166535	1.11e-06
Nitab4.5_0000400g0140	16.39	0.327	-5.63493	3.76e-16	2.03e-19
Nitab4.5_0002016g0060	0.892	0.017	-5.65486	0.000565138	4.38e-06
Nitab4.5_0004560g0020	6.367	0.12	-5.73979	5.5e-07	2.09e-09
BGI_novel_G003276	18.025	0.34	-5.78904	1.35e-18	5.72e-22
Nitab4.5_0000435g0080	4.972	0.082	-5.85845	3.45e-10	6.06e-13
Nitab4.5_0007063g0010	4.317	0.072	-5.9204	4.03e-08	1.16e-10
Nitab4.5_0000876g0060	4.447	0.07	-5.96939	4.1e-08	1.19e-10
Nitab4.5_0007527g0020	6.172	0.082	-6.24874	5.59e-42	3.23e-46
BGI_novel_G001824	0.377	0	-6.27218	3.38e-05	1.94e-07
BGI_novel_G005227	0.79	0	-6.36812	7.94e-05	4.91e-07
BGI_novel_G002871	0.495	0	-6.41838	1.4e-05	7.31e-08
BGI_novel_G002524	0.525	0.007	-6.42557	0.0482567	0.000854035
BGI_novel_G005229	0.852	0	-6.55226	3.33e-06	1.48e-08
Nitab4.5_0005990g0050	9.247	0.082	-6.79988	7.13e-11	1.03e-13
Nitab4.5_0005249g0050	4.75	0.042	-6.84788	1.62e-07	5.44e-10
BGI_novel_G003591	0.49	0	-6.8676	0.00360269	3.57e-05
BGI_novel_G002179	0.55	0	-6.89388	0.00350516	3.47e-05
Nitab4.5_0000876g0080	7.842	0.057	-7.00852	3.3e-08	9.29e-11
Nitab4.5_0001361g0010	5.512	0.022	-7.58586	1.08e-09	2.07e-12
BGI_novel_G002749	0.337	0.002	-7.98141	2.69e-10	4.52e-13
Nitab4.5_0005990g0020	18.875	0.06	-8.26233	5.57e-12	6.22e-15
BGI_novel_G002107	2.177	0	-9.60622	2.49e-15	1.56e-18
BGI_novel_G001099	0.145	0	-21.1834	1.24e-07	4.02e-10
Nitab4.5_0000539g0020	1.007	0	-21.3948	8.58e-08	2.67e-10
Nitab4.5_0006767g0010	6.035	0	-22.9627	5.16e-09	1.16e-11
WT=wild-type
DMT=double mutant (Nic1-2Nic2-2)

## Sheet: T05_DEGs
Gene_ID	average_fpkm_T05WT	average_fpkm_T05DMT	diffexp_log2fc_T05WT-vs-T05DMT	diffexp_deseq2_qvalue_T05WT-vs-T05DMT	diffexp_pvalue_T05WT-vs-T05DMT
Nitab4.5_0006767g0010	0	5.745	22.3839	1.5e-08	3.75e-11
BGI_novel_G002255	0	0.19	21.3018	8.44e-08	3.15e-10
Nitab4.5_0000539g0020	0	1.027	20.8095	1.84e-07	8.04e-10
BGI_novel_G000308	0	0.205	20.7097	2.19e-07	9.7e-10
BGI_novel_G001713	0	0.3	20.5508	2.87e-07	1.31e-09
BGI_novel_G003843	0	1.45	20.2757	4.35e-07	2.12e-09
Nitab4.5_0000008g0270	1.147	992.267	9.9691	0.00208655	4.93e-05
Nitab4.5_0000640g0170	0.227	89.08	8.83025	0.0240241	0.00101753
Nitab4.5_0000598g0020	0.467	116.982	8.20097	0.00015063	2.11e-06
Nitab4.5_0000976g0150	0.02	7.002	7.93648	0.00015714	2.22e-06
Nitab4.5_0000319g0220	17.447	3558.7	7.85793	0.0003041	4.93e-06
Nitab4.5_0000365g0160	1.017	195.372	7.79828	0.00013245	1.8e-06
Nitab4.5_0000803g0050	0.827	154.215	7.74551	3.39e-05	3.57e-07
Nitab4.5_0004854g0010	0.035	6.952	7.73044	0.00014968	2.09e-06
Nitab4.5_0029531g0010	4.28	728.8	7.64562	2.67e-06	1.72e-08
Nitab4.5_0006389g0020	0.72	122.512	7.61101	2.67e-06	1.71e-08
BGI_novel_G001857	0	0.19	7.48209	0.0009716	1.98e-05
BGI_novel_G002349	0	0.492	7.47456	0.00090613	1.81e-05
Nitab4.5_0001922g0090	1.057	161.202	7.45733	2.57e-06	1.63e-08
Nitab4.5_0003818g0040	1.147	150.87	7.27106	1.02e-05	8.03e-08
Nitab4.5_0002170g0100	5.375	676.54	7.17382	2.3e-05	2.24e-07
Nitab4.5_0006392g0050	1.302	157.49	7.07126	5.42e-06	3.91e-08
BGI_novel_G002845	0	0.35	6.96248	4.29e-06	2.99e-08
BGI_novel_G004098	0	0.607	6.94827	0.00505934	0.00014143
Nitab4.5_0005164g0030	9.692	1005.77	6.89474	6.19e-05	7.32e-07
BGI_novel_G001314	0	0.5	6.74059	0.00541315	0.000155
Nitab4.5_0001760g0090	0.02	1.805	6.64709	1.84e-07	8.04e-10
Nitab4.5_0000505g0110	6.847	598.905	6.64636	8.72e-05	1.11e-06
Nitab4.5_0012489g0020	3.217	274.802	6.59737	1.68e-05	1.55e-07
Nitab4.5_0000116g0120	2.865	232.032	6.54823	6.34e-05	7.53e-07
Nitab4.5_0013698g0010	0.015	1.295	6.38679	0.00121223	2.57e-05
Nitab4.5_0001013g0090	1.857	120.29	6.30938	5.76e-05	6.61e-07
BGI_novel_G000792	0	0.555	6.28971	0.0154387	0.00057891
Nitab4.5_0003244g0020	0.697	46.592	6.26498	5.58e-05	6.36e-07
BGI_novel_G005412	0	0.665	6.2367	0.0167983	0.0006415
Nitab4.5_0000278g0010	20.195	1316.22	6.22202	0.00195285	4.58e-05
Nitab4.5_0010036g0010	0.767	49.175	6.18974	0.00264562	6.56e-05
BGI_novel_G003626	0	0.357	6.11586	0.0212541	0.00086756
Nitab4.5_0000222g0170	4.167	252.997	6.11503	0.00036446	6.05e-06
BGI_novel_G002343	0.015	0.447	6.10023	0.0387253	0.00187961
BGI_novel_G002329	0	0.38	6.09717	0.00452362	0.00012411
Nitab4.5_0000538g0140	0.08	4.972	5.92765	0.0252892	0.00108034
Nitab4.5_0004920g0030	5.61	413.622	5.90119	3.38e-05	3.55e-07
Nitab4.5_0010125g0040	5.042	255.482	5.88508	5.95e-05	6.93e-07
BGI_novel_G001991	0.01	0.33	5.68361	0.00011133	1.46e-06
Nitab4.5_0004475g0020	22.89	903.257	5.57407	3.52e-08	1.04e-10
Nitab4.5_0003247g0010	29.85	1215.64	5.55539	0.00026427	4.12e-06
Nitab4.5_0008522g0060	5.945	241.48	5.54164	0.00013522	1.84e-06
Nitab4.5_0002322g0020	0.03	0.875	5.49948	0.00714856	0.00021792
Nitab4.5_0000316g0020	0.187	7.897	5.42232	7.39e-05	9.19e-07
Nitab4.5_0005728g0020	3.78	135.4	5.38882	0.00034285	5.64e-06
Nitab4.5_0001807g0070	0.362	13.275	5.38771	1.72e-05	1.6e-07
Nitab4.5_0021312g0010	0.115	4.5	5.34599	0.00175671	4.02e-05
Nitab4.5_0000288g0110	31.002	1041.25	5.26905	0.00095912	1.95e-05
BGI_novel_G000708	0.007	0.247	5.12002	0.0421832	0.00209847
Nitab4.5_0002700g0150	5.052	151.005	5.09313	0.00019473	2.82e-06
Nitab4.5_0003567g0050	0.045	1.325	5.03737	0.0404668	0.00199366
Nitab4.5_0000744g0040	5.482	152.642	5.01226	0.00021864	3.27e-06
Nitab4.5_0002020g0050	0.115	2.515	4.96709	0.0450216	0.00229413
Nitab4.5_0022765g0010	0.152	4.265	4.96647	0.017944	0.00069651
Nitab4.5_0003722g0070	0.49	13.692	4.86614	2.45e-05	2.42e-07
Nitab4.5_0000286g0050	6.387	169.88	4.85727	0.0003843	6.43e-06
BGI_novel_G000686	0.03	0.67	4.84447	0.00091636	1.84e-05
Nitab4.5_0000849g0010	0.48	12.007	4.82067	0.0239459	0.00101284
Nitab4.5_0004355g0050	0.815	19.162	4.75381	0.00091951	1.86e-05
Nitab4.5_0006796g0010	0.02	0.457	4.67021	0.0281756	0.00125179
Nitab4.5_0002700g0230	0.182	3.932	4.66161	0.00521959	0.00014738
Nitab4.5_0002521g0040	0.195	4.127	4.65683	0.0149386	0.00055413
Nitab4.5_0005193g0020	1.74	38.197	4.65452	5.44e-05	6.18e-07
Nitab4.5_0000933g0030	3.732	76.147	4.5993	1.53e-05	1.37e-07
BGI_novel_G000191	0.03	0.585	4.53635	0.0169729	0.00065045
Nitab4.5_0008745g0010	4.845	88.687	4.38271	1.51e-07	6.31e-10
Nitab4.5_0001557g0030	0.137	2.56	4.36926	4.79e-06	3.4e-08
Nitab4.5_0001579g0060	11.327	203.677	4.36422	0.00173899	3.97e-05
Nitab4.5_0000108g0050	8.087	147.967	4.33944	0.00041934	7.17e-06
Nitab4.5_0003885g0020	0.965	16.717	4.33148	1.67e-05	1.54e-07
Nitab4.5_0000759g0270	1.16	19.82	4.30561	7.35e-06	5.53e-08
Nitab4.5_0000167g0130	30.325	496.19	4.22747	0.00091636	1.85e-05
Nitab4.5_0001617g0060	0.297	4.825	4.22509	6.07e-05	7.14e-07
Nitab4.5_0005256g0020	0.462	6.07	4.18445	0.00015381	2.16e-06
Nitab4.5_0002686g0030	1.64	25.057	4.13422	1.06e-05	8.53e-08
Nitab4.5_0003901g0020	3.335	49.517	4.10278	0.0242264	0.0010275
Nitab4.5_0000604g0110	5.632	84	4.09497	0.0004367	7.51e-06
Nitab4.5_0000043g0270	8.745	129.202	4.06136	0.00076179	1.46e-05
BGI_novel_G002735	0.027	0.395	4.05069	0.0181656	0.00070906
Nitab4.5_0000299g0260	0.027	0.285	4.0298	0.0424934	0.00212287
Nitab4.5_0000134g0030	208.132	2947.21	4.02082	0.00014194	1.96e-06
Nitab4.5_0001318g0050	44.857	617.542	3.97125	0.00228211	5.48e-05
Nitab4.5_0000933g0020	16.987	230.547	3.96289	0.00066655	1.24e-05
Nitab4.5_0003159g0030	18.877	245.647	3.9204	0.00160231	3.59e-05
BGI_novel_G001595	0.08	1.077	3.89805	0.0149386	0.00055397
Nitab4.5_0010045g0010	1.13	14.055	3.84682	0.00024499	3.75e-06
Nitab4.5_0003300g0080	0.477	5.827	3.83017	0.00373268	9.85e-05
Nitab4.5_0000574g0200	8.39	102.53	3.81663	1.5e-05	1.34e-07
BGI_novel_G003805	0.107	1.077	3.80932	0.0135075	0.00048652
Nitab4.5_0005186g0010	0.167	1.732	3.77965	0.0066952	0.00020156
Nitab4.5_0003969g0060	28.04	352.215	3.7719	0.0055549	0.00016041
Nitab4.5_0001142g0030	31.717	388.637	3.76859	4.14e-06	2.86e-08
BGI_novel_G004402	0.632	7.055	3.7468	0.00123366	2.63e-05
BGI_novel_G000687	0.05	0.545	3.66157	3.36e-09	6.44e-12
Nitab4.5_0001052g0010	0.042	0.345	3.64223	0.0491757	0.00257095
Nitab4.5_0005348g0010	0.715	7.732	3.64132	0.0224603	0.00093189
Nitab4.5_0008928g0010	5.917	47.665	3.61454	4.84e-09	1e-11
Nitab4.5_0000744g0050	363.672	3835.2	3.60753	0.00074362	1.41e-05
Nitab4.5_0006396g0020	2.222	24.042	3.60485	0.0189511	0.00074772
Nitab4.5_0002878g0040	0.23	2.412	3.58815	0.00902756	0.00028998
BGI_novel_G002290	0.045	0.42	3.58536	0.0446903	0.00227443
BGI_novel_G002454	0.047	0.445	3.56016	0.0201016	0.00080547
Nitab4.5_0011729g0020	1.905	18.832	3.53535	0.0281872	0.00125285
Nitab4.5_0002419g0050	1.205	11.755	3.52312	0.0393645	0.00192197
Nitab4.5_0003247g0030	15.57	167.432	3.51392	6.78e-06	5.05e-08
Nitab4.5_0002443g0040	505.595	4927.44	3.47349	0.00519564	0.00014634
BGI_novel_G000688	0.087	0.84	3.45273	5.38e-09	1.13e-11
Nitab4.5_0000402g0160	0.377	3.457	3.44837	1.35e-06	7.83e-09
Nitab4.5_0000932g0020	9.665	92.342	3.4093	0.00213801	5.08e-05
Nitab4.5_0001178g0090	0.81	7.155	3.34955	0.00184403	4.25e-05
Nitab4.5_0000305g0330	13.755	125.875	3.32781	0.00283738	7.17e-05
Nitab4.5_0002345g0080	8.475	70.855	3.26761	0.00034585	5.7e-06
Nitab4.5_0004637g0030	0.175	1.367	3.2358	7.84e-05	9.83e-07
Nitab4.5_0006152g0030	72.66	597.825	3.23377	2.18e-05	2.09e-07
Nitab4.5_0006475g0040	24.442	198.782	3.22866	2.34e-05	2.29e-07
Nitab4.5_0012752g0010	9.222	74.455	3.21872	0.00024286	3.7e-06
Nitab4.5_0008003g0010	0.44	3.58	3.21157	0.00289005	7.32e-05
BGI_novel_G002944	73.145	587.74	3.19977	0.00955026	0.00031502
BGI_novel_G003628	0.195	1.43	3.15796	0.00193753	4.53e-05
Nitab4.5_0002534g0040	0.637	4.81	3.13393	0.0161223	0.00060935
BGI_novel_G003147	38.147	289.622	3.12363	0.0140222	0.00051062
Nitab4.5_0000278g0030	5.65	40.787	3.08832	0.00010135	1.32e-06
Nitab4.5_0000278g0020	2.907	20.602	3.07272	0.00236504	5.71e-05
Nitab4.5_0000960g0030	0.432	3.352	3.06931	5.65e-05	6.46e-07
Nitab4.5_0000286g0070	9.027	65.045	3.05244	0.00012916	1.75e-06
Nitab4.5_0001709g0020	0.147	1.065	3.04927	0.0181143	0.00070601
Nitab4.5_0008580g0020	17.78	129.515	3.04327	0.00011266	1.48e-06
Nitab4.5_0002100g0030	1.765	12.305	3.02718	3.01e-05	3.1e-07
Nitab4.5_0004881g0040	1.02	7.237	3.01464	0.00123839	2.64e-05
Nitab4.5_0000407g0120	0.182	1.27	2.96605	0.0488096	0.00254713
Nitab4.5_0019776g0010	13.595	91.777	2.95104	0.00046298	8.12e-06
Nitab4.5_0000073g0350	443.932	2975.93	2.93629	0.00026344	4.1e-06
Nitab4.5_0001955g0110	18.022	120.552	2.93565	0.0005028	8.98e-06
Nitab4.5_0011739g0010	23.037	152.932	2.92948	0.00239074	5.79e-05
Nitab4.5_0001125g0030	0.332	2.195	2.92697	0.0430222	0.00216416
Nitab4.5_0004013g0020	1.257	8.05	2.9236	0.00036688	6.11e-06
Nitab4.5_0000497g0130	1.005	6.28	2.90441	0.00021451	3.17e-06
Nitab4.5_0004153g0080	6.107	40.092	2.90329	0.00044562	7.69e-06
Nitab4.5_0003048g0010	0.9	5.61	2.87199	0.00148024	3.27e-05
Nitab4.5_0010603g0020	0.637	3.747	2.8661	0.0074054	0.00022779
Nitab4.5_0000343g0300	1.51	12.575	2.86602	0.00167315	3.8e-05
Nitab4.5_0001727g0010	1.845	11.762	2.86478	0.00011934	1.58e-06
Nitab4.5_0000286g0060	35.375	224.682	2.86339	0.00107369	2.23e-05
Nitab4.5_0001800g0020	52.137	353.272	2.85578	0.00107369	2.23e-05
Nitab4.5_0006691g0030	9.555	60.872	2.82473	0.00522489	0.00014797
Nitab4.5_0000429g0070	1.142	6.922	2.79644	0.01877	0.00073754
Nitab4.5_0001485g0200	18.937	113.995	2.79058	0.00021924	3.3e-06
Nitab4.5_0001048g0050	1.062	6.227	2.78337	0.0387709	0.00188257
Nitab4.5_0000574g0090	22.045	130.66	2.7725	0.00239868	5.82e-05
Nitab4.5_0000439g0170	5.515	31.92	2.74842	0.00049354	8.77e-06
Nitab4.5_0002836g0060	3.137	18.057	2.72793	0.00015431	2.17e-06
Nitab4.5_0010145g0010	36.145	202.67	2.68571	3.98e-06	2.7e-08
Nitab4.5_0002788g0080	14.167	71.927	2.645	0.0199158	0.00079526
BGI_novel_G004026	0.485	2.567	2.63359	2.53e-06	1.59e-08
Nitab4.5_0005579g0030	4.702	28.51	2.61952	0.00412052	0.00011092
Nitab4.5_0000178g0340	0.135	0.707	2.60873	0.0322131	0.00148931
Nitab4.5_0000286g0040	14.067	74.177	2.60249	0.0366042	0.00175792
Nitab4.5_0000486g0160	0.095	0.507	2.59465	0.0455926	0.00233023
Nitab4.5_0006672g0010	6.23	31.807	2.57605	0.0003051	4.95e-06
Nitab4.5_0003848g0020	3.39	17.855	2.57418	0.0392952	0.00191708
Nitab4.5_0000040g0410	2.66	13.602	2.57415	0.00226086	5.42e-05
Nitab4.5_0000565g0130	29.11	150.942	2.57169	0.0001267	1.7e-06
Nitab4.5_0021859g0010	13.94	70.427	2.52822	0.026659	0.00116445
Nitab4.5_0000415g0070	2.045	10.202	2.51942	0.00027612	4.38e-06
Nitab4.5_0004679g0090	6.305	30.487	2.51771	5.44e-05	6.18e-07
Nitab4.5_0009705g0010	2.43	11.762	2.51701	0.00629523	0.00018722
Nitab4.5_0002369g0010	0.297	1.46	2.49641	1.03e-07	4.05e-10
Nitab4.5_0007598g0030	158.232	781.417	2.49524	0.00517381	0.00014553
BGI_novel_G004697	0.442	2.082	2.48365	0.0254688	0.00109486
Nitab4.5_0001603g0020	9.78	47.155	2.46727	0.00019695	2.87e-06
Nitab4.5_0008213g0070	19.357	92.925	2.4599	0.00024562	3.77e-06
Nitab4.5_0000668g0130	0.085	0.375	2.45694	0.0150114	0.00055856
Nitab4.5_0000634g0140	0.495	2.307	2.45288	0.00496264	0.00013816
Nitab4.5_0013616g0010	25.312	116.585	2.45135	0.00020931	3.08e-06
Nitab4.5_0000807g0110	1.325	6.242	2.43774	0.00090611	1.81e-05
Nitab4.5_0000044g0080	0.47	1.557	2.42191	0.0111034	0.00038144
Nitab4.5_0002215g0030	25.29	116.622	2.3991	2.21e-14	6.8e-18
Nitab4.5_0003474g0020	0.605	2.882	2.39817	0.00058403	1.08e-05
Nitab4.5_0000578g0110	9.672	44.492	2.39422	0.0036109	9.47e-05
BGI_novel_G004024	1.642	7.477	2.39407	1.27e-05	1.07e-07
Nitab4.5_0000070g0190	6.095	26.502	2.36872	0.00171684	3.91e-05
Nitab4.5_0005905g0020	0.052	0.242	2.36372	0.038867	0.00189022
Nitab4.5_0002255g0070	0.487	2.152	2.35991	6.54e-05	7.86e-07
Nitab4.5_0009696g0020	0.505	2.262	2.35905	0.00594633	0.00017491
Nitab4.5_0000170g0180	0.937	4.147	2.35229	0.00202338	4.77e-05
Nitab4.5_0006730g0010	4.112	18.117	2.3471	0.00428141	0.00011591
Nitab4.5_0003013g0020	0.372	1.72	2.34148	0.0265177	0.00115645
BGI_novel_G004934	14.835	64.807	2.33538	0.00102863	2.12e-05
Nitab4.5_0000568g0290	2.87	12.535	2.33375	4.14e-06	2.85e-08
Nitab4.5_0011475g0010	7.975	35.052	2.33254	0.00457519	0.00012597
BGI_novel_G003629	0.232	0.955	2.29527	5.89e-05	6.84e-07
Nitab4.5_0004215g0020	1.372	5.652	2.29059	1.68e-34	6.44e-39
Nitab4.5_0004359g0040	34.79	147.847	2.28531	0.00067247	1.25e-05
Nitab4.5_0001983g0040	4.87	20.482	2.27798	9.75e-05	1.26e-06
Nitab4.5_0000116g0430	1.267	6.692	2.26837	0.00139448	3.03e-05
Nitab4.5_0011667g0010	21.595	90.44	2.26744	0.0185417	0.00072623
Nitab4.5_0000303g0010	0.042	0.157	2.26717	0.0385773	0.00186946
Nitab4.5_0002424g0010	5.165	21.48	2.26329	0.0226914	0.00094497
Nitab4.5_0000184g0160	7.087	29.425	2.25367	0.0007036	1.33e-05
Nitab4.5_0000312g0130	155.407	646.875	2.24759	0.0108821	0.00037002
Nitab4.5_0003487g0110	1.407	4.177	2.24564	1.5e-27	1.15e-31
BGI_novel_G001387	0.34	1.402	2.24433	0.00013921	1.92e-06
Nitab4.5_0002214g0060	2.71	11.172	2.24319	0.00068827	1.3e-05
Nitab4.5_0007860g0010	26.007	104.025	2.24268	5.26e-05	5.94e-07
Nitab4.5_0001099g0050	85.177	352.632	2.23205	3.26e-05	3.4e-07
Nitab4.5_0004802g0040	1.317	10.5	2.22942	2.12e-09	3.67e-12
Nitab4.5_0000769g0190	21.157	85.98	2.22542	0.00045956	7.98e-06
Nitab4.5_0000047g0150	0.365	1.442	2.21406	0.00025916	4.02e-06
Nitab4.5_0001488g0110	0.23	0.937	2.20875	1.44e-08	3.55e-11
Nitab4.5_0003906g0010	15.802	63.445	2.18805	0.0142224	0.00052074
Nitab4.5_0000015g0100	1.502	5.887	2.16876	0.00971264	0.00032224
Nitab4.5_0002691g0080	34.287	134.695	2.16385	0.0444935	0.00225697
Nitab4.5_0009845g0010	23.585	91.87	2.15659	0.0098393	0.0003276
Nitab4.5_0010164g0010	0.507	2.085	2.13107	0.0237727	0.00100415
BGI_novel_G002137	0.352	1.28	2.11348	0.0200818	0.00080352
Nitab4.5_0000053g0180	17.625	65.732	2.10304	0.00160582	3.6e-05
Nitab4.5_0000250g0070	2.86	6.032	2.09654	7.59e-07	4.09e-09
Nitab4.5_0003885g0040	1.465	5.387	2.082	0.00375047	9.92e-05
Nitab4.5_0002793g0030	0.385	1.455	2.06299	1.56e-07	6.57e-10
Nitab4.5_0004810g0010	46.495	170.43	2.05029	0.0388345	0.00188783
Nitab4.5_0005133g0020	67.312	254.21	2.04816	0.0336937	0.00157846
Nitab4.5_0000715g0160	66.692	238.577	2.04732	0.00112535	2.36e-05
Nitab4.5_0002466g0010	5.347	19.202	2.04018	0.010354	0.00034979
Nitab4.5_0004147g0050	5.897	18.022	2.03832	0.00139274	3.02e-05
Nitab4.5_0008624g0030	4.735	16.77	2.03112	0.00019473	2.82e-06
Nitab4.5_0000420g0030	3.345	9.817	2.02587	0.00309947	7.94e-05
Nitab4.5_0004281g0060	0.64	2.312	2.02257	0.00030966	5.03e-06
Nitab4.5_0002700g0030	3.047	10.45	2.01825	0.0102236	0.00034322
Nitab4.5_0000435g0120	1.222	4.252	2.01795	0.00318123	8.18e-05
Nitab4.5_0007567g0010	0.71	2.597	2.01649	0.0218198	0.00089652
Nitab4.5_0002006g0060	4.312	15.03	2.0032	2.72e-09	4.92e-12
BGI_novel_G004618	1.482	5.18	1.99428	7.07e-12	5.03e-15
Nitab4.5_0000272g0170	15.462	53.397	1.99319	0.00377311	9.98e-05
Nitab4.5_0000278g0040	20.162	59.212	1.99136	0.0467568	0.00240948
Nitab4.5_0001142g0100	0.74	2.72	1.97909	0.00015381	2.16e-06
Nitab4.5_0004569g0010	9.842	34.035	1.97814	0.00527222	0.00014971
Nitab4.5_0001439g0030	0.83	2.937	1.97612	0.0370714	0.00178225
Nitab4.5_0006538g0090	3.652	12.532	1.97125	9.76e-06	7.65e-08
Nitab4.5_0003981g0080	18.082	61.275	1.95535	0.0278952	0.00123398
Nitab4.5_0004605g0120	4.842	16.365	1.95402	0.0052229	0.00014771
Nitab4.5_0002629g0090	8.427	29.2	1.94355	0.00263263	6.52e-05
Nitab4.5_0007628g0040	57.732	194.022	1.94301	0.00355935	9.31e-05
Nitab4.5_0000263g0080	3.17	10.85	1.93144	0.0417337	0.0020721
Nitab4.5_0000063g0030	6.182	20.61	1.93016	1.43e-06	8.45e-09
BGI_novel_G005781	11.455	37.955	1.92853	0.00210876	5e-05
Nitab4.5_0000867g0040	8.19	27.152	1.92573	0.00623421	0.00018469
Nitab4.5_0012878g0010	2.82	9.307	1.91749	0.0319379	0.00146923
BGI_novel_G003013	7.43	24.65	1.9136	0.0206536	0.00083464
Nitab4.5_0000782g0120	4.27	13.992	1.91272	0.0026449	6.55e-05
Nitab4.5_0001294g0010	6.947	22.68	1.91185	0.00214804	5.11e-05
Nitab4.5_0003401g0090	1.135	3.562	1.90977	0.0332235	0.00154495
Nitab4.5_0005236g0020	4.632	14.892	1.89609	0.0272295	0.00119368
Nitab4.5_0001052g0020	0.127	0.39	1.89054	0.0176094	0.00068059
Nitab4.5_0002113g0180	78.11	246.64	1.86705	0.00321685	8.29e-05
Nitab4.5_0003251g0040	22.137	70.815	1.86542	0.00940392	0.00030686
Nitab4.5_0005575g0030	1.09	3.472	1.8649	0.00286571	7.25e-05
Nitab4.5_0000871g0060	17.015	53.572	1.85557	4.24e-05	4.59e-07
Nitab4.5_0001957g0020	58.777	185.902	1.85324	1.54e-07	6.47e-10
Nitab4.5_0008277g0010	46.437	143.865	1.84574	0.0469507	0.00242217
Nitab4.5_0003541g0040	2.435	4.647	1.8453	3.62e-09	7.03e-12
Nitab4.5_0009332g0010	138.215	435.252	1.84123	0.00012086	1.61e-06
Nitab4.5_0023561g0010	8.935	27.225	1.84033	0.0231401	0.00096676
BGI_novel_G000048	15.52	47.745	1.82328	0.00117177	2.48e-05
Nitab4.5_0001819g0100	2.815	8.547	1.82061	0.00275838	6.88e-05
Nitab4.5_0000451g0100	8.125	24.982	1.81888	1.77e-05	1.66e-07
Nitab4.5_0006979g0010	7.602	23.295	1.81597	0.00493497	0.0001372
Nitab4.5_0000867g0010	68.547	209.74	1.80945	0.00093282	1.89e-05
Nitab4.5_0002282g0090	23.535	71.902	1.80834	0.00137242	2.97e-05
Nitab4.5_0000252g0220	0.387	1.235	1.80303	0.0341283	0.00160668
Nitab4.5_0000442g0150	1.285	3.875	1.79256	0.017998	0.00069975
Nitab4.5_0000038g0040	8.492	25.397	1.79224	2.19e-13	8.41e-17
Nitab4.5_0003884g0020	1.272	3.812	1.78781	0.0186982	0.0007338
Nitab4.5_0000863g0240	1.887	5.675	1.78573	5.58e-06	4.05e-08
Nitab4.5_0000005g0190	3.532	10.547	1.78285	0.00296726	7.54e-05
BGI_novel_G000552	0.365	1.02	1.77782	0.0366042	0.00175839
Nitab4.5_0008533g0020	3.62	10.975	1.7765	0.0106401	0.00036097
Nitab4.5_0000400g0050	55.8	172.44	1.77614	0.00013921	1.92e-06
Nitab4.5_0003397g0010	5.047	14.855	1.7645	4.84e-08	1.54e-10
Nitab4.5_0000522g0230	0.812	1.352	1.76269	0.0232225	0.00097418
Nitab4.5_0000104g0210	6.477	18.802	1.74984	0.00531126	0.00015133
Nitab4.5_0003649g0020	96.412	295.235	1.74809	0.0320575	0.001476
Nitab4.5_0003186g0010	15.51	45.142	1.73745	1.11e-07	4.43e-10
Nitab4.5_0003384g0010	183.262	530.5	1.73583	0.00021216	3.12e-06
Nitab4.5_0000852g0050	11.065	30.992	1.73536	6.82e-06	5.1e-08
Nitab4.5_0000433g0070	39.032	124.715	1.73219	0.00861654	0.00027495
Nitab4.5_0003819g0040	3.202	9.21	1.72257	0.00096536	1.97e-05
Nitab4.5_0006706g0030	8.53	23.992	1.72128	0.0127633	0.00045314
Nitab4.5_0001717g0010	12.702	38.297	1.72019	0.015419	0.00057787
Nitab4.5_0004738g0080	2.545	7.337	1.71739	0.0272434	0.00119669
Nitab4.5_0003423g0020	11.957	34.285	1.71597	4.65e-18	8.03e-22
Nitab4.5_0000498g0170	2.997	8.615	1.71458	1.68e-05	1.56e-07
Nitab4.5_0000457g0220	25.21	64.087	1.71079	0.00616401	0.00018202
Nitab4.5_0009973g0020	43.852	124.322	1.70114	0.0261617	0.00113369
Nitab4.5_0000021g0890	7.677	21.335	1.69768	0.00393576	0.00010534
Nitab4.5_0002951g0010	0.372	1.035	1.69615	0.00074938	1.43e-05
Nitab4.5_0000742g0110	9.02	25.58	1.68576	0.0299866	0.00135461
Nitab4.5_0000253g0090	3.57	10.287	1.68102	0.0128021	0.00045569
BGI_novel_G002455	0.657	1.852	1.67794	0.0003999	6.76e-06
Nitab4.5_0000537g0040	2.207	6.142	1.67604	0.017246	0.00066456
Nitab4.5_0003336g0060	14.232	40.447	1.67579	7.03e-08	2.51e-10
Nitab4.5_0010824g0010	0.932	2.58	1.66476	0.0137717	0.00049868
Nitab4.5_0014665g0010	6.44	16.415	1.66389	0.00498655	0.00013902
Nitab4.5_0001094g0130	88.12	240.762	1.66186	0.0465585	0.00239389
Nitab4.5_0008855g0030	17.782	49.79	1.66163	0.00066655	1.24e-05
Nitab4.5_0000633g0010	4.65	12.83	1.66089	0.0333857	0.00155698
Nitab4.5_0000214g0020	476.672	1312.66	1.66077	0.00968921	0.00032128
Nitab4.5_0003032g0010	104.995	289.822	1.65429	4.73e-06	3.33e-08
Nitab4.5_0002170g0040	12.592	34.887	1.64773	0.0208902	0.00084669
BGI_novel_G001941	1.045	2.837	1.63385	0.0261648	0.00113432
Nitab4.5_0004864g0010	0.322	1.245	1.62183	0.04237	0.00211508
Nitab4.5_0005958g0020	3.267	8.88	1.62137	0.0136281	0.00049191
Nitab4.5_0003259g0090	7.09	23.382	1.61999	0.0116236	0.00040319
Nitab4.5_0004321g0010	13.647	36.29	1.61774	1.32e-05	1.12e-07
Nitab4.5_0006887g0020	35.067	93.69	1.61667	0.00072696	1.38e-05
BGI_novel_G000084	0.337	0.897	1.60882	0.00636437	0.00018952
Nitab4.5_0000621g0080	28.745	76.49	1.60861	0.0030971	7.93e-05
Nitab4.5_0002654g0010	50.425	132.75	1.5957	3.7e-05	3.95e-07
Nitab4.5_0000072g0150	12.025	31.455	1.58626	0.00940392	0.00030694
Nitab4.5_0007977g0020	17.637	46.142	1.58613	2.58e-12	1.54e-15
Nitab4.5_0000231g0370	3.562	10.315	1.58576	6.49e-08	2.31e-10
Nitab4.5_0000069g0230	4.397	11.42	1.58052	0.00112919	2.38e-05
Nitab4.5_0000351g0200	23.622	59.637	1.5784	0.0148991	0.00055209
Nitab4.5_0005229g0010	0.872	2.272	1.57601	0.0114152	0.00039516
Nitab4.5_0016989g0010	5.98	15.51	1.57585	0.00386993	0.00010283
Nitab4.5_0001000g0100	30.7	79.677	1.57186	0.0335563	0.00156751
Nitab4.5_0006376g0040	90.617	235.445	1.57057	0.0356093	0.00169897
BGI_novel_G003776	0.887	2.247	1.57035	0.0346192	0.00163844
Nitab4.5_0007540g0030	42.025	108.492	1.56781	1.71e-05	1.59e-07
BGI_novel_G005536	1.38	3.527	1.56425	0.00365597	9.62e-05
Nitab4.5_0002198g0050	1.565	4.04	1.56337	0.00991338	0.0003308
Nitab4.5_0004889g0010	1.552	3.99	1.55389	0.0113741	0.0003933
Nitab4.5_0003510g0060	124.47	322.217	1.54998	0.00046557	8.2e-06
Nitab4.5_0000407g0110	114.875	290.445	1.54136	0.00043396	7.44e-06
Nitab4.5_0000852g0060	10.172	26.12	1.54107	0.00415057	0.00011181
Nitab4.5_0002353g0020	1.945	4.187	1.53925	0.00040067	6.78e-06
Nitab4.5_0002481g0040	1.502	3.815	1.53915	0.00588076	0.00017185
Nitab4.5_0000345g0070	3.21	7.532	1.53276	0.0196132	0.00077837
Nitab4.5_0002552g0010	10.677	28.492	1.53201	0.00175198	4e-05
Nitab4.5_0004821g0020	7.165	18.097	1.53102	0.0250167	0.00106486
Nitab4.5_0002342g0150	31.227	78.542	1.52974	7.66e-07	4.16e-09
Nitab4.5_0000646g0260	13.797	31.675	1.52628	0.0336549	0.00157471
Nitab4.5_0002671g0110	68.887	173.14	1.52596	0.0351343	0.00167091
Nitab4.5_0010835g0010	32.542	81.855	1.52564	0.0491813	0.0025728
Nitab4.5_0010616g0010	12.65	31.815	1.52541	0.0257403	0.00111048
Nitab4.5_0002353g0030	0.687	1.705	1.52108	0.0126327	0.00044677
Nitab4.5_0000296g0140	15.087	38.717	1.51934	0.0015384	3.43e-05
Nitab4.5_0000786g0090	9.96	24.955	1.51897	1.41e-09	2.33e-12
Nitab4.5_0013021g0030	290.712	736.945	1.5186	0.00025533	3.95e-06
Nitab4.5_0002992g0040	6.16	15.17	1.5152	0.0257143	0.00110838
Nitab4.5_0000643g0050	7.455	18.487	1.51331	0.00546867	0.00015729
Nitab4.5_0006073g0030	1.385	3.387	1.51073	0.00256166	6.32e-05
BGI_novel_G004557	30.93	76.127	1.51049	1.17e-07	4.74e-10
Nitab4.5_0009145g0010	2.632	6.645	1.50528	1.5e-05	1.34e-07
BGI_novel_G000875	1.595	3.93	1.50192	0.00011356	1.5e-06
Nitab4.5_0000014g0060	3.442	8.5	1.50131	0.00256166	6.31e-05
BGI_novel_G005034	46.957	116.02	1.50058	0.0321524	0.00148465
Nitab4.5_0000209g0170	7.455	19.442	1.49498	1.88e-14	4.7e-18
Nitab4.5_0000149g0230	0.617	1.392	1.49204	2.67e-06	1.7e-08
Nitab4.5_0002424g0040	22.52	55.127	1.48661	3.01e-11	2.6e-14
Nitab4.5_0003555g0070	6.687	16.09	1.48095	0.00764823	0.00023691
Nitab4.5_0001565g0040	140.542	343.155	1.47992	0.00265519	6.59e-05
Nitab4.5_0000238g0040	1.58	3.805	1.47633	0.00477663	0.00013225
Nitab4.5_0001699g0010	50.35	121.345	1.4698	6.56e-06	4.86e-08
Nitab4.5_0001349g0030	20.655	49.732	1.46925	0.00080492	1.57e-05
BGI_novel_G002941	3.427	8.205	1.4679	0.0146082	0.00053907
Nitab4.5_0000252g0270	55.797	134.012	1.4625	0.00046152	8.05e-06
Nitab4.5_0003384g0020	38.95	92.485	1.46234	0.0416278	0.00206604
Nitab4.5_0001591g0040	5.615	13.345	1.45671	0.00046418	8.16e-06
Nitab4.5_0009165g0030	80.547	193.562	1.45581	3.56e-08	1.07e-10
BGI_novel_G001079	0.585	1.372	1.44225	0.0288334	0.00129153
Nitab4.5_0010733g0020	37.91	90.037	1.44154	3.13e-08	9.12e-11
BGI_novel_G005281	4.91	11.667	1.43824	0.0253316	0.00108361
Nitab4.5_0000195g0210	5.467	12.757	1.43443	0.0237853	0.00100513
Nitab4.5_0001281g0020	1.707	4.135	1.43011	0.017605	0.00068008
Nitab4.5_0008575g0010	19.912	46.45	1.42667	2.85e-06	1.86e-08
BGI_novel_G000049	0.775	1.82	1.42451	0.00123038	2.62e-05
Nitab4.5_0001397g0010	209.98	487.055	1.42412	0.00022023	3.33e-06
Nitab4.5_0004349g0030	11.8	27.535	1.42387	7.88e-06	6.05e-08
Nitab4.5_0002436g0020	57.005	134.31	1.42285	0.0145764	0.00053734
Nitab4.5_0003295g0020	1.127	2.635	1.42064	0.00053964	9.78e-06
Nitab4.5_0003160g0050	14.905	34.717	1.42033	2.34e-08	6.37e-11
Nitab4.5_0010434g0020	20.83	48.697	1.41855	0.0002647	4.13e-06
Nitab4.5_0006731g0010	1.005	2.34	1.41606	0.00282293	7.12e-05
Nitab4.5_0000390g0050	2.227	6.92	1.41438	7.64e-06	5.81e-08
Nitab4.5_0000568g0140	15.322	35.832	1.41433	1.19e-05	9.74e-08
Nitab4.5_0000671g0200	8.557	18.93	1.41353	0.00010581	1.38e-06
Nitab4.5_0002289g0030	2.445	5.572	1.41163	0.00322589	8.32e-05
Nitab4.5_0010531g0020	2.32	5.337	1.41038	0.0206767	0.00083645
Nitab4.5_0005627g0010	3.907	9.027	1.40126	2.69e-06	1.74e-08
Nitab4.5_0010472g0010	7.2	17.612	1.40033	0.0287099	0.00128435
Nitab4.5_0006432g0010	43.48	100.16	1.39909	1.59e-06	9.58e-09
Nitab4.5_0015800g0020	18.155	41.342	1.39366	6.16e-08	2.13e-10
BGI_novel_G004659	27.92	63.695	1.39262	6.05e-08	2.08e-10
Nitab4.5_0005845g0040	4.755	10.637	1.39241	4.9e-05	5.47e-07
Nitab4.5_0001140g0210	5.372	11.782	1.39161	0.0458418	0.0023456
Nitab4.5_0008985g0010	6.267	14.252	1.38831	0.00667578	0.00020008
Nitab4.5_0009341g0010	1.855	4.245	1.38683	0.00143574	3.15e-05
Nitab4.5_0001385g0130	3.602	8.302	1.38583	5.87e-07	2.98e-09
Nitab4.5_0004367g0010	68.722	156.575	1.38529	0.0145732	0.00053694
Nitab4.5_0004294g0060	90.732	217.085	1.38525	1.22e-08	2.87e-11
Nitab4.5_0000307g0180	1.617	3.647	1.38198	0.0222929	0.00092403
Nitab4.5_0003434g0030	88.055	198.872	1.38137	8.25e-09	1.85e-11
Nitab4.5_0000882g0070	0.625	1.412	1.38083	0.00459154	0.00012651
Nitab4.5_0000208g0240	12.19	27.135	1.38053	0.020033	0.00080118
Nitab4.5_0005597g0020	335.675	751.88	1.38046	0.00623471	0.00018488
Nitab4.5_0001559g0010	1.96	4.402	1.37856	0.00279066	6.99e-05
Nitab4.5_0002501g0040	29.872	67.495	1.37424	1.91e-05	1.8e-07
Nitab4.5_0002864g0020	3.45	7.65	1.37385	0.0170633	0.00065435
Nitab4.5_0007068g0040	484.83	1108.96	1.37353	0.042974	0.00215926
Nitab4.5_0011275g0030	5.117	11.457	1.373	6.18e-05	7.29e-07
Nitab4.5_0005784g0040	23.532	53.227	1.3726	2.54e-09	4.54e-12
Nitab4.5_0001864g0090	250.627	568.107	1.37254	0.00112535	2.37e-05
Nitab4.5_0000125g0190	5.99	13.497	1.3716	8.2e-08	3.04e-10
Nitab4.5_0008022g0010	12.822	28.937	1.36234	0.00279066	7e-05
BGI_novel_G005930	2.352	5.097	1.36207	0.0393031	0.00191822
Nitab4.5_0006059g0030	16.44	36.907	1.36073	3.42e-07	1.58e-09
Nitab4.5_0002107g0060	1.405	3.077	1.3602	0.0061116	0.00018024
Nitab4.5_0000705g0070	44.312	98.432	1.35893	0.00909515	0.00029407
Nitab4.5_0001952g0130	24.182	53.997	1.35863	5.8e-07	2.93e-09
Nitab4.5_0005040g0010	4.897	10.765	1.3579	1.7e-08	4.34e-11
Nitab4.5_0003831g0030	0.702	1.557	1.35668	0.0219828	0.0009066
Nitab4.5_0000062g0300	59.375	132.372	1.35636	1.62e-09	2.7e-12
Nitab4.5_0000129g0160	16.545	36.867	1.35544	0.00964857	0.00031919
Nitab4.5_0004453g0020	0.92	2.057	1.35408	3.21e-05	3.34e-07
Nitab4.5_0002859g0020	17.632	40.567	1.34958	0.0429671	0.00215727
Nitab4.5_0000163g0340	4.81	10.605	1.349	0.00143725	3.16e-05
Nitab4.5_0003286g0020	42.972	95.255	1.3483	7.98e-08	2.93e-10
Nitab4.5_0013922g0010	2.182	4.865	1.34798	0.0198437	0.00079018
Nitab4.5_0004952g0040	2.64	5.93	1.34787	0.00484186	0.00013442
Nitab4.5_0004741g0020	7.927	17.29	1.34607	0.00401885	0.00010787
BGI_novel_G002940	2.597	5.725	1.34423	0.0118703	0.00041365
Nitab4.5_0000066g0210	11.097	24.682	1.34215	0.00273629	6.81e-05
Nitab4.5_0001758g0020	523.565	1155.8	1.34123	0.0159557	0.00060136
Nitab4.5_0000033g0220	11.347	24.935	1.34088	1.31e-08	3.19e-11
BGI_novel_G002874	3.955	8.77	1.33958	0.0232225	0.00097383
Nitab4.5_0004137g0040	1.547	3.442	1.33899	0.0394401	0.00192718
Nitab4.5_0011492g0020	21.547	46.045	1.33514	0.00211953	5.03e-05
BGI_novel_G000262	0.775	1.687	1.33352	0.00742356	0.00022862
Nitab4.5_0001112g0040	1.685	3.652	1.33273	0.044654	0.00227025
Nitab4.5_0001033g0010	16.952	37.537	1.33057	2.42e-06	1.51e-08
Nitab4.5_0002330g0080	0.977	2.147	1.33054	0.00994145	0.00033193
Nitab4.5_0000147g0370	12.755	28.122	1.33009	3.5e-12	2.29e-15
Nitab4.5_0010279g0020	14.58	32.032	1.32987	7.62e-07	4.13e-09
Nitab4.5_0001090g0130	36.652	79.225	1.32824	1.22e-08	2.91e-11
Nitab4.5_0001207g0020	39.545	86.367	1.32757	3.56e-06	2.37e-08
Nitab4.5_0003381g0030	65.705	143.002	1.3232	2.08e-08	5.52e-11
Nitab4.5_0003006g0030	3.85	8.432	1.3223	0.041443	0.0020521
Nitab4.5_0006319g0030	22.132	48.172	1.32228	0.00623421	0.00018467
Nitab4.5_0000570g0170	8.9	19.292	1.32081	0.016438	0.00062585
Nitab4.5_0004439g0070	21.177	46.045	1.31989	5.93e-11	5.81e-14
BGI_novel_G003309	2.897	6.28	1.31799	0.00068488	1.29e-05
Nitab4.5_0004570g0060	31.085	67.572	1.31692	6.15e-11	6.14e-14
Nitab4.5_0012805g0010	10.492	22.647	1.30796	0.00046275	8.1e-06
Nitab4.5_0000005g0540	4.145	8.947	1.3055	0.00076468	1.47e-05
Nitab4.5_0001817g0020	1.3	3.145	1.30398	0.010289	0.00034642
Nitab4.5_0000020g0330	29.745	63.832	1.30356	8.03e-07	4.39e-09
Nitab4.5_0004482g0060	30.397	65.42	1.30167	1.03e-09	1.54e-12
Nitab4.5_0000155g0120	11.89	25.865	1.30125	0.0287086	0.00128374
Nitab4.5_0007306g0010	22.86	48.855	1.29878	0.00563255	0.00016351
Nitab4.5_0000978g0010	40.91	87.417	1.2983	9.57e-06	7.48e-08
BGI_novel_G002540	2.397	5.172	1.29641	0.0110522	0.00037814
Nitab4.5_0008435g0010	83.117	177.535	1.29296	7.48e-12	5.46e-15
Nitab4.5_0001624g0040	10.945	23.847	1.29126	0.0236616	0.00099718
Nitab4.5_0004300g0170	25.172	53.557	1.28564	0.00045707	7.92e-06
Nitab4.5_0001199g0130	5	10.932	1.2818	0.0001695	2.41e-06
Nitab4.5_0000956g0090	15.435	32.707	1.28024	0.0405594	0.00200056
Nitab4.5_0000165g0100	8.822	19.165	1.2801	0.0133531	0.00047968
BGI_novel_G002552	3.347	7.102	1.27931	0.0389981	0.00189959
Nitab4.5_0012474g0010	38.722	81.462	1.27525	1.02e-07	3.99e-10
BGI_novel_G005329	8.04	16.875	1.27472	0.0298198	0.00134545
Nitab4.5_0000058g0020	1.805	3.615	1.27212	0.00028747	4.6e-06
Nitab4.5_0004225g0010	176.267	372.302	1.27088	0.00856255	0.00027257
Nitab4.5_0001655g0220	42.485	89.73	1.26977	2.82e-05	2.86e-07
Nitab4.5_0000073g0320	31.995	67.137	1.26813	7.97e-10	1.12e-12
Nitab4.5_0001557g0050	11.422	23.897	1.26695	4.38e-08	1.36e-10
Nitab4.5_0005250g0030	29.715	60.525	1.26695	0.0279419	0.00123658
Nitab4.5_0001898g0020	13.312	24.077	1.26622	0.00028361	4.51e-06
BGI_novel_G003699	2.277	4.775	1.2651	0.0368948	0.00177306
Nitab4.5_0006277g0020	82.902	174.342	1.2649	2.13e-14	6.14e-18
Nitab4.5_0011134g0010	55.465	116.502	1.263	0.0485408	0.00252751
Nitab4.5_0005380g0050	31.502	64.872	1.26128	0.00021938	3.31e-06
Nitab4.5_0003786g0010	5.892	18.405	1.26006	0.0495548	0.00259553
Nitab4.5_0007100g0060	48.902	102.132	1.25851	1.45e-10	1.56e-13
Nitab4.5_0000119g0230	3.795	7.887	1.2578	0.0398289	0.00195076
Nitab4.5_0000031g0490	0.642	1.337	1.25289	0.0414474	0.00205345
Nitab4.5_0005786g0030	2.552	5.195	1.25174	0.00095845	1.95e-05
Nitab4.5_0007698g0020	14.62	30.327	1.25076	0.0199152	0.00079456
Nitab4.5_0013295g0010	26.1	53.64	1.24705	1.86e-06	1.14e-08
Nitab4.5_0006110g0040	293.79	613.217	1.24592	0.00725022	0.00022161
Nitab4.5_0002911g0010	43.39	89.432	1.24591	4.84e-09	9.96e-12
Nitab4.5_0008962g0040	29.385	61.262	1.24481	1.48e-11	1.25e-14
BGI_novel_G003145	0.88	1.832	1.2444	0.00179134	4.11e-05
Nitab4.5_0018665g0010	5.537	11.28	1.24156	0.027028	0.00118109
Nitab4.5_0001031g0140	1.175	2.41	1.23733	0.00055568	1.02e-05
Nitab4.5_0000319g0330	7.64	15.392	1.2369	4.99e-12	3.35e-15
Nitab4.5_0000639g0180	1.232	2.512	1.23671	0.00265909	6.61e-05
Nitab4.5_0002069g0020	31.722	61.652	1.23632	6.24e-06	4.6e-08
Nitab4.5_0001509g0050	15.175	30.1	1.23575	0.0349352	0.00165876
Nitab4.5_0002267g0090	1.935	3.915	1.23237	0.0134415	0.00048385
Nitab4.5_0000523g0040	3.555	6.857	1.23221	0.00457519	0.00012596
Nitab4.5_0008536g0030	5.987	12.182	1.23065	1.59e-13	5.81e-17
Nitab4.5_0000351g0060	45.575	92.235	1.23044	0.00484834	0.0001347
Nitab4.5_0001315g0190	45.52	89.852	1.22895	5.13e-10	6.7e-13
Nitab4.5_0005226g0040	79.94	162.795	1.22674	1.37e-05	1.19e-07
Nitab4.5_0005665g0020	48.425	98.487	1.22617	8.9e-12	6.83e-15
Nitab4.5_0000782g0230	0.52	1.085	1.22424	0.00554871	0.00016001
Nitab4.5_0000568g0240	10.647	22.105	1.22335	2.29e-10	2.73e-13
Nitab4.5_0002859g0150	3.752	8.037	1.22091	0.00055422	1.01e-05
Nitab4.5_0004892g0030	14.052	28.465	1.21895	3.82e-08	1.15e-10
Nitab4.5_0000133g0050	64.73	131.767	1.21621	2.25e-06	1.39e-08
Nitab4.5_0000745g0080	9.967	20.16	1.2136	0.028609	0.00127764
Nitab4.5_0000451g0060	10.41	21.035	1.21339	0.0055549	0.00016071
Nitab4.5_0000483g0270	53.84	111.74	1.20973	0.00180302	4.14e-05
Nitab4.5_0002865g0060	7.437	14.512	1.20929	0.0164039	0.0006236
Nitab4.5_0000151g0340	3.95	8.277	1.20795	7.5e-09	1.67e-11
Nitab4.5_0007036g0010	525.045	1069.86	1.20765	0.031741	0.0014553
Nitab4.5_0000434g0220	6.917	14.002	1.2075	0.00036004	5.97e-06
Nitab4.5_0006665g0030	343.495	688.677	1.20715	0.033942	0.00159335
Nitab4.5_0004878g0030	43.192	86.407	1.20324	5.06e-06	3.64e-08
Nitab4.5_0002210g0110	92.79	186.442	1.20314	0.0329091	0.00152654
Nitab4.5_0000268g0090	91.682	183.885	1.20065	1.37e-07	5.64e-10
Nitab4.5_0001083g0080	8.265	16.482	1.20017	1.44e-05	1.26e-07
Nitab4.5_0003397g0020	10.667	22.907	1.1997	6.89e-05	8.39e-07
Nitab4.5_0000109g0540	31.662	64.467	1.19885	1.61e-05	1.47e-07
Nitab4.5_0000886g0040	11.327	22.692	1.19568	7.07e-08	2.54e-10
Nitab4.5_0000622g0060	1.512	3.25	1.19196	2.09e-05	1.99e-07
Nitab4.5_0000458g0020	96.8	192.552	1.19094	9.26e-12	7.47e-15
Nitab4.5_0002408g0020	2.442	4.835	1.19041	9.13e-07	5.07e-09
Nitab4.5_0001604g0100	16.19	32.255	1.18877	5.48e-06	3.96e-08
Nitab4.5_0001925g0020	42.177	83.41	1.18617	6.34e-08	2.24e-10
Nitab4.5_0003394g0020	52.457	105.23	1.18593	0.0226657	0.00094259
Nitab4.5_0000523g0050	0.435	0.872	1.1839	0.0232225	0.00097365
Nitab4.5_0001702g0200	1.947	3.835	1.18362	0.0140062	0.00050906
Nitab4.5_0004743g0170	5.42	10.767	1.18317	5.7e-09	1.22e-11
Nitab4.5_0000057g0170	1.197	2.37	1.18308	0.0109877	0.00037467
Nitab4.5_0001591g0010	12.11	24.055	1.18289	4.68e-11	4.31e-14
Nitab4.5_0000552g0050	71.01	138.68	1.18242	2.56e-06	1.61e-08
Nitab4.5_0003255g0030	7.115	12.545	1.18073	0.00021752	3.25e-06
Nitab4.5_0000443g0010	6.317	12.725	1.17942	0.0111034	0.00038118
Nitab4.5_0001259g0100	103.707	205.862	1.17824	0.00544046	0.00015616
Nitab4.5_0000830g0040	15.485	30.445	1.17685	0.00085714	1.7e-05
Nitab4.5_0003600g0060	36.295	71.585	1.17441	0.00287502	7.28e-05
BGI_novel_G004126	48.687	95.355	1.17032	2.56e-05	2.54e-07
Nitab4.5_0001112g0030	54.35	111.345	1.17026	1.2e-08	2.8e-11
Nitab4.5_0002568g0020	17.14	33.515	1.16962	0.00040109	6.79e-06
Nitab4.5_0001404g0060	0.847	1.667	1.16816	0.00162692	3.66e-05
Nitab4.5_0000458g0100	37.762	73.927	1.16721	1.49e-08	3.69e-11
Nitab4.5_0003300g0020	0.407	0.795	1.16678	0.0332598	0.00154856
Nitab4.5_0004042g0010	33.865	65.95	1.16339	2.54e-09	4.5e-12
Nitab4.5_0000006g0140	23.137	46.345	1.16069	9.41e-07	5.24e-09
Nitab4.5_0000040g0080	48.65	94.57	1.15714	0.00021874	3.28e-06
BGI_novel_G004473	1.832	3.5	1.1571	0.0111034	0.00038154
Nitab4.5_0000837g0050	2.455	5.227	1.15688	0.00903757	0.00029099
Nitab4.5_0009906g0020	2.165	4.187	1.15617	0.019316	0.00076398
Nitab4.5_0005730g0030	3.527	6.825	1.15455	0.0407758	0.0020128
Nitab4.5_0002520g0040	61.352	119.05	1.15412	1.15e-08	2.68e-11
Nitab4.5_0000500g0100	118.79	230.557	1.14939	0.0183704	0.00071811
Nitab4.5_0008664g0010	43.495	83.917	1.14846	2.38e-07	1.06e-09
Nitab4.5_0000195g0180	4.827	9.35	1.14799	0.0212959	0.00087034
Nitab4.5_0020250g0020	50.35	97.317	1.14779	9.06e-08	3.41e-10
Nitab4.5_0003984g0020	155.59	296.337	1.14694	7.68e-08	2.8e-10
Nitab4.5_0010082g0050	71.007	136.247	1.1405	5.58e-10	7.47e-13
Nitab4.5_0002021g0040	9.335	17.717	1.13905	0.00175259	4.01e-05
Nitab4.5_0000225g0040	55.532	106.982	1.1385	2.47e-05	2.44e-07
Nitab4.5_0001140g0130	142.712	274.805	1.13831	0.00012353	1.65e-06
Nitab4.5_0001310g0060	24.185	44.85	1.13723	0.00690343	0.00020902
BGI_novel_G001478	3.837	7.33	1.13531	9.06e-05	1.16e-06
Nitab4.5_0000152g0250	60.952	120.862	1.13504	3.98e-06	2.71e-08
Nitab4.5_0005649g0010	33.262	63.607	1.13227	2.05e-09	3.5e-12
Nitab4.5_0004677g0020	59.085	112.695	1.13195	4.39e-08	1.39e-10
Nitab4.5_0002255g0080	11.945	22.782	1.13171	0.0168814	0.00064629
Nitab4.5_0009462g0020	7.472	14.237	1.13107	0.00315641	8.1e-05
Nitab4.5_0000303g0130	44.767	85.515	1.13069	1.73e-07	7.45e-10
Nitab4.5_0001370g0020	11.472	22.03	1.1279	2.67e-06	1.72e-08
Nitab4.5_0009050g0050	5.262	10.007	1.1263	0.00032139	5.24e-06
Nitab4.5_0000182g0040	0.4	0.797	1.12542	0.015689	0.0005904
Nitab4.5_0004375g0030	71.565	135.887	1.12447	6.83e-12	4.72e-15
Nitab4.5_0000119g0130	5.937	11.202	1.12365	0.0186769	0.0007326
Nitab4.5_0000018g0180	8.117	15.392	1.1222	0.0059307	0.00017422
Nitab4.5_0001154g0060	19.01	35.697	1.12075	5.04e-07	2.48e-09
Nitab4.5_0006116g0050	0.815	1.535	1.11928	0.0138367	0.0005021
Nitab4.5_0012833g0010	4.202	7.97	1.11885	0.0098393	0.00032776
Nitab4.5_0000363g0040	0.422	1.112	1.11751	0.0490619	0.00256335
Nitab4.5_0003024g0050	25.877	48.617	1.11696	0.00916262	0.00029717
Nitab4.5_0010319g0010	3.695	6.982	1.11691	9.05e-07	5e-09
Nitab4.5_0010488g0040	15.78	29.705	1.11624	2.81e-05	2.85e-07
Nitab4.5_0001057g0010	32.49	60.165	1.11587	4.59e-09	9.25e-12
Nitab4.5_0000802g0080	112.415	210.735	1.11355	1.74e-05	1.63e-07
Nitab4.5_0006202g0020	11.447	21.54	1.11195	6.1e-05	7.18e-07
Nitab4.5_0000015g0360	40.635	77.915	1.1104	0.0244589	0.0010383
Nitab4.5_0009023g0010	28.542	53.75	1.11035	4.14e-06	2.86e-08
Nitab4.5_0002569g0030	14.54	27.365	1.10874	2.64e-07	1.18e-09
Nitab4.5_0004658g0050	81.585	152.925	1.10816	0.0001889	2.71e-06
Nitab4.5_0002765g0060	20.005	37.737	1.10797	2.11e-05	2.02e-07
Nitab4.5_0000129g0190	0.64	1.172	1.10758	0.0486467	0.00253489
Nitab4.5_0004488g0040	0.952	1.847	1.10694	0.00068578	1.29e-05
Nitab4.5_0010344g0010	0.877	1.647	1.10535	0.00787478	0.00024539
Nitab4.5_0010794g0010	10.61	19.722	1.10394	0.00254497	6.24e-05
Nitab4.5_0000123g0380	5.352	9.972	1.10367	0.00068341	1.28e-05
Nitab4.5_0001287g0150	106.395	199.395	1.10324	7.84e-06	6e-08
Nitab4.5_0000092g0390	55.967	104.637	1.10255	4.12e-09	8.15e-12
Nitab4.5_0023003g0010	6.44	12.42	1.10222	0.00018591	2.66e-06
Nitab4.5_0006302g0010	52.94	98.91	1.10051	4.28e-07	2.08e-09
Nitab4.5_0007929g0020	35.947	65.635	1.1001	1.32e-05	1.13e-07
Nitab4.5_0000189g0250	8.217	15.357	1.09929	8.48e-06	6.56e-08
Nitab4.5_0001480g0030	56.68	105.662	1.09773	5.93e-06	4.34e-08
Nitab4.5_0004438g0050	127.207	230.047	1.09721	0.00629523	0.00018716
Nitab4.5_0002395g0050	0.577	1.08	1.09713	0.0127044	0.00045052
Nitab4.5_0002470g0010	4.202	7.825	1.09608	0.00033998	5.59e-06
Nitab4.5_0001723g0030	48.692	90.672	1.09409	1.01e-07	3.88e-10
Nitab4.5_0000457g0140	7.73	14.447	1.09405	0.0180472	0.00070236
Nitab4.5_0000024g0190	5.76	9.715	1.09305	2.47e-08	6.98e-11
Nitab4.5_0001422g0120	16.397	31.53	1.09166	0.00906714	0.00029281
Nitab4.5_0004160g0030	16.807	30.562	1.09083	0.0171387	0.00065943
Nitab4.5_0010964g0010	49.742	91.952	1.08974	0.00011588	1.53e-06
Nitab4.5_0000559g0370	68.912	127.552	1.08948	1.47e-12	8.44e-16
Nitab4.5_0003505g0030	70.577	130.385	1.08936	0.00033936	5.57e-06
Nitab4.5_0000186g0060	111.785	207.932	1.0887	7.63e-08	2.77e-10
Nitab4.5_0009303g0010	5.42	9.99	1.08865	0.00735159	0.00022513
Nitab4.5_0001622g0160	43.657	78.867	1.0884	0.0199152	0.00079441
Nitab4.5_0000084g0140	58.457	108.69	1.08818	1.9e-07	8.31e-10
Nitab4.5_0001863g0190	5.82	10.772	1.08755	1.2e-05	9.89e-08
Nitab4.5_0003030g0010	701.18	1282.9	1.0873	0.00163065	3.68e-05
Nitab4.5_0002500g0030	40.982	75.925	1.08604	3.54e-08	1.05e-10
Nitab4.5_0002229g0050	23.86	44.1	1.08598	2.23e-05	2.16e-07
Nitab4.5_0003157g0020	36.972	69.037	1.08566	0.00204864	4.83e-05
Nitab4.5_0010243g0010	94.622	180.975	1.08524	1.03e-08	2.37e-11
Nitab4.5_0003998g0040	37.997	70.07	1.0839	5.08e-05	5.71e-07
Nitab4.5_0001130g0110	91.865	169.757	1.08287	7.41e-07	3.95e-09
Nitab4.5_0000040g0380	52.845	97.23	1.08102	5.7e-09	1.21e-11
Nitab4.5_0001783g0130	63.747	117.655	1.07931	1.57e-05	1.42e-07
Nitab4.5_0002042g0070	2.29	4.4	1.07856	0.00540884	0.00015453
Nitab4.5_0001409g0150	6.98	12.982	1.0779	1.15e-05	9.32e-08
Nitab4.5_0000570g0060	77.447	137.392	1.07511	0.0414118	0.00204897
Nitab4.5_0000050g0020	54.002	99.052	1.07268	3e-09	5.55e-12
Nitab4.5_0004530g0030	9.502	17.34	1.07119	1.01e-07	3.93e-10
Nitab4.5_0010762g0010	25.715	47.205	1.07111	0.00011289	1.49e-06
Nitab4.5_0010636g0020	39.35	72.022	1.07103	8.92e-09	2.04e-11
Nitab4.5_0000809g0060	67.61	123.93	1.07001	0.00194151	4.54e-05
Nitab4.5_0000266g0150	100.16	183.207	1.0697	2.24e-09	3.92e-12
BGI_novel_G002978	12.082	22.025	1.06868	2.43e-05	2.38e-07
Nitab4.5_0001393g0170	31.885	58.225	1.06847	9.06e-08	3.45e-10
Nitab4.5_0000646g0140	12.477	23.445	1.06844	0.00130695	2.81e-05
Nitab4.5_0005232g0070	36.065	66.015	1.06786	0.00590145	0.00017264
Nitab4.5_0004298g0040	133.032	243.63	1.0675	5.83e-11	5.59e-14
BGI_novel_G003943	11.815	21.557	1.0671	1.49e-05	1.32e-07
Nitab4.5_0000446g0180	34.865	63.782	1.06688	1.02e-05	8.07e-08
Nitab4.5_0010871g0010	223.75	410.237	1.06448	0.0244162	0.00103602
Nitab4.5_0008547g0020	53.575	98.002	1.06443	0.0340614	0.00160223
Nitab4.5_0005024g0030	17.385	30.89	1.06424	0.00811943	0.00025457
Nitab4.5_0006914g0020	209.197	381.497	1.06374	1.68e-08	4.25e-11
Nitab4.5_0001381g0150	1.882	3.332	1.06349	0.00436606	0.0001187
Nitab4.5_0000129g0260	318.012	560.26	1.06284	0.0323273	0.00149583
Nitab4.5_0004171g0010	5.175	9.64	1.06217	4.29e-06	2.99e-08
Nitab4.5_0003672g0020	2.182	3.967	1.06049	0.0292687	0.00131834
Nitab4.5_0011409g0010	6.28	11.425	1.06025	0.00038806	6.52e-06
Nitab4.5_0003432g0030	31.8	57.96	1.05974	2.77e-07	1.25e-09
Nitab4.5_0020250g0010	0.53	0.967	1.05966	0.0151241	0.0005643
Nitab4.5_0002105g0040	12.495	22.597	1.05826	0.0246682	0.00104908
Nitab4.5_0000088g0050	8.46	15.385	1.05779	0.00332742	8.62e-05
Nitab4.5_0013095g0010	18.772	34.137	1.05643	0.00153178	3.4e-05
Nitab4.5_0000110g0090	64.19	116.675	1.05631	1.24e-07	5.06e-10
Nitab4.5_0007650g0040	6.777	12.077	1.05423	0.0312413	0.00142662
Nitab4.5_0000726g0080	29.105	52.755	1.05249	0.028283	0.00125819
Nitab4.5_0005042g0030	6.987	12.597	1.05127	0.0341191	0.0016056
Nitab4.5_0000147g0070	51.577	93.912	1.05126	1.05e-09	1.6e-12
Nitab4.5_0002611g0030	68.887	123.415	1.05085	6.24e-08	2.18e-10
Nitab4.5_0001610g0020	3.532	6.32	1.05019	1.09e-05	8.8e-08
Nitab4.5_0000743g0120	34.032	61.455	1.0498	2.09e-08	5.56e-11
Nitab4.5_0004637g0010	65.392	116.72	1.04952	1.67e-07	7.14e-10
Nitab4.5_0002399g0060	7.752	13.925	1.0494	1.53e-05	1.37e-07
Nitab4.5_0000976g0290	50.3	90.812	1.04926	0.00430602	0.00011665
Nitab4.5_0000856g0190	12.605	23.717	1.04896	0.0280666	0.00124517
Nitab4.5_0002435g0010	49.552	89.515	1.04888	0.0074054	0.00022781
Nitab4.5_0004090g0120	246.087	461.097	1.04656	0.00365961	9.63e-05
Nitab4.5_0000791g0110	66.27	119.242	1.04634	1.22e-09	1.95e-12
Nitab4.5_0000483g0120	89.165	160.462	1.04361	0.017246	0.00066444
Nitab4.5_0006805g0040	30.167	54.087	1.04357	0.00265738	6.6e-05
Nitab4.5_0000016g0250	24.652	44.06	1.04305	0.00499288	0.00013938
Nitab4.5_0000468g0150	13.315	23.687	1.03999	2.26e-06	1.4e-08
Nitab4.5_0010222g0020	35.9	64.675	1.03773	0.00141385	3.09e-05
Nitab4.5_0004126g0010	160.017	287.51	1.0373	0.0222929	0.00092315
Nitab4.5_0004104g0080	12.605	22.295	1.03727	0.048169	0.00250167
Nitab4.5_0001663g0160	56.505	101.29	1.03653	1.41e-09	2.32e-12
Nitab4.5_0001619g0010	31.022	55.76	1.0365	0.00280336	7.05e-05
Nitab4.5_0000491g0170	43.81	76.435	1.03587	0.00051475	9.22e-06
Nitab4.5_0000676g0190	15.707	27.935	1.03582	4.4e-05	4.78e-07
Nitab4.5_0004095g0010	49.152	87.97	1.03581	2.79e-05	2.8e-07
Nitab4.5_0002342g0120	57.995	103.412	1.03574	0.00054255	9.86e-06
Nitab4.5_0003309g0050	25.51	45.702	1.03454	0.0346192	0.00163647
Nitab4.5_0001584g0050	8.21	13.91	1.03298	0.0425623	0.00212795
Nitab4.5_0000647g0100	0.992	1.725	1.03139	0.0219459	0.00090381
Nitab4.5_0000519g0190	15.482	35.012	1.03056	2.11e-05	2.01e-07
Nitab4.5_0004338g0130	22.187	39.177	1.03022	0.00066517	1.23e-05
BGI_novel_G004037	6.487	11.5	1.02901	0.00022546	3.42e-06
Nitab4.5_0004685g0010	37.967	69.467	1.02668	1.52e-06	9e-09
BGI_novel_G003504	7.442	12.97	1.02579	0.0250277	0.00106629
Nitab4.5_0000500g0090	67.637	120.197	1.02489	1.25e-05	1.04e-07
Nitab4.5_0012161g0020	31.062	54.992	1.02455	1.64e-05	1.5e-07
Nitab4.5_0006744g0050	62.367	110.325	1.02437	7.76e-06	5.92e-08
Nitab4.5_0014877g0010	17.102	31.542	1.02159	0.0278748	0.00123254
Nitab4.5_0003823g0050	1.23	2.355	1.02115	0.0297907	0.00134357
Nitab4.5_0000326g0270	8.897	15.777	1.02063	0.00046042	8.02e-06
Nitab4.5_0002105g0030	2.027	3.565	1.02014	0.00028644	4.57e-06
Nitab4.5_0001038g0160	14.117	26.797	1.01928	0.0199158	0.00079573
Nitab4.5_0005686g0050	16.097	28.23	1.01862	4.14e-06	2.86e-08
Nitab4.5_0000173g0030	21.582	37.62	1.0176	0.0489843	0.00255718
Nitab4.5_0003434g0050	271.12	472.82	1.0155	0.012502	0.00044046
Nitab4.5_0000783g0230	50.857	88.915	1.01529	1.3e-06	7.51e-09
Nitab4.5_0014185g0010	149.665	261.812	1.01518	0.00507384	0.00014212
Nitab4.5_0000096g0330	9.305	16.37	1.01465	0.00021672	3.22e-06
Nitab4.5_0002831g0040	30.227	53.255	1.0127	0.00010784	1.41e-06
Nitab4.5_0002985g0050	52.397	92.335	1.01232	0.00054424	9.91e-06
Nitab4.5_0000322g0170	2.14	3.792	1.01133	0.008065	0.00025247
Nitab4.5_0005249g0030	8.137	14.475	1.01105	2.71e-05	2.71e-07
Nitab4.5_0003436g0040	21.337	37.44	1.00996	9.06e-05	1.17e-06
Nitab4.5_0002865g0050	208.207	362.515	1.0099	0.00020402	2.98e-06
Nitab4.5_0001003g0100	120.782	212.227	1.00814	6.01e-08	2.05e-10
Nitab4.5_0000551g0050	120.4	211.432	1.00738	1.13e-14	2.6e-18
Nitab4.5_0000653g0140	14.455	25.212	1.00685	7.48e-07	4.01e-09
Nitab4.5_0000662g0050	4.15	7.645	1.00546	2.8e-05	2.83e-07
Nitab4.5_0007512g0020	51.237	90.027	1.00505	8.69e-13	4.51e-16
Nitab4.5_0006294g0010	12.812	22.287	1.00404	0.00013522	1.85e-06
Nitab4.5_0004104g0050	4.07	7.092	1.00401	1.55e-06	9.26e-09
Nitab4.5_0006304g0020	112.947	199.695	1.00351	4.25e-09	8.49e-12
Nitab4.5_0012800g0010	6.047	10.562	1.00322	0.00511441	0.00014337
Nitab4.5_0000535g0130	0.682	1.165	1.00282	0.0133531	0.00047945
Nitab4.5_0000073g0530	3.56	6.255	1.00281	0.0178871	0.00069338
Nitab4.5_0006195g0040	90.542	158.37	1.00271	2.32e-24	2.23e-28
Nitab4.5_0000030g0480	3.377	5.847	1.00253	0.00058403	1.08e-05
Nitab4.5_0004336g0020	14.442	25.272	1.00195	0.014119	0.00051533
Nitab4.5_0004914g0020	395.845	168.162	-1.00386	0.0025926	6.41e-05
Nitab4.5_0000604g0010	102.532	44.497	-1.00604	3e-09	5.58e-12
Nitab4.5_0002965g0010	10.732	4.497	-1.00787	0.00965843	0.0003197
Nitab4.5_0014681g0020	4.342	1.842	-1.01553	0.0001476	2.06e-06
BGI_novel_G000475	4.242	1.837	-1.01813	4.9e-05	5.45e-07
Nitab4.5_0000580g0280	3.405	1.462	-1.02232	0.00696035	0.00021128
Nitab4.5_0001305g0030	40.882	17.527	-1.0256	0.00293112	7.43e-05
Nitab4.5_0001423g0100	19.455	8.355	-1.03357	0.00454126	0.00012477
Nitab4.5_0010842g0010	3.182	1.357	-1.0345	0.0230783	0.00096329
Nitab4.5_0002367g0030	8.067	3.4	-1.03687	0.0162405	0.00061552
Nitab4.5_0002992g0050	60.49	25.355	-1.04212	6.24e-08	2.19e-10
Nitab4.5_0000914g0300	89.845	38.365	-1.0433	0.0162862	0.00061848
Nitab4.5_0003501g0050	17.69	7.397	-1.04391	0.00084046	1.66e-05
Nitab4.5_0000241g0170	117.475	49.167	-1.04798	0.00123366	2.63e-05
Nitab4.5_0005478g0020	68.335	28.762	-1.05836	0.0389981	0.00189955
Nitab4.5_0009821g0010	2256.09	967.64	-1.06043	0.00828331	0.00026066
Nitab4.5_0000227g0180	3.81	1.587	-1.0656	0.0128041	0.00045627
Nitab4.5_0004624g0030	79.305	32.572	-1.06612	0.00958295	0.00031683
Nitab4.5_0004278g0010	8.22	3.407	-1.08097	0.00105028	2.17e-05
Nitab4.5_0000898g0120	3.982	1.607	-1.08273	4.63e-05	5.12e-07
Nitab4.5_0001886g0060	13.17	5.362	-1.08901	0.0271218	0.00118727
Nitab4.5_0002910g0010	80.115	32.972	-1.08929	0.00777717	0.0002422
Nitab4.5_0000309g0240	5.62	2.262	-1.10007	0.0235262	0.00099017
Nitab4.5_0006824g0050	17.955	7.227	-1.11394	0.0217334	0.00089214
Nitab4.5_0003768g0010	51.375	20.71	-1.12506	0.0287466	0.00128654
Nitab4.5_0002927g0060	6.625	2.672	-1.1323	0.00808187	0.00025324
BGI_novel_G004811	5.775	2.25	-1.15858	0.0232916	0.00097812
Nitab4.5_0007290g0020	2.982	1.187	-1.16341	0.00107527	2.24e-05
Nitab4.5_0007386g0030	4.217	1.682	-1.16586	0.00282108	7.11e-05
Nitab4.5_0003328g0080	55.892	21.837	-1.16802	0.0193656	0.00076743
Nitab4.5_0000295g0080	1.517	0.575	-1.17283	0.0101438	0.00033946
Nitab4.5_0009646g0030	11.692	4.505	-1.18213	0.0187398	0.00073579
Nitab4.5_0012175g0010	10.327	4.02	-1.18442	0.0001312	1.78e-06
Nitab4.5_0000694g0020	8.522	3.265	-1.18471	0.0316073	0.00144856
Nitab4.5_0000006g0100	225.765	86.917	-1.18797	0.00357234	9.35e-05
Nitab4.5_0007257g0040	65.082	24.852	-1.19998	0.0081435	0.00025548
Nitab4.5_0004136g0010	2094.7	750.89	-1.20041	0.00019446	2.81e-06
Nitab4.5_0001574g0010	11.242	4.23	-1.20704	0.00512525	0.00014396
Nitab4.5_0001704g0120	3.815	1.352	-1.21614	0.0108826	0.00037025
Nitab4.5_0006801g0010	3.887	1.445	-1.23829	0.0346192	0.00163785
Nitab4.5_0000916g0060	10.66	3.795	-1.24045	0.0148734	0.00054983
Nitab4.5_0001889g0060	5.78	2.137	-1.24287	0.0206685	0.00083572
Nitab4.5_0007363g0010	6.612	2.372	-1.25682	0.0200902	0.0008046
Nitab4.5_0000102g0010	172.647	61.97	-1.27106	0.0286374	0.00127946
BGI_novel_G000312	4.292	1.557	-1.27436	1.54e-06	9.18e-09
Nitab4.5_0016045g0010	26.172	9.45	-1.27881	0.0221593	0.00091643
Nitab4.5_0000068g0430	3.52	1.265	-1.28254	0.0196513	0.00078026
Nitab4.5_0006720g0020	8.447	3.025	-1.28281	0.026479	0.00115234
Nitab4.5_0004017g0010	27.635	9.842	-1.28536	0.00911525	0.00029489
BGI_novel_G001153	1.797	0.655	-1.29011	0.0134351	0.00048314
Nitab4.5_0001310g0040	48.947	17.3	-1.30955	0.00277882	6.95e-05
Nitab4.5_0005122g0020	0.962	0.332	-1.31999	0.0339504	0.0015944
BGI_novel_G003656	2.972	1.045	-1.33873	0.00077303	1.49e-05
Nitab4.5_0000036g0420	46.927	15.887	-1.33981	0.0110658	0.00037882
Nitab4.5_0000185g0210	6.212	2.125	-1.3422	0.0102773	0.00034571
Nitab4.5_0002713g0020	20.442	7.082	-1.34522	0.00159832	3.58e-05
Nitab4.5_0001079g0100	91.557	31.555	-1.34627	0.0262876	0.00114167
Nitab4.5_0000437g0140	13.147	4.322	-1.36077	0.0286585	0.00128095
Nitab4.5_0002782g0030	164.262	54.687	-1.36325	0.0388345	0.00188789
Nitab4.5_0002322g0090	8.627	2.87	-1.37936	0.00968808	0.00032105
Nitab4.5_0002982g0040	9.15	3.077	-1.37944	3.13e-08	9.11e-11
Nitab4.5_0000117g0160	6.015	2.02	-1.37983	0.01877	0.0007377
Nitab4.5_0000998g0060	33.372	10.505	-1.39813	7.02e-13	3.37e-16
Nitab4.5_0008143g0010	1.657	0.54	-1.40682	0.00012246	1.63e-06
Nitab4.5_0011049g0010	7.402	2.455	-1.40858	0.00337621	8.76e-05
BGI_novel_G001163	0.785	0.26	-1.42583	0.0118962	0.00041501
Nitab4.5_0000451g0070	3.675	1.172	-1.43819	0.00138835	3.01e-05
Nitab4.5_0008279g0060	0.87	0.275	-1.4462	0.03419	0.0016109
Nitab4.5_0003885g0100	1.365	0.437	-1.45048	0.00151604	3.36e-05
Nitab4.5_0001108g0060	7.615	2.525	-1.45164	6.64e-05	8.01e-07
Nitab4.5_0000864g0040	77.917	24.49	-1.46974	0.00084657	1.67e-05
Nitab4.5_0002944g0150	30.585	9.765	-1.47988	0.00153178	3.41e-05
Nitab4.5_0003768g0020	42.17	13.285	-1.48467	0.00173541	3.96e-05
Nitab4.5_0002036g0040	2.575	0.795	-1.4997	0.0109005	0.00037112
Nitab4.5_0000212g0250	3.522	1.065	-1.5349	0.00193753	4.53e-05
Nitab4.5_0001003g0020	10.177	3.092	-1.54072	1e-09	1.47e-12
Nitab4.5_0000188g0310	48.215	14.145	-1.55082	0.0364418	0.00174849
Nitab4.5_0001193g0010	164.67	46.895	-1.55755	0.0311493	0.001418
Nitab4.5_0001379g0080	6.28	1.895	-1.56694	3.01e-06	1.97e-08
Nitab4.5_0004612g0020	3.032	0.882	-1.57633	0.0272295	0.00119408
Nitab4.5_0008414g0050	449.987	129.147	-1.58635	0.00280336	7.06e-05
BGI_novel_G005521	6.085	1.76	-1.61535	0.00277882	6.95e-05
Nitab4.5_0001210g0030	62.457	17.425	-1.62817	0.00958196	0.0003166
Nitab4.5_0006791g0010	2.35	0.627	-1.63359	0.0124641	0.00043889
Nitab4.5_0009475g0010	13.712	3.765	-1.63795	0.042248	0.00210818
Nitab4.5_0012396g0010	1.37	0.377	-1.64527	0.0453072	0.00231129
Nitab4.5_0010399g0010	2.222	0.615	-1.65285	0.0394678	0.00192929
Nitab4.5_0000257g0060	5.545	1.472	-1.70081	0.00873878	0.00027926
Nitab4.5_0001653g0040	3.835	1.03	-1.73195	0.00397189	0.00010646
Nitab4.5_0013195g0010	109.392	28.997	-1.73274	0.00032726	5.35e-06
Nitab4.5_0005982g0020	45.742	11.62	-1.75537	0.0340572	0.00160007
Nitab4.5_0002076g0130	3.75	0.965	-1.76507	0.0351805	0.00167446
Nitab4.5_0006694g0040	3.75	0.93	-1.79627	0.0396086	0.00193845
BGI_novel_G005610	49.155	11.922	-1.86772	0.0456066	0.00233182
Nitab4.5_0011429g0030	4.93	1.155	-1.87849	0.00454479	0.00012496
Nitab4.5_0000978g0060	35.21	8.285	-1.89553	0.0338183	0.0015856
Nitab4.5_0000425g0180	9.442	2.18	-1.91338	0.0462742	0.00237406
Nitab4.5_0003076g0070	3.677	0.815	-1.95332	0.00559028	0.00016199
Nitab4.5_0006555g0020	18.662	3.922	-1.98709	0.00127498	2.73e-05
Nitab4.5_0001474g0070	14.347	3.152	-2.00034	0.00667616	0.00020047
Nitab4.5_0000527g0250	1.605	0.347	-2.01424	0.00837694	0.00026474
Nitab4.5_0012523g0010	42.05	9.202	-2.01712	0.00701198	0.00021325
Nitab4.5_0000863g0200	2.845	0.602	-2.05254	0.00211148	5.01e-05
Nitab4.5_0008292g0020	7.635	1.6	-2.05634	0.0430222	0.00216304
Nitab4.5_0000073g0580	0.852	0.19	-2.05847	0.0356373	0.00170099
Nitab4.5_0002015g0090	6.71	1.467	-2.09477	0.00219549	5.24e-05
BGI_novel_G002741	0.497	0.095	-2.2264	0.00604575	0.00017796
Nitab4.5_0000192g0200	3.345	0.695	-2.25323	0.00878649	0.00028122
Nitab4.5_0013834g0010	1.105	0.21	-2.29925	0.0421489	0.00209595
Nitab4.5_0012460g0010	4.742	0.827	-2.32252	0.00037429	6.25e-06
BGI_novel_G000617	3.782	0.672	-2.36079	0.00679461	0.00020521
Nitab4.5_0001219g0090	0.307	0.052	-2.42036	0.042748	0.00214462
Nitab4.5_0000462g0210	2.562	0.402	-2.47212	2.96e-12	1.88e-15
Nitab4.5_0007816g0010	0.342	0.047	-2.61512	0.0236984	0.00099964
Nitab4.5_0008490g0020	29.67	4.125	-2.62413	0.00559028	0.00016207
Nitab4.5_0004674g0040	4.717	0.657	-2.63856	0.00047523	8.42e-06
Nitab4.5_0000072g0590	4.755	0.655	-2.66571	0.0436523	0.0022034
BGI_novel_G001820	1.53	0.215	-2.73246	0.0045367	0.00012456
Nitab4.5_0003884g0100	4.177	0.56	-2.78211	0.00075025	1.43e-05
Nitab4.5_0000426g0080	2.4	0.272	-2.96669	0.0137929	0.00049998
BGI_novel_G002108	4.262	0.46	-3.04851	6.65e-13	3.06e-16
Nitab4.5_0000697g0070	5.037	0.407	-3.39156	0.00010237	1.33e-06
Nitab4.5_0004197g0020	0.612	0.03	-4.07532	0.0165476	0.00063065
Nitab4.5_0000960g0140	3.66	0.175	-4.10398	0.0336877	0.00157721
Nitab4.5_0000610g0020	0.362	0.01	-4.86545	0.00251407	6.14e-05
Nitab4.5_0007527g0020	5.935	0.182	-4.95361	4.71e-30	2.71e-34
Nitab4.5_0001012g0030	5.287	0	-5.02309	0.0128519	0.00045851
BGI_novel_G001764	0.29	0	-5.35196	0.00436606	0.00011864
BGI_novel_G002778	0.392	0	-5.52353	0.0057866	0.00016876
BGI_novel_G002749	0.28	0.005	-5.52653	0.00049713	8.86e-06
BGI_novel_G001096	0.125	0	-5.76815	0.0482271	0.00250562
BGI_novel_G001148	0.137	0	-5.78841	0.0414474	0.00205391
BGI_novel_G002320	0.4	0	-5.9263	0.00056688	1.04e-05
Nitab4.5_0003502g0060	0.197	0	-6.03894	0.0016668	3.77e-05
BGI_novel_G001245	0.212	0	-6.4263	8.31e-06	6.39e-08
BGI_novel_G003588	0.677	0	-6.45858	0.0136999	0.00049556
Nitab4.5_0003215g0020	2.632	0	-6.45909	0.00128152	2.75e-05
BGI_novel_G002905	1.56	0	-8.19314	0.0326452	0.00151242
BGI_novel_G000781	0.692	0	-8.48363	0.0257834	0.00111317
BGI_novel_G002524	0.815	0.002	-8.7001	0.038629	0.00187271
BGI_novel_G002107	2.935	0	-9.86752	1.72e-15	3.44e-19
BGI_novel_G000496	0.28	0	-21.0975	1.17e-07	4.72e-10
BGI_novel_G000452	0.385	0	-21.5454	5.87e-08	1.98e-10
WT=wild-type
DMT=double mutant (Nic1-2Nic2-2)

## Sheet: T1_DEGs
Gene_ID	average_fpkm_T1WT	average_fpkm_T1DMT	diffexp_log2fc_T1WT-vs-T1DMT	diffexp_deseq2_qvalue_T1WT-vs-T1DMT	diffexp_pvalue_T1WT-vs-T1DMT
Nitab4.5_0006767g0010	0	15.212	23.593	1.61e-08	3.12e-12
BGI_novel_G001103	0	1.22	23.384	2.27e-08	4.83e-12
Nitab4.5_0001899g0130	0	3.017	22.2248	2.05e-07	5.15e-11
BGI_novel_G002576	0	0.22	21.7606	4.15e-07	1.29e-10
BGI_novel_G002255	0	0.25	21.5903	4.89e-07	1.8e-10
BGI_novel_G001108	0	0.177	20.7497	1.93e-06	8.96e-10
BGI_novel_G002180	0	0.44	20.4431	3.29e-06	1.59e-09
BGI_novel_G002178	0	0.397	20.2444	4.35e-06	2.3e-09
BGI_novel_G004382	0	1.17	7.36546	0.0191837	2.41e-05
BGI_novel_G001817	0	0.322	7.28998	3.59e-07	9.72e-11
BGI_novel_G000686	0	0.632	7.09004	1.12e-05	6.27e-09
Nitab4.5_0021312g0010	0.077	1.84	6.52353	4.87e-05	3.48e-08
BGI_novel_G005937	0	3.365	6.32669	7.04e-05	5.31e-08
BGI_novel_G000191	0	0.622	5.92987	0.00126292	1.19e-06
BGI_novel_G004700	0.025	0.71	4.97503	0.046624	7.21e-05
Nitab4.5_0001760g0090	0.052	1.502	4.93619	1.96e-07	4.55e-11
BGI_novel_G001151	0.01	0.145	4.0442	0.0379221	5.5e-05
BGI_novel_G000709	0.127	1.527	3.70889	0.00637365	7.02e-06
BGI_novel_G000687	0.075	0.595	3.03485	1.93e-06	8.59e-10
BGI_novel_G000688	0.13	0.82	2.72605	1.04e-06	4.21e-10
Nitab4.5_0003487g0110	1.247	4.532	2.37464	2.18e-30	4.2e-35
Nitab4.5_0005229g0010	0.632	2.692	2.16838	4.1e-07	1.19e-10
Nitab4.5_0003541g0040	2.115	4.692	2.14893	2.58e-05	1.6e-08
BGI_novel_G004087	0.352	1.297	1.96106	0.00090997	8.26e-07
BGI_novel_G000470	0.092	0.315	1.85822	4.35e-06	2.36e-09
BGI_novel_G004618	1.345	4.51	1.81967	8.1e-09	1.41e-12
Nitab4.5_0004215g0020	1.35	4.535	1.81724	1.65e-20	9.58e-25
BGI_novel_G000558	0.345	0.997	1.60693	4.58e-07	1.59e-10
Nitab4.5_0001488g0110	0.262	0.75	1.58069	0.0137762	1.7e-05
Nitab4.5_0004802g0040	1.242	6.545	1.57284	5.52e-12	7.47e-16
Nitab4.5_0002215g0030	28.79	80.65	1.56673	0.0114079	1.34e-05
BGI_novel_G000387	0.275	0.717	1.47636	0.00081097	7.05e-07
Nitab4.5_0004453g0020	1.047	2.325	1.25378	2.6e-05	1.66e-08
Nitab4.5_0001787g0010	10.017	4.567	-1.06034	0.00474578	5.04e-06
Nitab4.5_0002982g0040	8.315	3.772	-1.07274	3.18e-14	3.4e-18
Nitab4.5_0001423g0100	23.122	9.707	-1.17395	0.00037085	3.08e-07
Nitab4.5_0004468g0010	12.932	5.232	-1.22702	0.0195663	2.5e-05
Nitab4.5_0005228g0020	9.24	3.665	-1.27188	0.0132776	1.59e-05
Nitab4.5_0000898g0120	4.652	1.752	-1.28669	4.5e-05	3.13e-08
BGI_novel_G001868	1.982	0.755	-1.31961	0.022071	2.9e-05
Nitab4.5_0014681g0020	4.14	1.602	-1.31989	1.47e-05	8.52e-09
Nitab4.5_0000817g0020	70.472	26.075	-1.35093	0.0227236	3.12e-05
Nitab4.5_0005730g0010	17.227	6.272	-1.39917	0.00087355	7.76e-07
BGI_novel_G001972	30.822	10.925	-1.4179	1.54e-05	9.21e-09
Nitab4.5_0007941g0010	2.837	0.982	-1.44958	0.0447938	6.66e-05
Nitab4.5_0001884g0050	67.382	22.522	-1.48442	4.15e-07	1.36e-10
Nitab4.5_0000745g0200	41.827	12.947	-1.55482	3.79e-05	2.49e-08
Nitab4.5_0005120g0020	2.695	0.855	-1.58571	0.0492835	7.81e-05
Nitab4.5_0001190g0060	9.17	2.762	-1.65386	0.00024212	1.97e-07
Nitab4.5_0001915g0040	0.95	0.277	-1.69011	0.0223629	2.98e-05
Nitab4.5_0002354g0010	25.787	7.552	-1.69203	0.0234456	3.26e-05
Nitab4.5_0010847g0010	8.405	2.39	-1.7397	0.00127141	1.23e-06
Nitab4.5_0004222g0010	23.495	6.045	-1.88283	8.12e-05	6.27e-08
Nitab4.5_0002846g0010	69.897	17.797	-1.88298	0.00126292	1.2e-06
Nitab4.5_0001884g0060	7.997	2.09	-1.88542	0.035733	5.11e-05
Nitab4.5_0007620g0010	66.207	16.505	-1.91316	1.71e-06	7.27e-10
Nitab4.5_0000016g0530	5.47	1.347	-2.0131	0.00359679	3.61e-06
Nitab4.5_0002526g0070	4.445	0.967	-2.11412	0.00623006	6.74e-06
Nitab4.5_0002257g0030	1.677	0.37	-2.11733	0.0110267	1.26e-05
Nitab4.5_0002824g0030	22.255	2.925	-2.81653	0.0496139	7.96e-05
Nitab4.5_0003884g0100	3.95	0.435	-3.14974	0.00173963	1.71e-06
Nitab4.5_0000400g0140	14.872	0.9	-3.97871	5.01e-05	3.68e-08
Nitab4.5_0000073g0330	48.692	2.06	-4.49527	4.89e-10	7.55e-14
Nitab4.5_0004234g0120	43.65	1.362	-4.92689	3.18e-14	3.69e-18
Nitab4.5_0007527g0020	5.882	0.065	-6.6673	3.79e-30	1.47e-34
BGI_novel_G000113	0.802	0.01	-6.73094	3.61e-06	1.81e-09
BGI_novel_G002107	3.202	0	-10.1334	2.63e-17	2.03e-21
BGI_novel_G003554	0.6	0	-21.4229	6.54e-07	2.53e-10
WT=wild-type
DMT=double mutant (Nic1-2Nic2-2)

## Sheet: T2_DEGs
Gene_ID	average_fpkm_T2WT	average_fpkm_T2FLY	diffexp_log2fc_T2WT-vs-T2FLY	diffexp_deseq2_qvalue_T2WT-vs-T2FLY	diffexp_pvalue_T2WT-vs-T2FLY
Nitab4.5_0006767g0010	0	4.465	21.8058	1.00265e-07	1.17798e-10
BGI_novel_G002763	0	0.43	20.6838	6.26417e-07	1.01344e-09
BGI_novel_G001460	0	0.125	20.433	9.65965e-07	1.61859e-09
Nitab4.5_0000305g0340	0	0.9	20.3028	1.17597e-06	2.06107e-09
BGI_novel_G002560	0.005	1.115	7.97265	5.73366e-07	9.05529e-10
Nitab4.5_0002778g0050	0	2.95	7.35013	3.40519e-07	4.65647e-10
BGI_novel_G004036	0	0.767	6.96164	0.00530807	4.57747e-05
BGI_novel_G001125	0	0.385	6.75833	6.2882e-06	1.45333e-08
BGI_novel_G000705	0	0.275	6.5796	2.62557e-05	7.33243e-08
BGI_novel_G000468	0.005	0.352	6.51658	2.1613e-06	4.2043e-09
Nitab4.5_0007723g0010	0.01	0.687	5.83364	0.000345881	1.56549e-06
BGI_novel_G000191	0	0.582	5.77684	0.000366824	1.68549e-06
BGI_novel_G002482	0.007	0.3	5.64223	0.000433009	2.09328e-06
BGI_novel_G003235	0.04	1.31	5.58138	0.000896737	5.02591e-06
Nitab4.5_0001760g0090	0.02	0.785	5.28188	0.000429863	2.06979e-06
Nitab4.5_0005348g0010	0.047	1.902	5.05154	0.00906265	8.90254e-05
BGI_novel_G004018	0.032	0.852	4.71871	0.016285	0.000190072
BGI_novel_G005024	0.142	2.187	4.28764	0.0453928	0.000802577
Nitab4.5_0005256g0020	0.435	7.692	4.25081	0.000256264	1.08584e-06
Nitab4.5_0000803g0050	2.27	39.325	4.15947	0.0315075	0.00046605
Nitab4.5_0001013g0090	7.132	99.07	3.79638	0.0317444	0.000470165
Nitab4.5_0006796g0010	0.065	0.962	3.78476	2.81591e-05	7.97246e-08
Nitab4.5_0011271g0040	2.242	23.12	3.47892	0.00755327	7.14533e-05
Nitab4.5_0002096g0100	0.257	2.522	3.44998	0.044314	0.000772408
Nitab4.5_0000849g0010	2.377	23.082	3.30121	1.73963e-05	4.42271e-08
BGI_novel_G004067	0.035	0.272	3.28833	0.0199954	0.000247242
Nitab4.5_0008961g0010	0.255	2.512	3.28116	0.0028952	2.13567e-05
Nitab4.5_0016891g0010	0.252	2.367	3.22267	0.0498799	0.000907851
Nitab4.5_0010125g0040	3.672	32.17	3.21327	0.016017	0.000186018
Nitab4.5_0000032g0490	0.417	3.907	3.2036	0.00804536	7.76318e-05
Nitab4.5_0000116g0120	3.387	29.01	3.15751	0.00197477	1.335e-05
Nitab4.5_0001048g0050	1.497	12.425	3.08754	1.09091e-11	6.93361e-15
Nitab4.5_0004802g0040	0.557	9.655	3.03964	2.60107e-55	5.00966e-60
Nitab4.5_0009705g0010	4.15	31.487	2.97704	0.0495732	0.000900359
Nitab4.5_0000305g0290	0.185	1.445	2.95369	0.00499733	4.2157e-05
Nitab4.5_0004584g0010	6.995	53.91	2.95038	0.000344423	1.55226e-06
Nitab4.5_0003322g0060	0.185	1.385	2.9335	0.025408	0.000347445
Nitab4.5_0000316g0020	1.11	8.042	2.91449	0.0265787	0.000368573
Nitab4.5_0000108g0050	17.027	124.787	2.87554	0.00530807	4.59029e-05
Nitab4.5_0002322g0020	0.34	2.45	2.84783	0.000224944	9.35804e-07
Nitab4.5_0005193g0020	2.907	20.485	2.82501	0.000484288	2.40755e-06
Nitab4.5_0003357g0010	0.027	0.18	2.74544	0.0153691	0.000175539
BGI_novel_G000292	0.2	1.192	2.61904	0.0452685	0.000796892
Nitab4.5_0004153g0080	4.597	27.997	2.60206	4.834e-24	6.51721e-28
Nitab4.5_0000040g0410	1.82	10.857	2.58004	0.0015354	9.61086e-06
Nitab4.5_0009277g0010	0.455	2.822	2.5665	0.016794	0.000197306
Nitab4.5_0000980g0370	0.857	5.047	2.55662	0.000142731	5.498e-07
BGI_novel_G000688	0.107	0.637	2.53046	1.42338e-05	3.50904e-08
Nitab4.5_0008003g0010	0.907	5.195	2.50136	0.0108102	0.000110141
Nitab4.5_0000598g0020	1.44	7.66	2.48329	0.0161828	0.000188256
BGI_novel_G000687	0.085	0.452	2.46409	0.00574749	5.10313e-05
Nitab4.5_0000574g0200	11.575	62.16	2.4375	0.028628	0.000403336
Nitab4.5_0005610g0010	0.297	1.557	2.39101	0.000971239	5.66091e-06
Nitab4.5_0002096g0110	0.592	3.045	2.38517	0.00295568	2.19736e-05
BGI_novel_G001781	0.302	1.525	2.38045	4.52911e-05	1.41169e-07
Nitab4.5_0000807g0110	0.15	0.777	2.36483	0.0416417	0.000704173
Nitab4.5_0019776g0010	6.975	34.975	2.33963	0.0173427	0.000206759
Nitab4.5_0010792g0010	1.825	8.8	2.3107	0.00150991	9.37735e-06
Nitab4.5_0006691g0030	9.085	41.125	2.27235	2.03151e-05	5.39951e-08
Nitab4.5_0003487g0110	0.957	3.442	2.24015	2.06158e-25	2.38237e-29
Nitab4.5_0010603g0020	1.115	5.707	2.21433	0.00205362	1.39622e-05
Nitab4.5_0002493g0050	0.295	1.262	2.21155	0.00755327	7.17197e-05
Nitab4.5_0005905g0020	0.065	0.295	2.20721	0.0166808	0.000195334
Nitab4.5_0000043g0270	5.607	25.367	2.20357	0.0170442	0.000200903
Nitab4.5_0001142g0030	51.107	231.497	2.19998	0.00673809	6.20329e-05
Nitab4.5_0003981g0080	16.845	76.057	2.1855	0.0335916	0.000512405
Nitab4.5_0001579g0060	39.902	178.555	2.17401	0.0490501	0.000887079
BGI_novel_G001288	0.355	1.6	2.17299	0.01461	0.000163487
Nitab4.5_0001955g0110	10.562	47.177	2.17172	0.0430023	0.000738777
Nitab4.5_0004475g0020	111.125	473.957	2.16932	0.0200176	0.000247902
Nitab4.5_0000565g0130	42.915	190.527	2.16447	0.0454298	0.000804106
Nitab4.5_0004215g0020	0.87	3.912	2.16372	1.90267e-13	8.42847e-17
Nitab4.5_0000032g0480	1.135	5.402	2.14259	0.000174618	6.9617e-07
Nitab4.5_0003885g0020	1.832	8.022	2.11765	0.00159751	1.01227e-05
Nitab4.5_0002215g0030	23.962	103.22	2.11127	8.91361e-09	8.41215e-12
Nitab4.5_0003541g0040	1.945	4.637	2.10942	3.34961e-13	1.61284e-16
Nitab4.5_0003703g0060	0.385	1.635	2.10928	0.0301568	0.00043155
Nitab4.5_0008213g0070	34.745	142.335	2.04413	0.0464943	0.000825633
Nitab4.5_0000167g0130	78.73	316.07	2.00881	0.019523	0.000240648
Nitab4.5_0005987g0010	0.39	1.565	2.00341	0.00906265	8.9368e-05
Nitab4.5_0003159g0030	30.962	121.452	1.97563	0.000159142	6.28342e-07
Nitab4.5_0002649g0010	7.24	27.5	1.96515	0.0415688	0.000700944
Nitab4.5_0004359g0040	11.662	45.035	1.95711	0.024799	0.000335296
Nitab4.5_0003901g0020	2.99	11.32	1.93285	0.0384436	0.000630102
Nitab4.5_0001088g0130	0.467	1.75	1.90953	0.0286256	0.000402313
Nitab4.5_0000415g0070	1.045	3.955	1.9028	0.000143503	5.55538e-07
Nitab4.5_0001488g0110	0.197	0.725	1.84252	1.57676e-05	3.94789e-08
Nitab4.5_0000462g0120	2.717	9.287	1.84201	0.0357237	0.000558688
Nitab4.5_0000227g0150	2.845	9.73	1.82342	0.0100648	0.000100801
Nitab4.5_0000932g0020	10.222	36.247	1.81951	0.0432688	0.000747523
Nitab4.5_0002686g0030	4.685	16.665	1.81428	0.00948078	9.38565e-05
BGI_novel_G004618	1.177	3.937	1.73877	4.64071e-05	1.4569e-07
Nitab4.5_0010094g0010	8.767	27.712	1.7348	0.00306892	2.31111e-05
Nitab4.5_0001317g0110	0.33	1.095	1.71884	0.0309298	0.000451547
Nitab4.5_0003979g0010	0.225	0.735	1.70181	0.0433964	0.000750563
Nitab4.5_0008745g0010	7.73	24.905	1.67704	4.0955e-05	1.2463e-07
Nitab4.5_0000421g0100	6.357	20.012	1.65887	0.000841849	4.63721e-06
Nitab4.5_0000495g0090	4.442	14.125	1.65512	0.0414763	0.000697383
Nitab4.5_0000864g0040	40.532	125.81	1.64918	5.00825e-12	2.99023e-15
Nitab4.5_0006152g0030	156.692	489.327	1.63635	0.00515892	4.40169e-05
Nitab4.5_0006073g0030	1.757	6.007	1.62969	0.0240964	0.000321719
Nitab4.5_0008928g0010	11.46	37.99	1.6222	0.0196888	0.000243072
Nitab4.5_0006672g0010	11.2	33.997	1.60121	0.0147112	0.000165469
Nitab4.5_0015114g0020	89.92	277.255	1.56371	0.0457345	0.000810379
Nitab4.5_0004530g0090	34.71	98.677	1.55453	0.0451173	0.000789017
BGI_novel_G001399	0.305	0.902	1.55255	0.0150545	0.000170201
Nitab4.5_0004637g0030	0.535	1.597	1.551	0.00156879	9.88032e-06
BGI_novel_G001387	0.13	0.385	1.54271	0.00092865	5.25843e-06
BGI_novel_G003723	1.017	2.955	1.53368	0.00207844	1.42109e-05
Nitab4.5_0003247g0030	27.535	81.737	1.52196	0.00253231	1.7997e-05
BGI_novel_G001563	0.607	1.745	1.52061	0.0150545	0.000170131
Nitab4.5_0001129g0090	0.732	1.93	1.5142	0.0364727	0.000576873
Nitab4.5_0001799g0020	0.907	2.22	1.50953	0.0036486	2.89521e-05
Nitab4.5_0002579g0060	3.47	9.755	1.49858	0.00878665	8.5631e-05
Nitab4.5_0000764g0060	0.497	1.377	1.49101	0.00610684	5.49276e-05
Nitab4.5_0001886g0010	0.48	1.34	1.48097	0.0427963	0.000732765
Nitab4.5_0004453g0020	0.962	2.692	1.47987	0.00295905	2.20556e-05
BGI_novel_G005993	4.317	11.835	1.47423	0.00413028	3.36493e-05
Nitab4.5_0003290g0030	19.592	53.922	1.47156	0.00071682	3.79834e-06
Nitab4.5_0002782g0040	9.695	24.875	1.45574	0.0249812	0.000338722
Nitab4.5_0001048g0040	3.205	8.727	1.44122	0.0118496	0.000125067
Nitab4.5_0001817g0020	2.225	5.092	1.42761	0.0473869	0.000848313
Nitab4.5_0000857g0030	4.06	10.69	1.40769	3.66763e-05	1.08077e-07
Nitab4.5_0000703g0220	0.442	1.182	1.4012	0.0272213	0.000378532
Nitab4.5_0002352g0120	7.365	19.275	1.39039	0.0218323	0.000277103
Nitab4.5_0000883g0140	0.562	1.427	1.38936	0.0104126	0.000105689
Nitab4.5_0000769g0190	23.262	60.262	1.38477	0.00292818	2.16564e-05
Nitab4.5_0014584g0010	1.245	3.26	1.38105	0.0181788	0.000220228
BGI_novel_G000558	0.432	1.132	1.37701	0.018717	0.000228911
Nitab4.5_0001983g0040	5.062	13.017	1.3644	0.0254742	0.00034884
Nitab4.5_0008580g0020	35.35	90.575	1.35006	0.0409663	0.00068644
Nitab4.5_0000073g0350	629.395	1596.26	1.34893	0.0113115	0.000116991
Nitab4.5_0000026g0440	10.592	26.702	1.3414	0.00640715	5.86159e-05
Nitab4.5_0002793g0030	0.497	1.287	1.33911	0.0252012	0.000343161
Nitab4.5_0001454g0140	1.302	3.297	1.32272	9.84661e-05	3.54638e-07
Nitab4.5_0001294g0010	10.702	26.935	1.31871	0.0474303	0.000850476
Nitab4.5_0009461g0020	2.225	5.53	1.3158	0.0373408	0.000603532
BGI_novel_G001152	0.227	0.567	1.30631	0.00343456	2.6936e-05
Nitab4.5_0000400g0050	84.26	210.647	1.30461	0.0427246	0.000730714
Nitab4.5_0001231g0050	6.592	15.967	1.2967	0.0423355	0.000720798
BGI_novel_G000583	0.097	0.235	1.2933	0.0224678	0.000289064
Nitab4.5_0000857g0050	1.627	3.967	1.28026	8.72758e-07	1.43453e-09
Nitab4.5_0002198g0050	1.382	3.37	1.27682	0.000499	2.5084e-06
Nitab4.5_0002329g0150	5.642	13.435	1.27503	0.0136626	0.000149728
Nitab4.5_0004730g0030	43.447	104.627	1.27208	0.0448688	0.000783806
Nitab4.5_0001531g0030	4.737	11.522	1.26251	0.00755327	7.13281e-05
Nitab4.5_0000283g0170	1055.28	2456	1.23073	0.0229765	0.000298707
Nitab4.5_0000014g0060	2.957	7.02	1.22968	0.0252269	0.000343997
Nitab4.5_0004209g0030	2.825	6.337	1.20224	0.0248095	0.000335916
Nitab4.5_0000457g0220	38.382	85.557	1.1964	0.0345174	0.000535169
Nitab4.5_0000070g0190	6.452	15.982	1.19358	0.00195341	1.31679e-05
Nitab4.5_0000250g0070	1.95	5.155	1.18863	0.0174	0.000208112
BGI_novel_G001478	4.092	9.347	1.18651	0.00233685	1.62028e-05
Nitab4.5_0001270g0170	52.007	116.295	1.16423	3.36523e-06	7.12959e-09
BGI_novel_G001224	2.002	4.507	1.15993	0.0218323	0.000275893
Nitab4.5_0006022g0010	13.67	30.565	1.15455	0.015793	0.000181904
Nitab4.5_0000782g0120	4.422	9.837	1.149	0.0319126	0.000475302
Nitab4.5_0011678g0020	3.685	7.345	1.14867	0.02367	0.000312737
Nitab4.5_0000263g0080	1.825	4.085	1.14755	0.00530807	4.58226e-05
Nitab4.5_0000318g0020	12.97	28.615	1.13881	0.0481696	0.0008693
Nitab4.5_0001864g0090	235.675	518.787	1.13634	0.0272337	0.000379229
Nitab4.5_0001957g0020	112.482	243.377	1.10172	0.015669	0.000179864
Nitab4.5_0004783g0020	2.875	6.227	1.10168	1.25126e-07	1.51825e-10
Nitab4.5_0003885g0040	1.832	3.96	1.09667	0.0243231	0.000326687
Nitab4.5_0002836g0060	5.632	12.432	1.0913	0.0213654	0.000269119
Nitab4.5_0004554g0010	2.79	5.97	1.07998	0.0355386	0.000554424
Nitab4.5_0000098g0110	162.512	324.612	1.07509	0.00108406	6.47247e-06
BGI_novel_G000644	1.562	3.32	1.07492	0.0021817	1.4959e-05
Nitab4.5_0001075g0020	39.032	80.23	1.05853	0.0101106	0.000101625
Nitab4.5_0006979g0010	7.185	15.127	1.057	0.0238669	0.000317637
Nitab4.5_0010570g0020	0.642	1.347	1.05678	0.0486813	0.000879472
Nitab4.5_0001565g0010	21.59	44.552	1.04353	0.000568841	2.90331e-06
Nitab4.5_0001099g0050	149.505	308.07	1.03696	0.00206414	1.40734e-05
Nitab4.5_0000715g0160	56.082	116.08	1.03408	2.1354e-12	1.23383e-15
Nitab4.5_0008855g0030	7.835	15.937	1.00266	0.0247591	0.000334279
Nitab4.5_0001422g0050	25.49	12.772	-1.00717	0.00987567	9.85265e-05
Nitab4.5_0001226g0060	130.007	65.857	-1.00838	0.000631908	3.27388e-06
Nitab4.5_0000040g0360	130.2	64.032	-1.0302	0.00406177	3.29348e-05
BGI_novel_G001956	5.705	2.822	-1.03995	0.0206306	0.000256685
BGI_novel_G000433	4.045	2.005	-1.042	0.00221301	1.52163e-05
Nitab4.5_0000354g0100	3.372	1.68	-1.04794	0.00189019	1.24769e-05
Nitab4.5_0009895g0020	13.377	6.717	-1.05156	0.0160053	0.000185574
Nitab4.5_0002796g0030	72.38	33.79	-1.0575	0.00167258	1.07272e-05
Nitab4.5_0000363g0280	89.747	44.237	-1.0608	2.05217e-07	2.72721e-10
Nitab4.5_0000310g0030	6.31	3.05	-1.0722	0.0318942	0.000473612
Nitab4.5_0000442g0050	18.332	8.802	-1.08173	0.035806	0.000563424
Nitab4.5_0000092g0260	1.875	0.902	-1.08258	0.0118496	0.000124896
Nitab4.5_0001584g0080	4.16	2.017	-1.08335	0.0118496	0.000124851
Nitab4.5_0000151g0410	15.992	7.662	-1.08625	0.015793	0.0001822
Nitab4.5_0004874g0010	556.89	264.025	-1.08957	3.50515e-06	7.52056e-09
Nitab4.5_0004629g0020	674.247	322.612	-1.09161	0.0330273	0.000501889
Nitab4.5_0003524g0010	38.417	17.45	-1.09281	0.00426401	3.50674e-05
BGI_novel_G003737	24.302	11.505	-1.09915	0.0338311	0.000521175
Nitab4.5_0000804g0160	158.792	74.642	-1.10228	2.94266e-11	2.097e-14
Nitab4.5_0004208g0010	76.652	35.955	-1.10248	0.000384802	1.80095e-06
Nitab4.5_0001423g0100	17.092	8.04	-1.10502	0.0236681	0.000312256
Nitab4.5_0002211g0060	391.92	183.235	-1.1078	0.000271233	1.15972e-06
Nitab4.5_0006565g0010	214.725	99.8	-1.10944	0.0304327	0.000438588
Nitab4.5_0003534g0030	4.325	2.03	-1.10994	0.0428711	0.00073544
Nitab4.5_0004895g0080	5.272	2.457	-1.11418	0.00750037	7.04951e-05
Nitab4.5_0014681g0020	2.182	1.057	-1.11652	0.000283364	1.22796e-06
Nitab4.5_0004505g0010	26.152	12.192	-1.12068	0.00305788	2.2969e-05
Nitab4.5_0003585g0030	262.242	121.445	-1.12068	0.00224374	1.54708e-05
Nitab4.5_0000786g0210	1329.09	616.95	-1.12359	0.00133792	8.14278e-06
Nitab4.5_0005972g0010	5.305	2.015	-1.12604	0.00552531	4.842e-05
Nitab4.5_0001373g0030	157.97	72.975	-1.1287	0.00783409	7.51406e-05
Nitab4.5_0002394g0010	433.055	199.465	-1.12907	0.000150684	5.86241e-07
Nitab4.5_0008249g0020	335.845	155.53	-1.12914	0.0181093	0.000219037
Nitab4.5_0000749g0090	73.545	34.297	-1.13118	0.00694552	6.421e-05
Nitab4.5_0005041g0020	25.792	11.565	-1.13619	0.000404179	1.9072e-06
Nitab4.5_0006485g0010	12.51	5.75	-1.13662	0.0365766	0.000579776
Nitab4.5_0007591g0050	1.045	0.462	-1.1458	0.040368	0.000672528
Nitab4.5_0001184g0040	284.162	129.49	-1.15094	0.00947446	9.36114e-05
Nitab4.5_0004407g0020	31.182	14.33	-1.15118	0.0220407	0.000281022
BGI_novel_G001388	3.545	1.637	-1.15593	0.0375845	0.000609925
Nitab4.5_0000272g0010	258.522	117.445	-1.15794	0.0237068	0.000314136
Nitab4.5_0008035g0010	7.832	3.33	-1.15932	0.032074	0.000480607
Nitab4.5_0008451g0010	10.575	4.837	-1.16597	0.00236124	1.64624e-05
Nitab4.5_0001346g0020	307.992	138.982	-1.17145	0.0144803	0.000161199
Nitab4.5_0002642g0120	22.677	10.27	-1.1716	0.00310772	2.35828e-05
Nitab4.5_0002165g0020	1.792	0.797	-1.17438	0.0347774	0.00053987
Nitab4.5_0000057g0330	105.867	46.645	-1.1763	0.0162249	0.000189058
Nitab4.5_0001778g0110	10.36	4.685	-1.17661	0.0126579	0.000135791
Nitab4.5_0013208g0010	1.382	0.61	-1.18205	0.0373408	0.000603926
Nitab4.5_0004019g0010	59.55	26.475	-1.18385	0.0304893	0.000442534
Nitab4.5_0000224g0060	29.585	13.245	-1.18666	0.0101106	0.000101741
Nitab4.5_0000111g0160	108.187	47.527	-1.19543	1.99591e-06	3.80569e-09
Nitab4.5_0000199g0040	7.355	3.227	-1.19786	0.032706	0.000493857
Nitab4.5_0005447g0040	31.035	13.715	-1.20073	0.00166205	1.05957e-05
Nitab4.5_0005436g0080	5.6	2.477	-1.20152	0.0319126	0.000474901
Nitab4.5_0000786g0240	915.187	408.327	-1.20161	9.17132e-05	3.23285e-07
Nitab4.5_0001637g0050	3.3	1.44	-1.21209	0.0319126	0.000475729
Nitab4.5_0014335g0010	120.3	52.67	-1.21234	0.0138775	0.000152617
Nitab4.5_0002350g0030	126.05	54.88	-1.21285	0.00792637	7.61784e-05
Nitab4.5_0000010g0270	1.712	0.75	-1.21303	0.0481696	0.000867496
Nitab4.5_0000498g0040	7.36	3.437	-1.21585	0.0430238	0.000740804
Nitab4.5_0000191g0040	315.412	135.63	-1.23297	0.0397878	0.000658263
Nitab4.5_0005388g0090	26.482	15.855	-1.23438	0.0112463	0.000115883
Nitab4.5_0003991g0020	56.342	24.047	-1.23961	0.0143048	0.000157867
Nitab4.5_0003888g0010	407.36	161.302	-1.2413	0.0147943	0.000166689
Nitab4.5_0003040g0040	34.687	14.677	-1.24137	0.021093	0.000264996
Nitab4.5_0003620g0010	47.442	20.182	-1.24487	0.0304644	0.000440357
Nitab4.5_0005755g0020	196.912	83.88	-1.24777	0.00127938	7.73722e-06
Nitab4.5_0001508g0070	10.96	4.387	-1.24871	0.0230745	0.00030166
Nitab4.5_0001589g0010	411.212	166.362	-1.24958	0.00186751	1.21933e-05
Nitab4.5_0001157g0010	64.317	27.33	-1.25069	0.00775645	7.42466e-05
Nitab4.5_0004088g0100	4.052	1.707	-1.25301	0.0181037	0.000218272
Nitab4.5_0000310g0020	12.045	5.055	-1.25346	0.0384436	0.000630064
Nitab4.5_0000047g0160	129.747	55.52	-1.25367	4.12555e-05	1.27133e-07
Nitab4.5_0001387g0010	213.697	87.982	-1.25828	1.1149e-06	1.93258e-09
Nitab4.5_0008312g0020	32.475	13.682	-1.26246	1.19367e-13	4.82793e-17
Nitab4.5_0001806g0020	28.53	11.99	-1.26533	4.08637e-07	6.06018e-10
Nitab4.5_0012312g0010	24.275	10.232	-1.26736	0.0189876	0.000233489
Nitab4.5_0001271g0010	12.85	5.475	-1.27982	0.0233309	0.000305561
Nitab4.5_0000362g0110	21.46	9.015	-1.28057	6.21193e-05	2.02195e-07
Nitab4.5_0002310g0010	8.067	3.377	-1.2821	0.00612982	5.52523e-05
Nitab4.5_0002700g0130	21.605	9.45	-1.29423	0.00542425	4.73254e-05
BGI_novel_G005076	194.185	80.405	-1.29438	6.26501e-05	2.06336e-07
Nitab4.5_0001200g0050	2.042	0.837	-1.30878	0.0179367	0.000215902
Nitab4.5_0000689g0050	2.187	0.932	-1.31199	0.0307625	0.000448512
Nitab4.5_0002473g0070	16.247	6.605	-1.31672	0.0372761	0.000597324
Nitab4.5_0010352g0010	31.857	13.682	-1.31996	0.0452229	0.000793476
Nitab4.5_0009124g0010	11.697	4.715	-1.3207	0.0342023	0.000528966
Nitab4.5_0007567g0050	25.585	10.42	-1.32106	0.0442564	0.000770551
Nitab4.5_0005102g0020	2.48	1	-1.32453	0.0237068	0.000313857
Nitab4.5_0000337g0210	61.542	24.837	-1.32716	0.00018255	7.34829e-07
Nitab4.5_0002946g0030	32.63	16.822	-1.3297	0.0330273	0.000500793
Nitab4.5_0001105g0070	92.18	34.86	-1.33348	8.2035e-05	2.78079e-07
Nitab4.5_0003129g0040	1.84	0.725	-1.33589	0.021093	0.000265283
BGI_novel_G003464	1.965	0.79	-1.33687	0.0181947	0.000221122
Nitab4.5_0009507g0010	672.592	268.805	-1.33897	0.00874282	8.48671e-05
BGI_novel_G000124	1.432	0.587	-1.33918	0.00755327	7.16461e-05
Nitab4.5_0002156g0040	8.767	3.487	-1.34143	0.0324264	0.00048776
Nitab4.5_0005781g0050	52.005	21.14	-1.34315	0.0284228	0.000398524
Nitab4.5_0004468g0010	32.877	12.942	-1.34922	9.17132e-05	3.25017e-07
Nitab4.5_0001323g0160	26.827	10.717	-1.34957	0.0258595	0.000356109
Nitab4.5_0001030g0100	66.612	26.64	-1.34969	0.00247937	1.75253e-05
Nitab4.5_0000230g0020	2.837	1.127	-1.35002	0.0337919	0.000518548
Nitab4.5_0000143g0040	43.7	17.265	-1.35044	0.000864143	4.7933e-06
Nitab4.5_0008468g0010	452.305	175.152	-1.35875	0.00242287	1.69859e-05
Nitab4.5_0005226g0010	30.425	11.987	-1.35881	0.0356834	0.000557371
Nitab4.5_0003298g0060	35.175	13.817	-1.36013	7.33269e-08	8.1961e-11
Nitab4.5_0007730g0010	112.647	44.002	-1.36138	0.0338311	0.000521946
Nitab4.5_0006475g0020	2.272	0.852	-1.36282	0.00651792	5.98804e-05
Nitab4.5_0003745g0060	14.14	5.615	-1.36564	0.000187337	7.64922e-07
Nitab4.5_0009934g0010	305.365	118.97	-1.36646	0.0126035	0.000134966
Nitab4.5_0000465g0060	18.727	7.377	-1.36801	0.010983	0.000112324
Nitab4.5_0009428g0010	35.815	13.932	-1.36877	0.0186627	0.000227888
Nitab4.5_0000472g0020	3.715	1.452	-1.36988	0.000452284	2.2213e-06
Nitab4.5_0010614g0010	5.192	2.305	-1.37386	0.017225	0.000204029
Nitab4.5_0002902g0140	27.34	11.222	-1.37484	0.00262162	1.90357e-05
Nitab4.5_0007410g0020	13.307	4.645	-1.37603	0.00634428	5.77035e-05
Nitab4.5_0002196g0060	218.847	85.215	-1.37625	4.71325e-05	1.48875e-07
Nitab4.5_0008177g0020	166.86	64.967	-1.37845	0.0435184	0.00075351
Nitab4.5_0000201g0150	5.64	2.197	-1.3799	0.028628	0.000405021
Nitab4.5_0001755g0010	35.68	13.845	-1.38058	5.06607e-11	3.70776e-14
Nitab4.5_0000224g0050	21.592	8.452	-1.38341	0.0052632	4.5008e-05
Nitab4.5_0000310g0230	1.3	0.535	-1.38414	0.0342388	0.00053019
Nitab4.5_0003816g0090	4.275	1.65	-1.38585	0.0179367	0.000215914
Nitab4.5_0001040g0170	29.895	10.94	-1.38831	0.0373408	0.000600983
Nitab4.5_0006557g0020	2.817	1.087	-1.39349	0.029192	0.000417182
Nitab4.5_0011752g0010	273.177	102.522	-1.39646	0.00438068	3.61112e-05
Nitab4.5_0004445g0080	531.105	202.255	-1.39667	0.00904625	8.85093e-05
BGI_novel_G004998	11.08	4.282	-1.39986	0.00761536	7.2456e-05
BGI_novel_G004672	14.23	5.475	-1.39989	0.00636015	5.80634e-05
Nitab4.5_0001043g0040	41.09	15.467	-1.40592	0.00415575	3.40169e-05
Nitab4.5_0004738g0070	29.947	11.315	-1.40626	0.013075	0.000142029
Nitab4.5_0009295g0010	4.895	1.852	-1.41199	0.000171389	6.79997e-07
Nitab4.5_0013239g0010	47.642	19.757	-1.41366	0.00625708	5.66405e-05
Nitab4.5_0002450g0150	288.022	111.105	-1.41434	1.16696e-10	8.9903e-14
BGI_novel_G003762	16.147	6.155	-1.41703	0.00318872	2.43712e-05
Nitab4.5_0000091g0520	2.565	0.98	-1.41819	0.0406032	0.000678011
Nitab4.5_0001039g0040	119.35	45.492	-1.42244	0.00565181	4.97463e-05
Nitab4.5_0000191g0070	27.307	10.022	-1.42333	0.0015354	9.61047e-06
Nitab4.5_0002719g0120	148.827	56.117	-1.42552	0.0222885	0.000286328
Nitab4.5_0000274g0230	28.052	10.432	-1.42846	0.0329633	0.00049901
BGI_novel_G002709	198.797	74.617	-1.43124	0.00566555	4.99763e-05
Nitab4.5_0002236g0040	508.305	185.22	-1.43653	9.06841e-05	3.16136e-07
Nitab4.5_0000731g0010	66.617	24.837	-1.43744	0.0337919	0.000518102
Nitab4.5_0005390g0060	9.48	3.555	-1.44404	0.0319931	0.000478162
Nitab4.5_0000241g0190	414.812	142.452	-1.44776	0.000439404	2.14112e-06
Nitab4.5_0006059g0060	8.67	3.217	-1.44949	0.00318872	2.43817e-05
Nitab4.5_0008575g0020	16.135	6.685	-1.44966	0.0244487	0.000329147
Nitab4.5_0000787g0190	102.8	37.795	-1.45086	0.0221925	0.000283812
Nitab4.5_0004384g0060	408.99	134.712	-1.45089	0.00263947	1.9267e-05
Nitab4.5_0000008g0860	18.115	6.562	-1.45155	9.06841e-05	3.17877e-07
Nitab4.5_0006312g0010	87.257	29.147	-1.45234	0.0301642	0.000432817
Nitab4.5_0000008g0870	31.077	10.975	-1.46323	0.000766162	4.11701e-06
Nitab4.5_0005285g0010	21.275	7.875	-1.46597	0.0119819	0.000126925
Nitab4.5_0013195g0010	68.227	24.602	-1.46644	0.000353531	1.61374e-06
Nitab4.5_0014681g0010	3.542	1.29	-1.46645	0.0257627	0.000353784
Nitab4.5_0003076g0060	300.155	108.922	-1.46733	0.000761163	4.07549e-06
Nitab4.5_0001735g0150	40.337	15.107	-1.47039	0.000774761	4.19306e-06
Nitab4.5_0007033g0010	2.295	0.87	-1.4704	0.0182034	0.000221928
Nitab4.5_0001105g0110	163.45	58.727	-1.47166	0.00242659	1.70587e-05
Nitab4.5_0005842g0020	9.05	3.325	-1.47514	5.17166e-05	1.65347e-07
Nitab4.5_0001237g0010	186.675	66.797	-1.4803	0.0189399	0.000232367
Nitab4.5_0000016g0530	6.76	2.515	-1.48318	0.000126922	4.84016e-07
Nitab4.5_0003823g0040	7.067	2.535	-1.48753	0.00406118	3.28282e-05
Nitab4.5_0000164g0180	506.12	181.105	-1.49178	3.79339e-05	1.13975e-07
Nitab4.5_0003818g0060	35.95	13	-1.49255	0.0132734	0.000144952
Nitab4.5_0001084g0060	38.28	13.705	-1.49265	0.0359725	0.000568121
Nitab4.5_0001629g0070	2.54	0.92	-1.49418	0.0453431	0.000800248
Nitab4.5_0001473g0020	6.295	2.35	-1.49513	0.000287155	1.24992e-06
Nitab4.5_0009597g0040	99.155	35.69	-1.49521	0.00137622	8.40239e-06
Nitab4.5_0002853g0110	7.607	2.715	-1.49541	0.0320711	0.000479945
Nitab4.5_0005549g0020	6.427	2.297	-1.49604	0.00253231	1.79606e-05
Nitab4.5_0008526g0010	31.482	11.147	-1.49621	0.00878665	8.55942e-05
Nitab4.5_0006171g0010	14.977	5.3	-1.49662	0.0307105	0.000446572
Nitab4.5_0000364g0040	72.645	26.292	-1.49892	0.00332329	2.57464e-05
Nitab4.5_0003082g0010	6.14	2.22	-1.49899	0.00515892	4.39536e-05
BGI_novel_G003276	220.327	79.402	-1.49903	0.00142128	8.70488e-06
Nitab4.5_0000209g0210	44.995	17.23	-1.50009	0.0430881	0.000742741
Nitab4.5_0006635g0010	60.407	21.685	-1.50293	0.0325877	0.000491442
Nitab4.5_0003080g0010	53.667	19.157	-1.50381	0.000119801	4.43015e-07
Nitab4.5_0008983g0010	22.712	8.055	-1.51045	3.38027e-05	9.76562e-08
Nitab4.5_0000585g0120	18.847	7.055	-1.51205	0.00715299	6.65414e-05
Nitab4.5_0002715g0060	41.527	14.832	-1.51252	0.047136	0.000839846
Nitab4.5_0005385g0020	641.337	226.5	-1.51275	0.000417909	2.00419e-06
Nitab4.5_0005700g0040	56.982	19.517	-1.51281	0.00425079	3.48768e-05
Nitab4.5_0004650g0010	32.65	11.385	-1.51286	0.0032226	2.47649e-05
Nitab4.5_0014983g0010	44.335	21.142	-1.51501	3.30678e-05	9.48962e-08
Nitab4.5_0012818g0010	47.627	16.432	-1.51591	0.0370675	0.000591127
Nitab4.5_0001483g0080	178.35	62.8	-1.51674	1.50902e-07	1.88914e-10
Nitab4.5_0000203g0250	148.127	52.222	-1.51795	0.000131102	5.02481e-07
Nitab4.5_0002823g0100	46.217	16.147	-1.52043	0.040272	0.000669377
Nitab4.5_0004679g0020	9.67	2.98	-1.52623	0.0357862	0.000561733
Nitab4.5_0001134g0020	317.65	107.99	-1.53694	0.000499488	2.5301e-06
Nitab4.5_0002655g0030	11.385	3.982	-1.53729	0.0490843	0.000889465
Nitab4.5_0002759g0010	3.655	1.262	-1.54296	0.0172123	0.000203546
Nitab4.5_0003082g0040	44.94	15.47	-1.54724	2.73161e-06	5.62936e-09
Nitab4.5_0005040g0030	226.09	72.48	-1.54929	0.028628	0.000404701
Nitab4.5_0000394g0010	88.787	28.495	-1.55183	0.00568881	5.02911e-05
BGI_novel_G001972	18.18	6.265	-1.5524	5.70467e-14	2.08757e-17
Nitab4.5_0000207g0410	773.797	267.53	-1.55621	2.69429e-06	5.40567e-09
Nitab4.5_0011993g0010	62.912	31.307	-1.55717	0.00332329	2.58587e-05
Nitab4.5_0006525g0010	16.31	5.147	-1.56033	0.0372761	0.000597139
Nitab4.5_0004813g0010	69.002	23.462	-1.56139	0.00236124	1.64629e-05
Nitab4.5_0000748g0010	3.492	1.22	-1.56194	0.0404203	0.000674177
Nitab4.5_0002526g0070	6.37	2.14	-1.57438	0.00255473	1.82548e-05
Nitab4.5_0005233g0010	152.792	51.717	-1.57853	5.25014e-06	1.17297e-08
Nitab4.5_0000207g0450	714.532	229.555	-1.58532	0.000369322	1.70716e-06
Nitab4.5_0000741g0040	8.172	2.745	-1.58577	0.00376723	2.9966e-05
Nitab4.5_0000642g0280	13.437	4.505	-1.58652	0.0412643	0.000693024
Nitab4.5_0000057g0200	26.165	8.74	-1.59177	0.0245931	0.000331565
Nitab4.5_0000566g0010	11.805	3.902	-1.59389	0.039057	0.000643164
Nitab4.5_0004399g0030	96.477	30.03	-1.61143	0.00408061	3.31661e-05
Nitab4.5_0000381g0320	111.317	37.092	-1.6118	0.00150991	9.39311e-06
Nitab4.5_0000802g0150	399.287	132.7	-1.61306	0.00239884	1.67713e-05
Nitab4.5_0000328g0110	9.525	3.15	-1.61797	0.000313664	1.39161e-06
Nitab4.5_0000199g0050	2.652	0.88	-1.62615	0.00309662	2.34389e-05
Nitab4.5_0011466g0010	4.057	1.512	-1.62869	0.0288798	0.000411051
Nitab4.5_0001456g0130	49.175	15.902	-1.63482	0.0178219	0.000213845
Nitab4.5_0001924g0060	30.272	9.77	-1.63514	6.02294e-07	9.62817e-10
Nitab4.5_0002257g0120	16.86	7.412	-1.63686	0.00455655	3.7912e-05
Nitab4.5_0000786g0010	211.597	66.58	-1.63772	0.0103209	0.000104558
Nitab4.5_0000263g0230	9.622	3.085	-1.63871	0.0127416	0.000137181
Nitab4.5_0000457g0270	15.21	4.952	-1.64474	0.0237264	0.000314853
Nitab4.5_0017907g0010	27.682	8.897	-1.6451	1.3291e-05	3.25102e-08
Nitab4.5_0000538g0120	19.51	6.355	-1.6498	0.00452275	3.75437e-05
Nitab4.5_0005932g0030	182.827	59.197	-1.65412	0.0286898	0.000406688
Nitab4.5_0001739g0070	52.462	17.122	-1.66036	0.00294118	2.18092e-05
BGI_novel_G004958	15.067	4.825	-1.66562	0.00261314	1.89238e-05
Nitab4.5_0001348g0050	2.15	0.68	-1.66651	0.0427246	0.000729327
Nitab4.5_0005266g0020	177.565	57.21	-1.6685	0.0128863	0.000139234
Nitab4.5_0008039g0010	60.507	18.962	-1.67086	0.00393555	3.15323e-05
Nitab4.5_0004738g0080	31.557	11.082	-1.67169	0.000633953	3.29669e-06
BGI_novel_G005356	2.287	0.755	-1.67177	0.0121572	0.000129016
Nitab4.5_0002124g0010	12.787	4.07	-1.67585	5.62974e-08	5.85517e-11
Nitab4.5_0000626g0060	130.957	38.412	-1.6804	0.00763166	7.27581e-05
Nitab4.5_0002487g0010	34.09	10.765	-1.68064	2.04696e-06	3.94245e-09
Nitab4.5_0001519g0040	23.777	7.592	-1.68247	0.0470003	0.00083643
Nitab4.5_0011213g0010	613.47	184.22	-1.68252	0.0034444	2.71327e-05
Nitab4.5_0004507g0030	22.787	6.802	-1.68321	0.00634428	5.77963e-05
Nitab4.5_0000302g0200	13.602	4.247	-1.6836	5.81929e-08	6.16438e-11
Nitab4.5_0000817g0020	79.477	25.105	-1.6844	8.3228e-15	2.88535e-18
Nitab4.5_0000006g0380	28.26	8.915	-1.68997	0.0428711	0.000735698
Nitab4.5_0000043g0310	22.125	8.57	-1.6914	0.000349327	1.58782e-06
Nitab4.5_0000489g0090	34.13	10.627	-1.69206	0.028628	0.000405261
Nitab4.5_0002046g0110	404.83	108.477	-1.69868	0.0204457	0.000253992
Nitab4.5_0001373g0070	60.49	19.007	-1.70123	0.000417909	1.99789e-06
Nitab4.5_0004280g0090	36.122	12.217	-1.70235	0.0453431	0.000800824
Nitab4.5_0002297g0080	38.612	11.967	-1.71272	0.0425834	0.00072584
Nitab4.5_0014067g0010	628.167	190.825	-1.71338	0.0113616	0.000117947
Nitab4.5_0003767g0050	226.537	69.815	-1.71343	0.00280297	2.05684e-05
Nitab4.5_0000101g0070	2.692	0.94	-1.71389	0.0144441	0.000159684
Nitab4.5_0000414g0100	56.15	17.2	-1.71489	0.000971239	5.68461e-06
Nitab4.5_0006893g0010	6.565	2.017	-1.72013	0.00708359	6.57593e-05
Nitab4.5_0004234g0080	307.5	95.087	-1.72652	0.0172718	0.000205168
BGI_novel_G006002	15.93	4.877	-1.72665	0.00319818	2.45156e-05
Nitab4.5_0004030g0050	66.225	20.125	-1.73274	2.29122e-05	6.22218e-08
Nitab4.5_0002756g0050	3.157	0.985	-1.73363	0.0142105	0.000156553
Nitab4.5_0006179g0020	92.172	28.242	-1.73435	0.0222885	0.000286235
Nitab4.5_0002312g0100	444.682	123.067	-1.73532	0.0337919	0.000517775
Nitab4.5_0001671g0150	44.682	13.347	-1.73966	0.0188765	0.000231225
Nitab4.5_0001644g0100	17.622	5.385	-1.7453	0.0452229	0.000793407
Nitab4.5_0007099g0020	130.182	38.347	-1.74851	7.24419e-08	7.95283e-11
Nitab4.5_0000483g0220	14.322	4.272	-1.74876	0.00615298	5.55796e-05
Nitab4.5_0001438g0020	7.372	2.217	-1.7518	0.00500121	4.2286e-05
Nitab4.5_0009236g0010	138.545	35.627	-1.75473	0.0466631	0.00082953
Nitab4.5_0002456g0060	193.807	55.935	-1.76428	1.56173e-07	1.98521e-10
Nitab4.5_0000745g0200	60.082	17.495	-1.76525	3.36718e-17	9.7278e-21
BGI_novel_G005955	24.41	7.15	-1.77008	0.0155321	0.000177994
Nitab4.5_0000695g0100	388.585	115.015	-1.77087	3.48269e-05	1.01286e-07
Nitab4.5_0000153g0190	10.34	2.965	-1.77408	5.73366e-07	9.03886e-10
Nitab4.5_0003519g0060	25.647	7.532	-1.77454	0.000954082	5.49432e-06
Nitab4.5_0001068g0090	31.407	9.297	-1.77577	0.0136495	0.000149321
Nitab4.5_0002046g0140	237.25	70.065	-1.78021	1.29955e-13	5.50645e-17
BGI_novel_G002787	1.26	0.375	-1.78582	0.00332385	2.5927e-05
Nitab4.5_0009058g0010	98.66	28.992	-1.78588	0.0307486	0.000447718
Nitab4.5_0003230g0010	6.68	1.937	-1.79359	0.000229792	9.64824e-07
Nitab4.5_0002898g0020	39.862	11.77	-1.79505	0.000287751	1.25805e-06
Nitab4.5_0006145g0010	6.272	1.83	-1.79848	3.50515e-06	7.56104e-09
Nitab4.5_0000192g0200	2.382	0.712	-1.79896	0.0236681	0.000312178
Nitab4.5_0006555g0020	17.53	5.252	-1.80695	5.24234e-05	1.69625e-07
Nitab4.5_0003774g0010	10.145	2.907	-1.81084	0.00332329	2.58535e-05
Nitab4.5_0004384g0050	2134.64	584.947	-1.81348	8.72758e-07	1.4456e-09
Nitab4.5_0001078g0140	28.337	8.205	-1.81443	0.00347802	2.74646e-05
Nitab4.5_0001288g0220	110.652	31.907	-1.82155	0.00313112	2.38207e-05
Nitab4.5_0000347g0050	11.665	3.3	-1.82412	3.05342e-05	8.70373e-08
Nitab4.5_0003558g0090	1.397	0.387	-1.82481	0.040368	0.000671866
Nitab4.5_0000380g0160	476.72	135.482	-1.82612	0.000942066	5.37911e-06
Nitab4.5_0012806g0010	46.822	12.975	-1.82642	1.73535e-06	3.20859e-09
Nitab4.5_0002091g0010	5.187	1.48	-1.82728	0.00080017	4.3614e-06
Nitab4.5_0006625g0030	3.952	1.222	-1.83288	0.047136	0.000840661
Nitab4.5_0007620g0010	217.715	60.82	-1.83372	0.000767328	4.13805e-06
Nitab4.5_0000171g0010	197.26	55.482	-1.83658	9.0784e-09	8.74251e-12
Nitab4.5_0000217g0070	0.907	0.262	-1.84898	0.0415688	0.00070134
Nitab4.5_0000914g0190	46.835	13.165	-1.85422	0.0150848	0.00017115
Nitab4.5_0002498g0080	100.6	27.82	-1.85776	2.11812e-05	5.6705e-08
Nitab4.5_0001778g0020	129.83	36.41	-1.85816	8.24054e-05	2.82509e-07
Nitab4.5_0012787g0010	144.345	40.122	-1.86539	0.000111973	4.09753e-07
Nitab4.5_0021288g0010	2.025	0.55	-1.87134	0.0145429	0.000162423
Nitab4.5_0011461g0020	2.925	0.83	-1.87279	0.00106567	6.32167e-06
Nitab4.5_0005999g0010	64.9	17.985	-1.87769	3.2621e-07	4.39797e-10
Nitab4.5_0005869g0030	1.615	0.447	-1.88122	0.0030769	2.32304e-05
Nitab4.5_0001032g0020	8.257	2.297	-1.88141	0.00189019	1.25012e-05
Nitab4.5_0000522g0240	72.807	19.985	-1.88254	1.74677e-05	4.47451e-08
Nitab4.5_0004251g0020	82.97	22.63	-1.88542	0.00322597	2.48529e-05
Nitab4.5_0002222g0070	22.63	6.105	-1.89083	0.000954082	5.48384e-06
Nitab4.5_0004085g0050	3.055	0.885	-1.90282	0.0236303	0.000310392
Nitab4.5_0001506g0080	3.797	1.037	-1.90594	0.0337919	0.000518713
Nitab4.5_0000498g0080	10.182	2.735	-1.90658	4.10167e-05	1.25607e-07
Nitab4.5_0003298g0070	102.682	27.657	-1.90827	1.00206e-08	9.84285e-12
Nitab4.5_0002326g0120	11.297	3.1	-1.90964	0.0273053	0.000380753
Nitab4.5_0000766g0090	28.407	7.53	-1.91347	0.0443618	0.000774096
Nitab4.5_0000468g0090	86.097	21.03	-1.91545	3.61805e-07	5.08692e-10
Nitab4.5_0005941g0010	5.425	1.535	-1.91954	0.0219129	0.000278548
Nitab4.5_0000420g0010	2.055	0.55	-1.92182	0.00190368	1.26494e-05
Nitab4.5_0000569g0020	377.47	99.81	-1.92615	0.00183031	1.19151e-05
Nitab4.5_0002231g0020	64.475	17.312	-1.92676	0.000850537	4.70145e-06
Nitab4.5_0000365g0130	29.182	7.82	-1.92801	0.00161807	1.02842e-05
Nitab4.5_0007923g0030	7.24	1.905	-1.92847	0.000210498	8.676e-07
Nitab4.5_0000041g0370	43.34	11.6	-1.9309	0.0108612	0.000110869
Nitab4.5_0000786g0190	22.417	5.882	-1.93862	0.000276348	1.18691e-06
Nitab4.5_0000439g0050	286.317	74.01	-1.94135	0.000115874	4.2626e-07
Nitab4.5_0005040g0040	59.015	15.07	-1.94208	0.0435956	0.000755688
Nitab4.5_0001428g0070	27.575	7.16	-1.96221	0.000322149	1.43947e-06
BGI_novel_G005738	13.682	3.482	-1.96963	0.00473434	3.98472e-05
Nitab4.5_0014191g0020	9.385	2.432	-1.9703	0.00119759	7.21957e-06
Nitab4.5_0002980g0030	188.425	47.98	-1.97084	0.00145452	8.93649e-06
Nitab4.5_0004338g0090	51.752	16.742	-1.97215	0.00304322	2.28003e-05
BGI_novel_G004009	25.445	6.387	-1.98542	0.0321376	0.000482798
Nitab4.5_0001886g0040	15.117	3.905	-1.98815	0.000484288	2.4158e-06
Nitab4.5_0000525g0160	23.352	6.08	-1.9981	0.0397212	0.000656326
Nitab4.5_0005080g0020	47.705	11.277	-2.0265	0.0115471	0.000120539
Nitab4.5_0003364g0060	82.895	20.325	-2.02845	3.79959e-06	8.34255e-09
Nitab4.5_0002045g0150	1.072	0.267	-2.03125	0.0230745	0.000300621
BGI_novel_G000123	4.417	1.097	-2.03628	0.000335784	1.50686e-06
Nitab4.5_0000092g0370	2.857	0.702	-2.04058	0.0169884	0.000199917
Nitab4.5_0006995g0010	16.092	4.585	-2.04371	0.0147112	0.000165265
Nitab4.5_0001287g0070	181.272	44.762	-2.05281	0.000531613	2.70306e-06
Nitab4.5_0003307g0040	45.572	11.482	-2.05529	0.000125889	4.67952e-07
BGI_novel_G005623	13.28	3.237	-2.05838	0.000101121	3.66146e-07
Nitab4.5_0000068g0400	32.085	7.652	-2.06275	2.73466e-06	5.68832e-09
Nitab4.5_0010004g0040	143.1	34.52	-2.06399	0.000941018	5.34659e-06
Nitab4.5_0012349g0020	5.585	1.43	-2.0668	1.22204e-08	1.24744e-11
Nitab4.5_0002231g0030	10.785	2.597	-2.06947	0.00193094	1.29421e-05
Nitab4.5_0024858g0010	22.657	5.36	-2.07312	0.0304893	0.000442768
Nitab4.5_0000519g0170	2.637	0.647	-2.07317	0.0388268	0.000638625
Nitab4.5_0002097g0010	37.295	8.947	-2.07463	1.10933e-05	2.67072e-08
Nitab4.5_0006861g0010	432.185	104.132	-2.07477	6.91439e-08	7.4576e-11
Nitab4.5_0005246g0010	91.492	23.595	-2.08416	0.0226704	0.000292107
Nitab4.5_0001244g0020	47.845	11.355	-2.09706	3.57756e-06	7.78615e-09
Nitab4.5_0000031g0470	31.982	7.48	-2.10281	2.58501e-06	5.1281e-09
Nitab4.5_0000657g0010	504.922	118.19	-2.10434	1.03856e-06	1.78024e-09
Nitab4.5_0005553g0020	25.067	5.915	-2.10566	0.037294	0.00059854
BGI_novel_G003895	11.13	2.617	-2.12146	8.67525e-05	2.99083e-07
Nitab4.5_0000568g0010	241.735	55.447	-2.12252	0.00697319	6.46001e-05
Nitab4.5_0000319g0150	351.905	74.935	-2.14034	0.0153222	0.000174408
Nitab4.5_0000681g0070	24.317	5.465	-2.14349	0.0138441	0.000151983
Nitab4.5_0004905g0070	188.94	43.347	-2.14659	9.44784e-05	3.36637e-07
Nitab4.5_0007815g0080	395.325	90.892	-2.14796	3.73527e-05	1.1079e-07
BGI_novel_G004403	25.325	5.75	-2.15258	0.00071682	3.81045e-06
Nitab4.5_0010832g0010	1.397	0.315	-2.15407	0.0397212	0.000656398
Nitab4.5_0008298g0010	138.477	29.61	-2.15682	8.12309e-05	2.73789e-07
Nitab4.5_0002080g0050	1.175	0.265	-2.15799	0.0409183	0.000684205
Nitab4.5_0002155g0050	3.902	0.897	-2.16165	0.038145	0.000623503
Nitab4.5_0000662g0060	33.857	7.352	-2.1624	0.0325099	0.000489643
Nitab4.5_0001731g0020	174.037	38.585	-2.16775	0.0028689	2.11074e-05
Nitab4.5_0000814g0020	33.38	7.32	-2.1685	0.00844116	8.17763e-05
Nitab4.5_0001318g0070	5.365	1.212	-2.17066	6.26252e-05	2.05048e-07
Nitab4.5_0000892g0040	10.912	2.47	-2.17356	3.74468e-05	1.1179e-07
Nitab4.5_0004492g0020	1.86	0.427	-2.17794	1.75158e-06	3.27235e-09
Nitab4.5_0014182g0010	4.112	0.915	-2.17937	1.27003e-05	3.08207e-08
Nitab4.5_0008708g0020	6.592	1.467	-2.18391	0.000379282	1.7605e-06
Nitab4.5_0002714g0060	20.862	4.582	-2.18858	0.00906265	8.90395e-05
BGI_novel_G003017	13.992	3.122	-2.1902	3.92946e-10	3.32999e-13
Nitab4.5_0003061g0020	28.9	6.047	-2.19097	0.00193094	1.29421e-05
Nitab4.5_0005563g0030	3.515	0.922	-2.19491	0.0250698	0.000340405
Nitab4.5_0001519g0130	309.782	68.385	-2.20288	1.24356e-06	2.2035e-09
BGI_novel_G005115	2.68	0.617	-2.20671	0.000126593	4.75447e-07
Nitab4.5_0003205g0040	126.685	27.982	-2.2087	5.32806e-07	8.20949e-10
Nitab4.5_0002366g0010	49.8	10.397	-2.2118	2.46046e-05	6.72918e-08
Nitab4.5_0002498g0070	137.305	29.397	-2.22604	0.000499488	2.52499e-06
Nitab4.5_0000734g0070	199.987	43.1	-2.2282	0.00360071	2.85028e-05
Nitab4.5_0001648g0030	519.987	109.097	-2.2472	1.3609e-09	1.1795e-12
Nitab4.5_0005249g0050	112.217	23.907	-2.24734	1.97603e-06	3.72972e-09
Nitab4.5_0001357g0110	13.02	2.81	-2.25073	0.0475925	0.000855272
Nitab4.5_0003951g0020	16.352	3.49	-2.26064	0.0241933	0.000324311
Nitab4.5_0003570g0030	3.95	0.822	-2.2766	0.0313751	0.000461675
Nitab4.5_0007941g0010	2.472	0.507	-2.28964	0.000922599	5.18863e-06
Nitab4.5_0002960g0030	3.36	0.697	-2.29494	0.0144764	0.000160877
BGI_novel_G006009	3.29	0.712	-2.29915	0.0189876	0.000233684
Nitab4.5_0000136g0240	19.12	3.955	-2.30787	0.000452679	2.23641e-06
Nitab4.5_0002372g0020	10.315	2.115	-2.31478	0.00156879	9.87888e-06
Nitab4.5_0007886g0020	12.217	2.43	-2.31551	7.89135e-05	2.62939e-07
Nitab4.5_0000462g0210	0.737	0.15	-2.32003	0.000712561	3.74664e-06
Nitab4.5_0000310g0190	1.31	0.267	-2.32028	0.00506839	4.29517e-05
Nitab4.5_0002482g0070	8.135	1.615	-2.3357	0.00515892	4.38625e-05
Nitab4.5_0002521g0030	3.92	0.795	-2.33629	0.0172843	0.00020573
Nitab4.5_0003469g0060	26.69	5.36	-2.33797	0.00278031	2.03486e-05
BGI_novel_G005227	3.23	0.662	-2.33896	0.000923888	5.21368e-06
Nitab4.5_0001664g0080	25.645	5.1	-2.34173	2.47961e-09	2.19684e-12
Nitab4.5_0001583g0210	6.632	1.312	-2.34924	3.65774e-13	1.83165e-16
Nitab4.5_0000027g0570	3.447	0.685	-2.35289	0.0373408	0.000604116
Nitab4.5_0002419g0050	21.082	4.092	-2.37021	9.62712e-06	2.28065e-08
Nitab4.5_0000876g0070	43.445	8.517	-2.37392	2.69429e-06	5.50055e-09
Nitab4.5_0001615g0010	67.027	13.237	-2.3747	0.0144764	0.000160876
Nitab4.5_0000321g0040	7.592	1.47	-2.39297	0.000404179	1.90517e-06
Nitab4.5_0006478g0010	32.05	6.245	-2.39684	0.00530807	4.56105e-05
Nitab4.5_0014459g0010	0.617	0.117	-2.41552	0.0227671	0.00029423
Nitab4.5_0006683g0070	7.472	1.42	-2.41687	1.09803e-08	1.0997e-11
Nitab4.5_0000414g0010	429.09	79.297	-2.42992	3.14596e-13	1.45419e-16
BGI_novel_G003074	1.117	0.222	-2.43384	2.55024e-05	7.02404e-08
Nitab4.5_0004222g0010	77.217	14.435	-2.43768	1.39771e-07	1.72287e-10
Nitab4.5_0006393g0010	14.902	2.767	-2.43858	0.00261091	1.88573e-05
Nitab4.5_0000102g0180	3.172	0.592	-2.44137	0.00107268	6.38387e-06
Nitab4.5_0002263g0060	64.29	11.792	-2.45539	0.000623873	3.22024e-06
Nitab4.5_0005144g0010	92.307	16.912	-2.45927	5.47394e-23	1.05428e-26
Nitab4.5_0001816g0010	1.307	0.245	-2.46106	0.000441916	2.16187e-06
Nitab4.5_0000903g0090	8.835	1.587	-2.46338	0.000197364	8.09662e-07
Nitab4.5_0002975g0030	60.387	11.062	-2.48787	0.0209237	0.000262347
Nitab4.5_0000099g0090	16.36	3.127	-2.50406	0.00571861	5.06647e-05
BGI_novel_G000390	0.63	0.115	-2.50466	0.0417921	0.000707925
BGI_novel_G002109	1.295	0.235	-2.51986	0.0226967	0.000292883
Nitab4.5_0008711g0020	44.782	6.757	-2.53112	0.0150848	0.000170904
BGI_novel_G002269	0.175	0.032	-2.53718	0.00401616	3.23329e-05
Nitab4.5_0000831g0030	5.63	0.982	-2.54057	0.0357648	0.00056002
Nitab4.5_0001465g0040	16.465	2.857	-2.54263	1.52326e-05	3.78462e-08
Nitab4.5_0011607g0010	17.532	3.065	-2.55058	0.00254309	1.81226e-05
Nitab4.5_0002590g0030	9.25	1.57	-2.55196	0.0430235	0.000739969
Nitab4.5_0005423g0030	114.707	19.335	-2.56423	0.0239371	0.000319032
Nitab4.5_0000357g0200	32.305	5.507	-2.56939	0.000185978	7.55696e-07
Nitab4.5_0002846g0010	144.455	24.172	-2.57161	1.86092e-19	4.30095e-23
Nitab4.5_0001034g0160	3.92	0.667	-2.58121	0.00174607	1.12322e-05
Nitab4.5_0001223g0120	25.552	4.045	-2.58899	0.0100243	0.000100203
Nitab4.5_0003810g0030	105.35	16.872	-2.58901	1.91276e-05	5.01021e-08
Nitab4.5_0006190g0050	3.39	0.565	-2.59161	0.0494727	0.000897581
Nitab4.5_0002773g0080	44.632	7.27	-2.5917	8.22864e-05	2.80516e-07
Nitab4.5_0000884g0090	34.722	5.822	-2.59429	6.15551e-06	1.41081e-08
Nitab4.5_0000103g0310	13.532	2.247	-2.59639	0.0370554	0.00059022
Nitab4.5_0000077g0100	124.205	20.837	-2.6042	2.1354e-12	1.20939e-15
Nitab4.5_0006246g0010	4.495	0.745	-2.61298	8.38511e-08	9.68984e-11
Nitab4.5_0000437g0160	17.752	2.915	-2.61774	1.28542e-06	2.30243e-09
Nitab4.5_0002314g0080	6.772	1.1	-2.63012	0.0166144	0.000194237
Nitab4.5_0000140g0220	42.567	6.705	-2.64181	0.0314256	0.000463023
Nitab4.5_0000319g0100	103.61	14.88	-2.65342	0.000747753	3.98929e-06
Nitab4.5_0001070g0130	1.112	0.175	-2.65903	7.33868e-06	1.71025e-08
Nitab4.5_0007208g0010	4.952	0.79	-2.66319	0.00392874	3.1402e-05
Nitab4.5_0008132g0040	10.615	1.715	-2.66327	0.000279201	1.20454e-06
Nitab4.5_0008239g0010	11.01	1.735	-2.6702	0.000577146	2.95682e-06
Nitab4.5_0000113g0160	1.007	0.165	-2.67113	0.000185978	7.5579e-07
Nitab4.5_0003885g0100	1.732	0.277	-2.67575	0.000600625	3.08867e-06
Nitab4.5_0004666g0020	25.712	4.045	-2.67836	1.24985e-10	9.86961e-14
Nitab4.5_0003983g0010	3.885	0.6	-2.68342	0.00886919	8.66062e-05
Nitab4.5_0006340g0010	170.86	24.365	-2.7043	2.03004e-05	5.35651e-08
Nitab4.5_0000839g0070	476.267	74.075	-2.71236	1.14372e-23	1.76225e-27
Nitab4.5_0000293g0080	2.177	0.327	-2.73005	0.0172718	0.000205249
BGI_novel_G003292	17.245	2.63	-2.73782	1.36676e-06	2.47445e-09
Nitab4.5_0000158g0040	1.162	0.177	-2.7404	0.0411802	0.000690817
Nitab4.5_0000300g0280	7.72	1.202	-2.76344	0.000229792	9.64081e-07
Nitab4.5_0000263g0090	5.862	0.85	-2.78773	0.0338311	0.000521653
Nitab4.5_0000110g0020	9.135	1.33	-2.79372	0.00737997	6.89371e-05
Nitab4.5_0002951g0020	8.125	1.205	-2.79728	0.00203281	1.37815e-05
Nitab4.5_0005176g0020	3.46	0.52	-2.80203	0.0171596	0.000202594
Nitab4.5_0003884g0100	2.885	0.442	-2.80462	0.000985594	5.78969e-06
Nitab4.5_0005990g0050	59.422	8.545	-2.81622	3.80155e-05	1.14952e-07
Nitab4.5_0000435g0080	37.227	5.332	-2.81832	8.56685e-18	2.14497e-21
Nitab4.5_0002399g0030	2.92	0.412	-2.83653	0.00189019	1.25233e-05
Nitab4.5_0004348g0010	4.595	0.63	-2.87004	0.00041457	1.97221e-06
Nitab4.5_0001361g0060	23.465	3.215	-2.87703	1.77985e-05	4.59351e-08
Nitab4.5_0000856g0110	30.537	4.095	-2.94101	0.0014701	9.06056e-06
Nitab4.5_0001190g0060	12.33	1.6	-2.94647	8.94139e-11	6.71625e-14
BGI_novel_G001005	1.417	0.197	-2.95707	0.00597891	5.36617e-05
BGI_novel_G000859	0.462	0.06	-2.95749	0.00458348	3.83126e-05
Nitab4.5_0003160g0020	28.08	3.655	-2.96077	6.94024e-05	2.29911e-07
Nitab4.5_0006823g0010	5.602	0.797	-2.9811	0.0473869	0.000848786
Nitab4.5_0001703g0050	0.972	0.125	-2.98811	0.0417921	0.000708327
BGI_novel_G003628	2.262	0.305	-3.00149	1.04256e-07	1.24495e-10
Nitab4.5_0002878g0050	30.152	3.65	-3.01504	2.19361e-05	5.91485e-08
Nitab4.5_0002824g0030	86.417	10.73	-3.02482	1.44697e-19	3.06556e-23
Nitab4.5_0000945g0020	9.662	1.215	-3.05136	2.51886e-09	2.28013e-12
Nitab4.5_0000863g0160	0.92	0.11	-3.05321	0.0280273	0.000391359
Nitab4.5_0005990g0030	13.632	1.67	-3.05534	0.0019335	1.29965e-05
Nitab4.5_0000093g0110	10.752	1.502	-3.0701	1.59542e-06	2.91915e-09
BGI_novel_G000412	0.757	0.087	-3.08955	0.00960357	9.54419e-05
Nitab4.5_0000255g0340	6.252	0.787	-3.11913	0.000126922	4.79302e-07
Nitab4.5_0006272g0030	6.982	0.812	-3.11941	0.000964328	5.59047e-06
Nitab4.5_0002978g0140	8.567	0.975	-3.12228	0.0376935	0.000612726
Nitab4.5_0000198g0230	13.58	1.582	-3.13144	0.000158158	6.19146e-07
Nitab4.5_0003529g0010	10.852	1.242	-3.1404	0.000971239	5.68665e-06
Nitab4.5_0001841g0120	28.247	2.835	-3.15354	0.00189019	1.24469e-05
Nitab4.5_0002016g0060	5.127	0.592	-3.15457	2.28066e-10	1.84487e-13
Nitab4.5_0002817g0010	4.355	0.517	-3.15566	0.000493086	2.46918e-06
Nitab4.5_0002579g0040	6.085	0.692	-3.16734	5.56258e-12	3.42833e-15
Nitab4.5_0007150g0060	60.23	6.81	-3.17718	3.90639e-10	3.2352e-13
Nitab4.5_0005548g0020	2.412	0.265	-3.18382	0.0238345	0.000316747
BGI_novel_G005068	3.37	0.407	-3.23122	0.000102224	3.72111e-07
Nitab4.5_0000967g0110	39.347	4.247	-3.23999	1.23089e-23	2.13363e-27
Nitab4.5_0000876g0060	21.35	2.277	-3.24305	1.75674e-11	1.21806e-14
Nitab4.5_0005247g0020	13.68	1.385	-3.25354	9.4595e-05	3.38874e-07
Nitab4.5_0002882g0050	66.64	6.937	-3.25842	6.8242e-09	6.30885e-12
Nitab4.5_0001953g0090	2.335	0.245	-3.2779	4.39955e-07	6.69411e-10
Nitab4.5_0010847g0010	4.215	0.432	-3.30944	3.41201e-07	4.73151e-10
Nitab4.5_0002642g0070	50.455	4.997	-3.35317	8.60824e-17	2.65272e-20
Nitab4.5_0001361g0010	53.827	5.225	-3.38271	6.52021e-15	2.13485e-18
Nitab4.5_0001800g0130	8.74	0.825	-3.39889	0.000126374	4.72189e-07
Nitab4.5_0002887g0060	96.995	8.77	-3.40713	1.22566e-11	8.18191e-15
Nitab4.5_0000907g0090	3.747	0.362	-3.41066	0.0453431	0.000800819
Nitab4.5_0001912g0020	15.32	1.452	-3.41585	0.0289938	0.00041379
Nitab4.5_0004492g0010	3.215	0.317	-3.42024	1.03961e-12	5.60639e-16
Nitab4.5_0004581g0030	1.09	0.122	-3.43244	0.0452685	0.000796891
Nitab4.5_0000027g0580	7.34	0.67	-3.47202	3.11027e-06	6.52953e-09
Nitab4.5_0000714g0050	1.555	0.142	-3.49139	1.91276e-05	4.99804e-08
Nitab4.5_0000396g0150	3.98	0.352	-3.52385	0.000893424	4.99014e-06
Nitab4.5_0000183g0080	1.742	0.18	-3.55877	0.000958283	5.53696e-06
Nitab4.5_0000888g0020	119.342	9.69	-3.62425	3.80576e-07	5.42413e-10
BGI_novel_G002108	3.257	0.272	-3.62593	0.000366824	1.68854e-06
Nitab4.5_0002943g0030	3.747	0.305	-3.63317	1.57758e-05	3.98034e-08
BGI_novel_G006056	6.607	0.545	-3.68192	0.00529388	4.53723e-05
Nitab4.5_0002419g0020	1.787	0.137	-3.70775	0.000215091	8.90671e-07
Nitab4.5_0009215g0010	21.277	1.547	-3.78315	5.00661e-13	2.60354e-16
Nitab4.5_0000625g0080	5.25	0.372	-3.80775	4.25727e-06	9.42943e-09
Nitab4.5_0012660g0020	4.995	0.347	-3.8686	0.025244	0.000344716
Nitab4.5_0002733g0050	4.815	0.452	-3.88449	0.0112787	0.000116434
Nitab4.5_0005814g0010	10.745	0.73	-3.90007	0.0229391	0.000297525
Nitab4.5_0000400g0140	60.84	3.955	-3.931	1.20569e-25	1.16108e-29
BGI_novel_G001961	0.765	0.05	-3.95132	0.0113197	0.000117293
Nitab4.5_0000876g0080	40.397	2.58	-3.98177	3.16329e-17	8.52952e-21
Nitab4.5_0004449g0050	1.625	0.1	-4.01447	0.000306803	1.34726e-06
Nitab4.5_0000184g0030	2.677	0.162	-4.02895	0.0115789	0.000121094
Nitab4.5_0007696g0010	2.545	0.142	-4.13081	0.0261345	0.000360903
Nitab4.5_0000888g0010	11.17	0.615	-4.18101	9.75478e-07	1.65332e-09
Nitab4.5_0000396g0170	1.955	0.107	-4.22415	3.49923e-05	1.02441e-07
Nitab4.5_0004605g0050	1.652	0.102	-4.25232	0.0338152	0.000519723
Nitab4.5_0012096g0010	2.977	0.16	-4.26926	0.0220407	0.00028073
Nitab4.5_0012883g0010	34.035	1.757	-4.2785	7.88224e-14	3.03624e-17
Nitab4.5_0003062g0050	1.862	0.102	-4.28163	0.00189019	1.24858e-05
Nitab4.5_0001970g0020	4.335	0.227	-4.28267	0.013075	0.000141917
Nitab4.5_0003498g0040	27.305	1.39	-4.29489	1.08056e-05	2.58064e-08
Nitab4.5_0003512g0020	1.317	0.082	-4.29942	0.0259748	0.000358197
Nitab4.5_0000073g0330	99.257	4.93	-4.32643	1.52182e-41	5.86207e-46
Nitab4.5_0007166g0040	3.722	0.182	-4.35696	0.00977159	9.73e-05
Nitab4.5_0002629g0100	1.402	0.085	-4.38292	0.0314488	0.00046397
Nitab4.5_0003567g0080	2.027	0.097	-4.47956	0.00263053	1.9151e-05
Nitab4.5_0000093g0090	1.085	0.06	-4.48599	0.000383606	1.78796e-06
Nitab4.5_0000488g0030	9.212	0.412	-4.49989	0.00651792	5.98294e-05
Nitab4.5_0004168g0120	1.355	0.06	-4.52196	0.00676245	6.23873e-05
Nitab4.5_0008041g0010	1.027	0.03	-4.57972	0.0436129	0.000757623
Nitab4.5_0003573g0020	9.097	0.392	-4.6101	0.0451621	0.00079067
Nitab4.5_0000102g0080	4.207	0.16	-4.83607	0.00178501	1.15515e-05
Nitab4.5_0004234g0120	97.98	3.325	-4.87757	7.83453e-39	4.5268e-43
Nitab4.5_0003567g0060	4.677	0.157	-4.986	1.68409e-07	2.17319e-10
BGI_novel_G000777	0.595	0.022	-5.01772	0.0222885	0.000286172
Nitab4.5_0000380g0040	0.567	0.012	-5.24189	0.0202505	0.000251176
Nitab4.5_0003559g0030	0.545	0.012	-5.29023	0.00804536	7.74898e-05
Nitab4.5_0007527g0020	4.742	0.115	-5.44626	8.61377e-36	6.63606e-40
BGI_novel_G004405	0.555	0.02	-5.47966	0.0319699	0.000477199
Nitab4.5_0001459g0120	0.23	0	-5.49081	0.0337919	0.000517702
Nitab4.5_0001810g0030	0.447	0	-5.66047	0.0376956	0.000613485
BGI_novel_G000113	0.382	0.01	-5.71014	0.000707554	3.70668e-06
Nitab4.5_0012252g0010	2.542	0.05	-5.76026	0.000264081	1.12405e-06
Nitab4.5_0000022g0430	0.587	0.007	-5.88701	0.038145	0.000622503
BGI_novel_G004162	23.86	0.382	-6.12873	0.000126922	4.82172e-07
BGI_novel_G002871	0.42	0	-6.2935	0.0213693	0.000269581
BGI_novel_G002846	0.292	0.002	-6.29504	0.0301642	0.000432472
BGI_novel_G002217	0.54	0	-6.29875	0.028628	0.00040457
Nitab4.5_0005235g0040	1.13	0.012	-6.42488	0.00555841	4.88172e-05
BGI_novel_G003516	0.742	0	-6.53203	0.012846	0.000138552
Nitab4.5_0003502g0060	0.232	0	-6.59348	0.0258392	0.000355332
BGI_novel_G005457	3.142	0.025	-7.04014	8.04433e-05	2.69585e-07
BGI_novel_G004720	2.177	0	-7.22863	0.00261091	1.88368e-05
BGI_novel_G001910	0.205	0	-7.92628	0.000834563	4.58101e-06
BGI_novel_G002107	1.452	0	-9.07078	1.22566e-11	8.26221e-15
BGI_novel_G004877	0.832	0	-20.9899	3.98537e-07	5.83364e-10
BGI_novel_G003232	0.345	0	-21.0204	3.8117e-07	5.50601e-10
Nitab4.5_0000539g0020	0.952	0	-21.4381	1.87613e-07	2.45714e-10
BGI_novel_G001745	0.32	0	-21.9886	7.33269e-08	8.33244e-11
WT=wild-type
DMT=double mutant (Nic1-2Nic2-2)

## Sheet: T4_DEGs
Gene_ID	average_fpkm_T4WT	average_fpkm_T4DMT	diffexp_log2fc_T4WT-vs-T4DMT	diffexp_deseq2_qvalue_T4WT-vs-T4DMT	diffexp_pvalue_T4WT-vs-T4DMT
Nitab4.5_0000051g0190	0	1.05	20.747	2.23e-06	8.99e-10
BGI_novel_G004997	0	0.727	20.3272	4.11e-06	1.97e-09
BGI_novel_G000019	0	0.385	20.296	4.13e-06	2.08e-09
BGI_novel_G000449	0	0.225	7.17653	0.0131684	2.83e-05
BGI_novel_G002033	0	0.252	7.14911	0.000102109	7.43e-08
BGI_novel_G001460	0	0.147	6.89296	0.0278581	7.95e-05
BGI_novel_G003843	0.017	1.587	6.86079	0.0131684	2.8e-05
BGI_novel_G000150	0	0.062	6.84786	4.13e-06	2.13e-09
BGI_novel_G005581	0	0.697	6.28851	0.0010159	1.13e-06
BGI_novel_G004224	0	0.482	6.01826	0.00577679	9.96e-06
Nitab4.5_0001760g0090	0.03	1.462	5.56862	4.11e-06	1.84e-09
BGI_novel_G000191	0.015	0.717	5.33298	0.00486684	8.02e-06
BGI_novel_G004066	0	0.6	5.08422	0.0344586	0.000115138
BGI_novel_G000702	0.017	0.367	4.34072	0.00653035	1.18e-05
Nitab4.5_0002345g0140	0.272	5.11	4.31157	0.0010159	1.12e-06
Nitab4.5_0003894g0030	0.122	1.99	3.98343	0.00589722	1.05e-05
Nitab4.5_0007695g0010	0.38	5.175	3.87034	0.0279241	8.11e-05
Nitab4.5_0007712g0010	0.307	2.105	2.77153	0.0344586	0.00011554
Nitab4.5_0002008g0050	9.677	61.262	2.6833	0.0131848	2.87e-05
Nitab4.5_0005592g0010	0.482	2.892	2.55985	0.012864	2.66e-05
Nitab4.5_0005256g0020	0.525	2.615	2.42069	0.0154067	3.68e-05
BGI_novel_G000129	0.225	1.085	2.29604	7.1e-08	2.31e-11
Nitab4.5_0007814g0010	1.865	8.637	2.13788	0.0121922	2.5e-05
Nitab4.5_0000565g0130	25.482	111.622	2.13658	0.0441287	0.000160933
Nitab4.5_0005610g0010	0.432	1.89	2.12042	0.00238633	3.25e-06
Nitab4.5_0003487g0110	1.397	4.237	2.02139	3.96e-22	1.52e-26
Nitab4.5_0004802g0040	1.622	11.305	1.88365	7.99e-15	6.12e-19
BGI_novel_G000688	0.16	0.602	1.86492	0.00944078	1.86e-05
Nitab4.5_0004215g0020	1.2	4.28	1.80524	1.43e-11	2.46e-15
BGI_novel_G005222	9.222	31.31	1.77677	0.0441287	0.0001614
Nitab4.5_0004153g0080	4.412	15.015	1.74606	0.00722215	1.31e-05
Nitab4.5_0008213g0070	26.332	86.922	1.72219	0.049932	0.000193253
Nitab4.5_0002793g0030	0.495	1.72	1.61753	0.000631227	6.05e-07
Nitab4.5_0003541g0040	3.647	6.89	1.5709	5.05e-05	3.31e-08
Nitab4.5_0001488g0110	0.215	0.635	1.53525	0.0147621	3.41e-05
Nitab4.5_0002215g0030	24.062	71.732	1.52669	7.1e-08	2.2e-11
BGI_novel_G004618	1.382	4.09	1.52441	0.00210234	2.76e-06
Nitab4.5_0009705g0010	6.825	20.26	1.50467	0.000376633	3.1e-07
Nitab4.5_0000895g0030	1.627	4.605	1.49722	0.0306637	9.52e-05
Nitab4.5_0002399g0070	0.662	1.897	1.45388	0.00460247	7.41e-06
Nitab4.5_0001255g0020	7.027	19.24	1.35458	0.0441287	0.000161492
Nitab4.5_0000495g0090	5.612	14.007	1.29245	0.0236534	6.48e-05
Nitab4.5_0001454g0140	1.467	3.57	1.20705	0.0166238	4.01e-05
Nitab4.5_0006022g0010	11.55	27.575	1.20586	0.0279241	8.19e-05
Nitab4.5_0001036g0080	8.997	20.77	1.16304	0.041044	0.000143126
Nitab4.5_0002383g0130	5.35	2.727	-1.02605	0.0250424	6.96e-05
Nitab4.5_0005718g0020	78.022	39.492	-1.02608	0.0421149	0.000148474
Nitab4.5_0001427g0060	170.47	84.26	-1.02608	0.0172357	4.23e-05
Nitab4.5_0002710g0070	13.757	6.697	-1.06125	0.0280507	8.33e-05
Nitab4.5_0000742g0160	49.297	24.657	-1.07638	0.0147621	3.42e-05
Nitab4.5_0000306g0170	117.375	56.14	-1.08124	0.000792433	8.35e-07
Nitab4.5_0000092g0320	49.525	23.575	-1.0941	0.0323774	0.000101738
Nitab4.5_0005936g0010	22.84	11.225	-1.11474	7.79e-05	5.37e-08
Nitab4.5_0004033g0040	19.307	7.887	-1.12218	0.0130476	2.72e-05
BGI_novel_G000949	2.932	1.37	-1.12248	5.05e-05	3.39e-08
Nitab4.5_0003069g0090	3.537	1.61	-1.1446	0.022977	5.99e-05
Nitab4.5_0001320g0080	37.842	17.58	-1.14634	0.0273072	7.69e-05
Nitab4.5_0000747g0050	61.762	29.757	-1.15356	0.00320491	4.67e-06
Nitab4.5_0001286g0040	53.56	24.612	-1.16537	0.0130816	2.76e-05
Nitab4.5_0001871g0030	13.172	5.962	-1.17141	0.0478053	0.000182253
Nitab4.5_0005241g0040	68.567	31.662	-1.19106	9.61e-06	5.16e-09
BGI_novel_G005113	67.185	29.8	-1.19522	0.0181544	4.52e-05
Nitab4.5_0001825g0010	6.797	2.912	-1.23385	0.000429123	3.62e-07
BGI_novel_G001311	49.892	21.36	-1.25755	4.11e-06	1.94e-09
Nitab4.5_0000032g0460	46.84	19.887	-1.25871	0.0131848	2.88e-05
Nitab4.5_0012187g0010	41.852	17.817	-1.26592	0.0145446	3.29e-05
Nitab4.5_0000147g0290	40.31	17.067	-1.27528	5.77e-09	1.33e-12
Nitab4.5_0004002g0030	14.657	6.367	-1.28446	3.25e-07	1.12e-10
Nitab4.5_0000965g0110	15.255	6.4	-1.28559	0.00444016	7.06e-06
Nitab4.5_0005041g0020	17.23	7.322	-1.29368	0.0261331	7.31e-05
Nitab4.5_0000335g0090	340.81	140.975	-1.29909	0.000121627	9.09e-08
Nitab4.5_0001902g0020	134.07	58.175	-1.31749	0.0234642	6.21e-05
Nitab4.5_0000390g0100	7.56	3.12	-1.32448	0.0191552	4.88e-05
Nitab4.5_0013239g0010	28.265	11.442	-1.34825	1.82e-05	1.12e-08
Nitab4.5_0004505g0010	19.357	7.55	-1.37096	0.00239607	3.31e-06
Nitab4.5_0002526g0070	10.78	4.21	-1.37148	0.00379131	5.88e-06
BGI_novel_G001363	1.59	0.635	-1.3789	8.72e-05	6.18e-08
Nitab4.5_0006555g0020	10.635	4.22	-1.39712	0.0277686	7.87e-05
Nitab4.5_0000413g0120	17.692	6.725	-1.41415	0.03408	0.000110601
Nitab4.5_0000511g0060	328.275	123.967	-1.43984	0.000169493	1.3e-07
Nitab4.5_0000472g0020	4.332	1.592	-1.44993	0.0444332	0.000163814
Nitab4.5_0005241g0030	9.99	3.735	-1.46329	0.0380168	0.000130384
Nitab4.5_0000985g0060	57.08	22.835	-1.47701	0.0336815	0.000107981
BGI_novel_G001106	1.662	0.595	-1.49149	0.000761223	7.88e-07
Nitab4.5_0001439g0100	15.115	5.45	-1.51417	0.0191391	4.84e-05
Nitab4.5_0000439g0160	6.33	2.267	-1.5219	0.000489604	4.24e-07
Nitab4.5_0002740g0110	49.97	17.657	-1.52635	3.72e-06	1.57e-09
Nitab4.5_0000063g0110	16.66	6.132	-1.53607	0.0478053	0.000182274
Nitab4.5_0001461g0050	34.732	11.922	-1.55228	0.00466155	7.59e-06
Nitab4.5_0000446g0010	4.865	1.612	-1.66375	0.000489604	4.32e-07
Nitab4.5_0007223g0040	7.602	2.42	-1.6679	1.45e-05	8.59e-09
Nitab4.5_0014983g0010	59.105	30.385	-1.71842	6.52e-14	6.25e-18
Nitab4.5_0008063g0010	28.512	8.78	-1.72172	1.77e-13	2.37e-17
Nitab4.5_0000619g0100	6.99	2.047	-1.73302	0.0336815	0.000108417
Nitab4.5_0002370g0050	1.97	0.612	-1.73445	0.0250424	6.95e-05
Nitab4.5_0007575g0020	14.085	4.205	-1.74399	0.00899087	1.74e-05
Nitab4.5_0000439g0170	18.225	5.622	-1.74807	0.00305776	4.39e-06
Nitab4.5_0000048g0210	1.577	0.52	-1.75802	0.0444332	0.000164309
Nitab4.5_0009181g0010	122.187	35.862	-1.82567	0.00210234	2.78e-06
Nitab4.5_0010392g0010	7.267	2.075	-1.83595	0.00181086	2.32e-06
Nitab4.5_0002712g0020	3.26	0.942	-1.84382	0.0121609	2.47e-05
Nitab4.5_0011461g0020	5.3	1.482	-1.85055	0.00798012	1.51e-05
Nitab4.5_0003983g0030	7.567	2.057	-1.90392	0.00166874	2.05e-06
BGI_novel_G005115	2.322	0.662	-1.92306	0.000558947	5.14e-07
Nitab4.5_0000625g0080	8.572	2.26	-1.94873	0.0137287	3.08e-05
Nitab4.5_0000382g0130	109.9	28.645	-1.97659	2.29e-08	5.7e-12
Nitab4.5_0004052g0010	89.28	22.197	-2.02772	2.51e-05	1.59e-08
Nitab4.5_0003223g0050	11.562	2.687	-2.06322	8.35e-14	9.6e-18
Nitab4.5_0000633g0010	16.95	4	-2.10167	2.12e-13	3.26e-17
Nitab4.5_0000917g0020	77.435	17.19	-2.24668	1.77e-09	3.73e-13
Nitab4.5_0002579g0040	2.917	0.587	-2.31006	7.53e-07	2.82e-10
Nitab4.5_0003356g0060	10.165	1.967	-2.37376	0.0229204	5.9e-05
Nitab4.5_0002005g0060	0.707	0.135	-2.50186	0.0154067	3.69e-05
Nitab4.5_0001151g0010	29.387	5.625	-2.55455	0.00109495	1.24e-06
BGI_novel_G002109	1.977	0.295	-2.81366	2.54e-08	6.82e-12
Nitab4.5_0000056g0120	0.782	0.107	-2.89495	0.0441287	0.000159846
BGI_novel_G000412	0.842	0.112	-2.91416	0.0136577	3.01e-05
Nitab4.5_0000027g0580	1.05	0.117	-3.20917	0.0485979	0.000186228
BGI_novel_G002108	4.135	0.442	-3.27868	1.09e-17	6.28e-22
Nitab4.5_0003884g0100	5.032	0.517	-3.30302	1.26e-05	7.24e-09
Nitab4.5_0000426g0080	3.242	0.305	-3.45341	0.0168557	4.1e-05
Nitab4.5_0026419g0010	0.82	0.052	-4.01436	0.000263053	2.07e-07
BGI_novel_G003619	0.767	0.042	-4.47004	0.031257	9.76e-05
Nitab4.5_0003567g0060	0.855	0.035	-4.56285	0.0234642	6.29e-05
BGI_novel_G004405	0.577	0.035	-4.61495	0.000516726	4.65e-07
Nitab4.5_0007527g0020	2.74	0.105	-4.84399	1.15e-25	2.2e-30
BGI_novel_G001861	0.392	0.012	-5.01068	0.0011259	1.29e-06
BGI_novel_G002079	0.045	0	-5.15555	0.0456372	0.000170127
BGI_novel_G000376	0.185	0	-5.41182	0.0146804	3.35e-05
BGI_novel_G005577	0.717	0	-5.45917	0.0423585	0.000150144
BGI_novel_G000375	0.2	0	-5.54776	0.00783404	1.44e-05
BGI_novel_G004156	0.695	0	-5.66969	0.00795526	1.49e-05
Nitab4.5_0001008g0010	0.195	0.005	-5.82732	0.000900404	9.66e-07
BGI_novel_G003247	0.31	0	-5.83193	0.005782	1.02e-05
BGI_novel_G000924	0.507	0.002	-6.32343	0.00181086	2.32e-06
BGI_novel_G001393	0.81	0.007	-6.50284	0.0280507	8.3e-05
BGI_novel_G003228	1.957	0	-7.65515	0.00388696	6.11e-06
BGI_novel_G002107	1.617	0	-9.25466	2.08e-11	3.99e-15
BGI_novel_G003101	0.535	0	-21.3562	7.53e-07	2.88e-10
Nitab4.5_0006767g0010	6.225	0	-23.1235	2.91e-08	8.35e-12
WT=wild-type
DMT=double mutant (Nic1-2Nic2-2)

## Sheet: DEGs_TF
Gene_ID	TF Family	Annotation
Nitab4.5_0003555g0070	SET	[histone H3]-lysine36 N-dimethyltransferase NSD1 [EC:2.1.1.357]
Nitab4.5_0006892g0030	C2H2	3-isopropylmalate dehydrogenase [EC:1.1.1.85]
Nitab4.5_0002105g0060	C2H2	3-isopropylmalate dehydrogenase [EC:1.1.1.85]
Nitab4.5_0003884g0020	Orphans	arabidopsis histidine kinase 2/3/4 (cytokinin receptor) [EC:2.7.13.3]
Nitab4.5_0002951g0010	Orphans	arabidopsis histidine kinase 2/3/4 (cytokinin receptor) [EC:2.7.13.3]
Nitab4.5_0010194g0010	AUX/IAA	auxin-responsive protein IAA
Nitab4.5_0003885g0020	AUX/IAA	auxin-responsive protein IAA
Nitab4.5_0003159g0030	AUX/IAA	auxin-responsive protein IAA
Nitab4.5_0002424g0010	AUX/IAA	auxin-responsive protein IAA
Nitab4.5_0001497g0010	AUX/IAA	auxin-responsive protein IAA
Nitab4.5_0000028g0050	AUX/IAA	auxin-responsive protein IAA
Nitab4.5_0003246g0020	C2H2	beta-galactosidase [EC:3.2.1.23]
Nitab4.5_0000057g0170	bHLH	BHLH transcription factor Upa20
Nitab4.5_0006823g0010	bZIP	cyclic AMP-dependent transcription factor ATF-4
Nitab4.5_0002629g0100	bZIP	cyclic AMP-dependent transcription factor ATF-4
Nitab4.5_0000831g0030	bZIP	cyclic AMP-dependent transcription factor ATF-4
Nitab4.5_0007567g0050	GRAS	DELLA protein
Nitab4.5_0005135g0010	GRAS	DELLA protein
Nitab4.5_0004679g0020	GRAS	DELLA protein
Nitab4.5_0003620g0010	GRAS	DELLA protein
Nitab4.5_0003296g0030	GRAS	DELLA protein
Nitab4.5_0002715g0060	GRAS	DELLA protein
Nitab4.5_0002499g0080	GRAS	DELLA protein
Nitab4.5_0001735g0150	GRAS	DELLA protein
Nitab4.5_0000749g0090	GRAS	DELLA protein
Nitab4.5_0000552g0060	GRAS	DELLA protein
Nitab4.5_0000368g0350	GRAS	DELLA protein
Nitab4.5_0000143g0040	GRAS	DELLA protein
Nitab4.5_0006656g0060	WRKY	disease resistance protein RPS2
Nitab4.5_0013137g0020	C3H	E3 ubiquitin-protein ligase UNKL [EC:2.3.2.27]
Nitab4.5_0004629g0020	C3H	E3 ubiquitin-protein ligase UNKL [EC:2.3.2.27]
Nitab4.5_0003076g0070	C3H	E3 ubiquitin-protein ligase UNKL [EC:2.3.2.27]
Nitab4.5_0012252g0010	AP2-EREBP	EREBP-like factor
Nitab4.5_0011607g0010	AP2-EREBP	EREBP-like factor
Nitab4.5_0009934g0010	AP2-EREBP	EREBP-like factor
Nitab4.5_0009794g0010	AP2-EREBP	EREBP-like factor
Nitab4.5_0007739g0010	AP2-EREBP	EREBP-like factor
Nitab4.5_0006565g0010	AP2-EREBP	EREBP-like factor
Nitab4.5_0006393g0010	AP2-EREBP	EREBP-like factor
Nitab4.5_0005990g0050	AP2-EREBP	EREBP-like factor
Nitab4.5_0005990g0030	AP2-EREBP	EREBP-like factor
Nitab4.5_0005990g0020	AP2-EREBP	EREBP-like factor
Nitab4.5_0005249g0050	AP2-EREBP	EREBP-like factor
Nitab4.5_0005233g0040	AP2-EREBP	EREBP-like factor
Nitab4.5_0004666g0020	AP2-EREBP	EREBP-like factor
Nitab4.5_0004560g0020	AP2-EREBP	EREBP-like factor
Nitab4.5_0004445g0080	AP2-EREBP	EREBP-like factor
Nitab4.5_0004234g0120	AP2-EREBP	EREBP-like factor
Nitab4.5_0003529g0010	AP2-EREBP	EREBP-like factor
Nitab4.5_0003219g0010	AP2-EREBP	EREBP-like factor
Nitab4.5_0003076g0060	AP2-EREBP	EREBP-like factor
Nitab4.5_0002886g0040	AP2-EREBP	EREBP-like factor
Nitab4.5_0002813g0010	AP2-EREBP	EREBP-like factor
Nitab4.5_0002526g0070	AP2-EREBP	EREBP-like factor
Nitab4.5_0002526g0070	AP2-EREBP	EREBP-like factor
Nitab4.5_0002419g0050	AP2-EREBP	EREBP-like factor
Nitab4.5_0002419g0020	AP2-EREBP	EREBP-like factor
Nitab4.5_0002394g0010	AP2-EREBP	EREBP-like factor
Nitab4.5_0002350g0030	AP2-EREBP	EREBP-like factor
Nitab4.5_0002236g0040	AP2-EREBP	EREBP-like factor
Nitab4.5_0002236g0020	AP2-EREBP	EREBP-like factor
Nitab4.5_0002236g0010	AP2-EREBP	EREBP-like factor
Nitab4.5_0002211g0120	AP2-EREBP	EREBP-like factor
Nitab4.5_0002211g0060	AP2-EREBP	EREBP-like factor
Nitab4.5_0002211g0050	AP2-EREBP	EREBP-like factor
Nitab4.5_0002097g0010	AP2-EREBP	EREBP-like factor
Nitab4.5_0002016g0060	AP2-EREBP	EREBP-like factor
Nitab4.5_0001992g0130	AP2-EREBP	EREBP-like factor
Nitab4.5_0001886g0060	AP2-EREBP	EREBP-like factor
Nitab4.5_0001817g0020	AP2-EREBP	EREBP-like factor
Nitab4.5_0001731g0020	AP2-EREBP	EREBP-like factor
Nitab4.5_0001393g0040	AP2-EREBP	EREBP-like factor
Nitab4.5_0001375g0160	AP2-EREBP	EREBP-like factor
Nitab4.5_0001361g0060	AP2-EREBP	EREBP-like factor
Nitab4.5_0001361g0010	AP2-EREBP	EREBP-like factor
Nitab4.5_0001231g0050	AP2-EREBP	EREBP-like factor
Nitab4.5_0001200g0100	AP2-EREBP	EREBP-like factor
Nitab4.5_0001184g0040	AP2-EREBP	EREBP-like factor
Nitab4.5_0001083g0010	AP2-EREBP	EREBP-like factor
Nitab4.5_0001034g0160	AP2-EREBP	EREBP-like factor
Nitab4.5_0000903g0090	AP2-EREBP	EREBP-like factor
Nitab4.5_0000876g0080	AP2-EREBP	EREBP-like factor
Nitab4.5_0000876g0070	AP2-EREBP	EREBP-like factor
Nitab4.5_0000876g0060	AP2-EREBP	EREBP-like factor
Nitab4.5_0000734g0070	AP2-EREBP	EREBP-like factor
Nitab4.5_0000675g0010	AP2-EREBP	EREBP-like factor
Nitab4.5_0000600g0080	AP2-EREBP	EREBP-like factor
Nitab4.5_0000516g0110	AP2-EREBP	EREBP-like factor
Nitab4.5_0000435g0080	AP2-EREBP	EREBP-like factor
Nitab4.5_0000421g0100	AP2-EREBP	EREBP-like factor
Nitab4.5_0000412g0010	AP2-EREBP	EREBP-like factor
Nitab4.5_0000400g0140	AP2-EREBP	EREBP-like factor
Nitab4.5_0000140g0220	AP2-EREBP	EREBP-like factor
Nitab4.5_0000140g0200	AP2-EREBP	EREBP-like factor
Nitab4.5_0000116g0330	AP2-EREBP	EREBP-like factor
Nitab4.5_0000073g0330	AP2-EREBP	EREBP-like factor
Nitab4.5_0000058g0020	AP2-EREBP	EREBP-like factor
BGI_novel_G003276	AP2-EREBP	EREBP-like factor
Nitab4.5_0001088g0130	AP2-EREBP	ethylene-responsive transcription factor 1
Nitab4.5_0000470g0230	AP2-EREBP	ethylene-responsive transcription factor 1
Nitab4.5_0004208g0010	NAC	ferric-chelate reductase [EC:1.16.1.7]
Nitab4.5_0004085g0050	NAC	ferric-chelate reductase [EC:1.16.1.7]
Nitab4.5_0001310g0040	NAC	ferric-chelate reductase [EC:1.16.1.7]
Nitab4.5_0000815g0080	NAC	ferric-chelate reductase [EC:1.16.1.7]
Nitab4.5_0000188g0310	NAC	ferric-chelate reductase [EC:1.16.1.7]
Nitab4.5_0000111g0160	NAC	ferric-chelate reductase [EC:1.16.1.7]
Nitab4.5_0002723g0050	C2C2-GATA	GATA-type zinc finger protein 1
Nitab4.5_0000622g0060	PHD	heat shock 70kDa protein 1/2/6/8
Nitab4.5_0010472g0010	HSF	heat shock transcription factor, other eukaryote
Nitab4.5_0001508g0070	HSF	heat shock transcription factor, other eukaryote
Nitab4.5_0003487g0110	C3H	histone arginine demethylase JMJD6 [EC:1.14.11.-]
Nitab4.5_0008035g0010	HB	homeobox-leucine zipper protein
Nitab4.5_0004955g0020	HB	homeobox-leucine zipper protein
Nitab4.5_0004337g0010	HB	homeobox-leucine zipper protein
Nitab4.5_0003062g0050	HB	homeobox-leucine zipper protein
Nitab4.5_0000241g0170	HB	homeobox-leucine zipper protein
Nitab4.5_0000091g0520	HB	homeobox-leucine zipper protein
Nitab4.5_0000015g0100	HB	homeobox-leucine zipper protein
BGI_novel_G003421	Tify	jasmonate ZIM domain-containing protein
Nitab4.5_0005246g0010	Tify	jasmonate ZIM domain-containing protein
Nitab4.5_0004234g0080	Tify	jasmonate ZIM domain-containing protein
Nitab4.5_0001546g0010	Tify	jasmonate ZIM domain-containing protein
Nitab4.5_0000343g0360	Tify	jasmonate ZIM domain-containing protein
Nitab4.5_0000073g0270	Tify	jasmonate ZIM domain-containing protein
BGI_novel_G003646	Tify	jasmonate ZIM domain-containing protein
Nitab4.5_0002172g0010	NAC	long-chain-alcohol oxidase [EC:1.1.3.20]
Nitab4.5_0000519g0170	NAC	long-chain-alcohol oxidase [EC:1.1.3.20]
Nitab4.5_0014584g0010	MADS	MADS-box transcription factor, plant
Nitab4.5_0011644g0010	MADS	MADS-box transcription factor, plant
Nitab4.5_0004674g0040	MADS	MADS-box transcription factor, plant
Nitab4.5_0003774g0010	MADS	MADS-box transcription factor, plant
Nitab4.5_0000014g0060	mTERF	mTERF domain-containing protein, mitochondrial
Nitab4.5_0004821g0020	MYB	MYB-related transcription factor LHY
Nitab4.5_0007033g0010	NAC	nuclear cap-binding protein subunit 2
Nitab4.5_0000293g0080	NAC	nuclear cap-binding protein subunit 2
Nitab4.5_0000016g0530	NAC	nuclear cap-binding protein subunit 2
Nitab4.5_0002165g0020	CCAAT	nuclear transcription factor Y, alpha
Nitab4.5_0012460g0010	AP2-EREBP	pathogenesis-related genes transcriptional activator PTI6
Nitab4.5_0000586g0010	AP2-EREBP	pathogenesis-related genes transcriptional activator PTI6
Nitab4.5_0000472g0020	AP2-EREBP	pathogenesis-related genes transcriptional activator PTI6
Nitab4.5_0000472g0020	AP2-EREBP	pathogenesis-related genes transcriptional activator PTI6
Nitab4.5_0001511g0020	bHLH	phytochrome-interacting factor 4
Nitab4.5_0000363g0280	bZIP	plant G-box-binding factor
Nitab4.5_0001084g0060	WRKY	probable WRKY transcription factor 52
Nitab4.5_0000522g0240	WRKY	probable WRKY transcription factor 52
Nitab4.5_0000522g0240	WRKY	probable WRKY transcription factor 52
Nitab4.5_0000223g0340	WRKY	probable WRKY transcription factor 52
BGI_novel_G003018	WRKY	probable WRKY transcription factor 52
BGI_novel_G003017	WRKY	probable WRKY transcription factor 52
Nitab4.5_0000210g0160	SBP	protein brassinosteroid insensitive 1 [EC:2.7.10.1 2.7.11.1]
Nitab4.5_0008312g0020	DBP	protein phosphatase PTC2/3 [EC:3.1.3.16]
Nitab4.5_0006069g0010	LOB	putative hydrolase of the HAD superfamily
Nitab4.5_0011667g0010	MBF1	putative transcription factor
Nitab4.5_0002113g0180	MBF1	putative transcription factor
Nitab4.5_0008588g0010	AP2-EREBP	RAV-like factor
Nitab4.5_0000672g0020	AP2-EREBP	RAV-like factor
Nitab4.5_0000280g0010	AP2-EREBP	RAV-like factor
Nitab4.5_0000318g0020	C3H	RING finger protein unkempt
Nitab4.5_0005176g0020	C2H2	RNA exonuclease 4 [EC:3.1.-.-]
Nitab4.5_0001709g0020	C2H2	RNA exonuclease 4 [EC:3.1.-.-]
Nitab4.5_0000152g0200	TRAF	speckle-type POZ protein
Nitab4.5_0002353g0020	ARID	structure-specific recognition protein 1
Nitab4.5_0008039g0010	MYB	transcription factor MYB, plant
Nitab4.5_0006893g0010	MYB	transcription factor MYB, plant
Nitab4.5_0003061g0020	MYB	transcription factor MYB, plant
Nitab4.5_0002714g0060	MYB	transcription factor MYB, plant
Nitab4.5_0002578g0010	MYB	transcription factor MYB, plant
Nitab4.5_0001889g0060	MYB	transcription factor MYB, plant
Nitab4.5_0001465g0040	MYB	transcription factor MYB, plant
Nitab4.5_0001373g0030	MYB	transcription factor MYB, plant
Nitab4.5_0000945g0020	MYB	transcription factor MYB, plant
Nitab4.5_0000302g0200	MYB	transcription factor MYB, plant
Nitab4.5_0000201g0150	MYB	transcription factor MYB, plant
Nitab4.5_0000103g0310	MYB	transcription factor MYB, plant
Nitab4.5_0000068g0400	MYB	transcription factor MYB, plant
Nitab4.5_0002539g0040	bHLH	transcription factor MYC2
Nitab4.5_0000804g0160	bHLH	transcription factor MYC2
Nitab4.5_0000396g0170	bHLH	transcription factor MYC2
Nitab4.5_0000396g0150	bHLH	transcription factor MYC2
Nitab4.5_0000093g0110	bHLH	transcription factor MYC2
Nitab4.5_0000093g0090	bHLH	transcription factor MYC2
BGI_novel_G002871	bHLH	transcription factor MYC2
Nitab4.5_0003376g0090	TCP	transcription factor TCP21 (protein CCA1 HIKING EXPEDITION)
BGI_novel_G005488	VIP	transcription factor VIP1
Nitab4.5_0007306g0010	Orphans	two-component response regulator ARR-A family
Nitab4.5_0003786g0010	Orphans	two-component response regulator ARR-A family
Nitab4.5_0000642g0280	Orphans	two-component response regulator ARR-A family
Nitab4.5_0004685g0010	SWI/SNF-BAF60b	upstream activation factor subunit UAF30
Nitab4.5_0001480g0030	SWI/SNF-BAF60b	upstream activation factor subunit UAF30
Nitab4.5_0000783g0180	RWP-RK	vacuolar protein sorting-associated protein 8
Nitab4.5_0000886g0010	WRKY	WRKY transcription factor 1
Nitab4.5_0012161g0030	WRKY	WRKY transcription factor 2
Nitab4.5_0011148g0010	WRKY	WRKY transcription factor 22
Nitab4.5_0001159g0160	WRKY	WRKY transcription factor 22
Nitab4.5_0000437g0130	WRKY	WRKY transcription factor 22
BGI_novel_G005937	WRKY	WRKY transcription factor 22
BGI_novel_G005936	WRKY	WRKY transcription factor 22
Nitab4.5_0005781g0050	WRKY	WRKY transcription factor 33
Nitab4.5_0000684g0170	WRKY	WRKY transcription factor 33
Nitab4.5_0000046g0020	WRKY	WRKY transcription factor 33
Nitab4.5_0000005g0190	WRKY	WRKY transcription factor 33
Nitab4.5_0001584g0080	HB	#N/A
Nitab4.5_0001237g0010	GNAT	#N/A
Nitab4.5_0001157g0010	GNAT	#N/A
Nitab4.5_0000024g0190	GNAT	#N/A
Nitab4.5_0001310g0060	Coactivator p15	#N/A
Nitab4.5_0012883g0010	C2H2	#N/A
Nitab4.5_0012806g0010	C2H2	#N/A
Nitab4.5_0009215g0010	C2H2	#N/A
Nitab4.5_0007620g0010	C2H2	#N/A
Nitab4.5_0005385g0020	C2H2	#N/A
Nitab4.5_0003570g0030	C2H2	#N/A
Nitab4.5_0003498g0040	C2H2	#N/A
Nitab4.5_0002882g0050	C2H2	#N/A
Nitab4.5_0001800g0130	C2H2	#N/A
Nitab4.5_0001105g0110	C2H2	#N/A
Nitab4.5_0000888g0020	C2H2	#N/A
Nitab4.5_0000888g0010	C2H2	#N/A
Nitab4.5_0000569g0020	C2H2	#N/A
Nitab4.5_0000164g0180	C2H2	#N/A
