# Supplementary material for: Comparative transcriptome analysis reveals nicotine metabolism is a critical component for enhancing stress response intensity of innate immunity system in tobacco
Source: Front Plant Sci. 2024 Mar 21;15:1338169. doi: 10.3389/fpls.2024.1338169 (PMC11003474; doi:10.3389/fpls.2024.1338169)
Supplement: Supplementary file 4 [file Table_4.xlsx]

## Sheet: GO_BT
Gene ID	GO Term	Level 1	Level 2	Regulation	Annotation
Nitab4.5_0008928g0010	[P]GO:0008152//metabolic process;GO:0032259//methylation;[F]GO:0008270//zinc ion binding;GO:0003998//acylphosphatase activity;GO:0016817//hydrolase activity, acting on acid anhydrides;GO:0046872//metal ion binding;GO:0016741//transferase activity, transferring one-carbon groups;GO:0043167//ion binding;GO:0005488//binding;GO:0016740//transferase activity;GO:0016787//hydrolase activity;GO:0008168//…	biological_process;molecular_function	[P]metabolic process;[F]catalytic activity;binding;	Upregulated	0
Nitab4.5_0001004g0180	[P]GO:0006952//defense response;GO:0050896//response to stimulus;GO:0006950//response to stress;[F]GO:0043167//ion binding;GO:0097159//organic cyclic compound binding;GO:0017076//purine nucleotide binding;GO:0043168//anion binding;GO:0005488//binding;GO:0097367//carbohydrate derivative binding;GO:0032555//purine ribonucleotide binding;GO:0030554//adenyl nucleotide binding;GO:0032559//adenyl ribon…	biological_process;molecular_function	[P]response to stimulus;[F]binding;	Downregulated	0
Nitab4.5_0000016g0530	[P]GO:0060255//regulation of macromolecule metabolic process;GO:0065007//biological regulation;GO:0051171//regulation of nitrogen compound metabolic process;GO:0019219//regulation of nucleobase-containing compound metabolic process;GO:0080090//regulation of primary metabolic process;GO:0031323//regulation of cellular metabolic process;GO:0010556//regulation of macromolecule biosynthetic process;G…	biological_process;molecular_function	[P]biological regulation;[F]binding;	Downregulated	0
Nitab4.5_0008653g0010	[F]GO:0003824//catalytic activity;GO:0016874//ligase activity;	molecular_function	[F]catalytic activity;	Downregulated	0
Nitab4.5_0001886g0040	[P]GO:0050896//response to stimulus;GO:0006952//defense response;GO:0006950//response to stress;[F]GO:0030554//adenyl nucleotide binding;GO:1901363//heterocyclic compound binding;GO:0043168//anion binding;GO:0036094//small molecule binding;GO:0017076//purine nucleotide binding;GO:0097159//organic cyclic compound binding;GO:0000166//nucleotide binding;GO:0097367//carbohydrate derivative binding;GO…	molecular_function;biological_process	[P]response to stimulus;[F]binding;	Downregulated	0
Nitab4.5_0007033g0010	[P]GO:0051252//regulation of RNA metabolic process;GO:0050789//regulation of biological process;GO:0031326//regulation of cellular biosynthetic process;GO:0051171//regulation of nitrogen compound metabolic process;GO:0006355//regulation of transcription, DNA-templated;GO:2001141//regulation of RNA biosynthetic process;GO:1903506//regulation of nucleic acid-templated transcription;GO:0050794//regu…	molecular_function;biological_process	[P]biological regulation;[F]binding;	Downregulated	0
Nitab4.5_0000452g0050	[C]GO:0110165//cellular anatomical entity;GO:0031224//intrinsic component of membrane;GO:0016021//integral component of membrane;GO:0016020//membrane;[F]GO:0016740//transferase activity;GO:0003824//catalytic activity;GO:0008194//UDP-glycosyltransferase activity;GO:0016757//glycosyltransferase activity;	molecular_function;cellular_component	[C]cellular anatomical entity;[F]catalytic activity;	Downregulated	0
BGI_novel_G000049	[P]GO:0008152//metabolic process;GO:0034641//cellular nitrogen compound metabolic process;GO:0009987//cellular process;GO:0015074//DNA integration;GO:0044238//primary metabolic process;GO:0044237//cellular metabolic process;GO:0006807//nitrogen compound metabolic process;GO:0090304//nucleic acid metabolic process;GO:1901360//organic cyclic compound metabolic process;GO:0046483//heterocycle metabo…	molecular_function;biological_process	[P]cellular process;metabolic process;[F]binding;catalytic activity;	Upregulated	ATP-binding cassette, subfamily C (CFTR/MRP), member 2
BGI_novel_G005732	[P]GO:0010498//proteasomal protein catabolic process;GO:0006810//transport;GO:0033554//cellular response to stress;GO:0030433//ubiquitin-dependent ERAD pathway;GO:0036503//ERAD pathway;GO:0032527//protein exit from endoplasmic reticulum;GO:0007052//mitotic spindle organization;GO:0030163//protein catabolic process;GO:0071702//organic substance transport;GO:0009057//macromolecule catabolic process…	molecular_function;biological_process;cellular_component	[C]protein-containing complex;cellular anatomical entity;[P]localization;response to stimulus;metabolic process;cellular process;[F]binding;catalytic activity;	Upregulated	transitional endoplasmic reticulum ATPase
Nitab4.5_0003541g0040	[P]GO:0034637//cellular carbohydrate biosynthetic process;GO:0008152//metabolic process;GO:0006073//cellular glucan metabolic process;GO:0043170//macromolecule metabolic process;GO:0005982//starch metabolic process;GO:0044249//cellular biosynthetic process;GO:1901576//organic substance biosynthetic process;GO:0019252//starch biosynthetic process;GO:0009987//cellular process;GO:0006091//generation…	cellular_component;molecular_function;biological_process	[C]cellular anatomical entity;[P]metabolic process;cellular process;[F]catalytic activity;binding;	Upregulated	1 4-alpha-glucan branching enzyme II IPR006589 Glycosyl hydrolase, family 13, subfamily, catalytic region
Nitab4.5_0007906g0020	[P]GO:0009058//biosynthetic process;GO:0008152//metabolic process;[F]GO:0043167//ion binding;GO:0097159//organic cyclic compound binding;GO:0003824//catalytic activity;GO:0016829//lyase activity;GO:0019842//vitamin binding;GO:0005488//binding;GO:0043168//anion binding;GO:0016847//1-aminocyclopropane-1-carboxylate synthase activity;GO:1901363//heterocyclic compound binding;GO:0016846//carbon-sulfu…	biological_process;molecular_function	[P]metabolic process;[F]binding;catalytic activity;	Downregulated	1-aminocyclopropane-1-carboxylate synthase IPR004839 Aminotransferase, class I and II IPR004838 Aminotransferases, class-I, pyridoxal-phosphate-binding site
Nitab4.5_0002231g0020	[P]GO:0009058//biosynthetic process;GO:0008152//metabolic process;[F]GO:0043167//ion binding;GO:0097159//organic cyclic compound binding;GO:0005488//binding;GO:0043168//anion binding;GO:1901363//heterocyclic compound binding;GO:0036094//small molecule binding;GO:0070279//vitamin B6 binding;GO:0030170//pyridoxal phosphate binding;GO:0003824//catalytic activity;GO:0019842//vitamin binding;	molecular_function;biological_process	[P]metabolic process;[F]catalytic activity;binding;	Downregulated	1-aminocyclopropane-1-carboxylate synthase IPR004839 Aminotransferase, class I and II IPR004838 Aminotransferases, class-I, pyridoxal-phosphate-binding site
Nitab4.5_0016451g0010	[P]GO:0009058//biosynthetic process;GO:0008152//metabolic process;[F]GO:0016846//carbon-sulfur lyase activity;GO:0019842//vitamin binding;GO:0070279//vitamin B6 binding;GO:0016847//1-aminocyclopropane-1-carboxylate synthase activity;GO:0097159//organic cyclic compound binding;GO:1901363//heterocyclic compound binding;GO:0043168//anion binding;GO:0030170//pyridoxal phosphate binding;GO:0043167//io…	molecular_function;biological_process	[P]metabolic process;[F]binding;catalytic activity;	Downregulated	1-aminocyclopropane-1-carboxylate synthase IPR004839 Aminotransferase, class I and II IPR004838 Aminotransferases, class-I, pyridoxal-phosphate-binding site
Nitab4.5_0006555g0020	[F]GO:0003824//catalytic activity;GO:0016491//oxidoreductase activity;	molecular_function	[F]catalytic activity;	Downregulated	2,5-dichloro-2,5-cyclohexadiene-1,4-diol dehydrogenase IPR002347 Glucose_ribitol dehydrogenase
BGI_novel_G000686	[P]GO:0009058//biosynthetic process;GO:0007004//telomere maintenance via telomerase;GO:0006261//DNA-dependent DNA replication;GO:0034645//cellular macromolecule biosynthetic process;GO:0046483//heterocycle metabolic process;GO:0090304//nucleic acid metabolic process;GO:0006268//DNA unwinding involved in DNA replication;GO:0032200//telomere organization;GO:0016043//cellular component organization;…	biological_process;molecular_function;cellular_component	[C]cellular anatomical entity;protein-containing complex;[P]cellular process;reproduction;reproductive process;response to stimulus;metabolic process;[F]binding;	Upregulated	3-hydroxyisobutyryl-CoA hydrolase [EC:3.1.2.4]
BGI_novel_G000687	[P]GO:0006261//DNA-dependent DNA replication;GO:0006974//cellular response to DNA damage stimulus;GO:1901576//organic substance biosynthetic process;GO:1901362//organic cyclic compound biosynthetic process;GO:0019438//aromatic compound biosynthetic process;GO:0009987//cellular process;GO:0022414//reproductive process;GO:0006268//DNA unwinding involved in DNA replication;GO:0071897//DNA biosynthet…	cellular_component;molecular_function;biological_process	[C]protein-containing complex;cellular anatomical entity;[P]reproduction;cellular process;response to stimulus;reproductive process;metabolic process;[F]binding;	Upregulated	3-hydroxyisobutyryl-CoA hydrolase [EC:3.1.2.4]
BGI_novel_G002180				Upregulated	3-hydroxyisobutyryl-CoA hydrolase [EC:3.1.2.4]
BGI_novel_G002184				Upregulated	3-hydroxyisobutyryl-CoA hydrolase [EC:3.1.2.4]
BGI_novel_G002179				Downregulated	3-hydroxyisobutyryl-CoA hydrolase [EC:3.1.2.4]
BGI_novel_G003591	[P]GO:0072330//monocarboxylic acid biosynthetic process;GO:0019752//carboxylic acid metabolic process;GO:0044281//small molecule metabolic process;GO:0043436//oxoacid metabolic process;GO:0009987//cellular process;GO:0008152//metabolic process;GO:0009058//biosynthetic process;GO:0044237//cellular metabolic process;GO:0016053//organic acid biosynthetic process;GO:0044255//cellular lipid metabolic …	biological_process;cellular_component;molecular_function	[C]cellular anatomical entity;[P]metabolic process;cellular process;[F]catalytic activity;	Downregulated	3-ketoacyl-CoA synthase [EC:2.3.1.199]
BGI_novel_G003087	[P]GO:0006629//lipid metabolic process;GO:1901576//organic substance biosynthetic process;GO:0044237//cellular metabolic process;GO:0044255//cellular lipid metabolic process;GO:0071704//organic substance metabolic process;GO:0044249//cellular biosynthetic process;GO:0072330//monocarboxylic acid biosynthetic process;GO:0043436//oxoacid metabolic process;GO:0044281//small molecule metabolic process…	cellular_component;molecular_function;biological_process	[C]cellular anatomical entity;[P]metabolic process;cellular process;[F]catalytic activity;	Downregulated	3-ketoacyl-CoA synthase [EC:2.3.1.199]
Nitab4.5_0001924g0060	[P]GO:0120252//hydrocarbon metabolic process;GO:0016042//lipid catabolic process;GO:0006629//lipid metabolic process;GO:1901575//organic substance catabolic process;GO:0044238//primary metabolic process;GO:0071704//organic substance metabolic process;GO:0009056//catabolic process;GO:0009987//cellular process;GO:0044248//cellular catabolic process;GO:0016119//carotene metabolic process;GO:0016121/…	biological_process;molecular_function;cellular_component	[C]cellular anatomical entity;[P]cellular process;metabolic process;[F]catalytic activity;binding;	Downregulated	9-cis-epoxycarotenoid dioxygenase
BGI_novel_G000191				Upregulated	9-cis-epoxycarotenoid dioxygenase [EC:1.13.11.51]
Nitab4.5_0001070g0130	[P]GO:0008300//isoprenoid catabolic process;GO:0071704//organic substance metabolic process;GO:0016121//carotene catabolic process;GO:0009056//catabolic process;GO:1901575//organic substance catabolic process;GO:0006629//lipid metabolic process;GO:0042214//terpene metabolic process;GO:0044237//cellular metabolic process;GO:0120252//hydrocarbon metabolic process;GO:0044248//cellular catabolic proc…	biological_process;cellular_component;molecular_function	[C]cellular anatomical entity;[P]metabolic process;cellular process;[F]binding;catalytic activity;	Downregulated	9-cis-epoxycarotenoid dioxygenase 5 IPR004294 Carotenoid oxygenase
Nitab4.5_0003710g0010	[P]GO:0009737//response to abscisic acid;GO:0009755//hormone-mediated signaling pathway;GO:0009738//abscisic acid-activated signaling pathway;GO:0023052//signaling;GO:0080090//regulation of primary metabolic process;GO:0071310//cellular response to organic substance;GO:0065007//biological regulation;GO:0071396//cellular response to lipid;GO:0033993//response to lipid;GO:0009719//response to endog…	biological_process;molecular_function;cellular_component	[C]cellular anatomical entity;[P]response to stimulus;signaling;biological regulation;cellular process;[F]molecular function regulator;molecular transducer activity;binding;	Downregulated	Abscisic acid receptor PYL4 IPR019587 Polyketide cyclase_dehydrase
Nitab4.5_0000058g0060	[P]GO:0019220//regulation of phosphate metabolic process;GO:0097305//response to alcohol;GO:0009755//hormone-mediated signaling pathway;GO:0009719//response to endogenous stimulus;GO:0009987//cellular process;GO:0071215//cellular response to abscisic acid stimulus;GO:0007154//cell communication;GO:0032268//regulation of cellular protein metabolic process;GO:0071495//cellular response to endogenou…	cellular_component;molecular_function;biological_process	[C]cellular anatomical entity;[P]signaling;cellular process;response to stimulus;biological regulation;[F]molecular transducer activity;molecular function regulator;binding;	Downregulated	Abscisic acid receptor PYL6 IPR019587 Polyketide cyclase_dehydrase
Nitab4.5_0001899g0130	[F]GO:0016787//hydrolase activity;GO:0003824//catalytic activity;	molecular_function	[F]catalytic activity;	Upregulated	Acetyl esterase IPR013094 Alpha_beta hydrolase fold-3
Nitab4.5_0000041g0370	[F]GO:0003824//catalytic activity;GO:0016787//hydrolase activity;	molecular_function	[F]catalytic activity;	Downregulated	Acetyl esterase IPR013094 Alpha_beta hydrolase fold-3
Nitab4.5_0000817g0020	[P]GO:0008152//metabolic process;GO:0019748//secondary metabolic process;GO:0009698//phenylpropanoid metabolic process;GO:0009987//cellular process;GO:0006725//cellular aromatic compound metabolic process;GO:0071704//organic substance metabolic process;GO:1901360//organic cyclic compound metabolic process;GO:0044237//cellular metabolic process;[F]GO:0016878//acid-thiol ligase activity;GO:0016207/…	biological_process;molecular_function	[P]cellular process;metabolic process;[F]catalytic activity;	Downregulated	Acyl-CoA synthetase_AMP-acid ligase II IPR000873 AMP-dependent synthetase and ligase
Nitab4.5_0008753g0020	[P]GO:0008152//metabolic process;GO:1901615//organic hydroxy compound metabolic process;GO:0008202//steroid metabolic process;GO:0044238//primary metabolic process;GO:0071704//organic substance metabolic process;GO:0006629//lipid metabolic process;GO:1901360//organic cyclic compound metabolic process;GO:0016125//sterol metabolic process;[F]GO:0043169//cation binding;GO:0016491//oxidoreductase act…	molecular_function;biological_process	[P]metabolic process;[F]binding;catalytic activity;	Downregulated	Allene oxide synthase IPR001128 Cytochrome P450
BGI_novel_G005960	[P]GO:0044255//cellular lipid metabolic process;GO:0016114//terpenoid biosynthetic process;GO:0044237//cellular metabolic process;GO:0009987//cellular process;GO:0006629//lipid metabolic process;GO:0009058//biosynthetic process;GO:0044249//cellular biosynthetic process;GO:0044238//primary metabolic process;GO:0016101//diterpenoid metabolic process;GO:0006720//isoprenoid metabolic process;GO:00081…	biological_process;molecular_function	[P]cellular process;metabolic process;[F]catalytic activity;binding;	Upregulated	alpha-farnesene synthase [EC:4.2.3.46]
BGI_novel_G005391	[P]GO:0071704//organic substance metabolic process;GO:0008299//isoprenoid biosynthetic process;GO:0016101//diterpenoid metabolic process;GO:0006629//lipid metabolic process;GO:0044249//cellular biosynthetic process;GO:0016114//terpenoid biosynthetic process;GO:0008152//metabolic process;GO:0009987//cellular process;GO:0006721//terpenoid metabolic process;GO:0044238//primary metabolic process;GO:0…	molecular_function;biological_process	[P]cellular process;metabolic process;[F]binding;catalytic activity;	Upregulated	alpha-farnesene synthase [EC:4.2.3.46]
Nitab4.5_0001983g0040	[P]GO:0044238//primary metabolic process;GO:0008152//metabolic process;GO:0071704//organic substance metabolic process;GO:0005975//carbohydrate metabolic process;[C]GO:0005618//cell wall;GO:0009505//plant-type cell wall;GO:0030312//external encapsulating structure;GO:0071944//cell periphery;GO:0110165//cellular anatomical entity;[F]GO:0015925//galactosidase activity;GO:0004553//hydrolase activity…	biological_process;molecular_function;cellular_component	[C]cellular anatomical entity;[P]metabolic process;[F]catalytic activity;	Upregulated	Alpha-galactosidase 1 IPR013785 Aldolase-type TIM barrel
BGI_novel_G000239				Upregulated	alpha-L-arabinofuranosidase [EC:3.2.1.55]
BGI_novel_G002401				Upregulated	alpha-L-arabinofuranosidase [EC:3.2.1.55]
BGI_novel_G002749				Downregulated	alpha-L-arabinofuranosidase [EC:3.2.1.55]
Nitab4.5_0005932g0030	[P]GO:0008216//spermidine metabolic process;GO:0009064//glutamine family amino acid metabolic process;GO:1901576//organic substance biosynthetic process;GO:1901565//organonitrogen compound catabolic process;GO:0009063//cellular amino acid catabolic process;GO:1901575//organic substance catabolic process;GO:0006525//arginine metabolic process;GO:0009987//cellular process;GO:0008152//metabolic proc…	biological_process;molecular_function	[P]metabolic process;cellular process;[F]catalytic activity;	Downregulated	Arginine decarboxylase IPR002985 Arginine decarboxylase
Nitab4.5_0005266g0020	[P]GO:0044238//primary metabolic process;GO:1901605//alpha-amino acid metabolic process;GO:0009064//glutamine family amino acid metabolic process;GO:0046395//carboxylic acid catabolic process;GO:0019752//carboxylic acid metabolic process;GO:0044282//small molecule catabolic process;GO:0006082//organic acid metabolic process;GO:0006525//arginine metabolic process;GO:0006595//polyamine metabolic pr…	molecular_function;biological_process	[P]metabolic process;cellular process;[F]catalytic activity;	Downregulated	Arginine decarboxylase IPR002985 Arginine decarboxylase
Nitab4.5_0001664g0080				Downregulated	AtIII18x5-like protein (Fragment)
Nitab4.5_0000343g0300	[P]GO:0071840//cellular component organization or biogenesis;GO:0051716//cellular response to stimulus;GO:1901360//organic cyclic compound metabolic process;GO:0044249//cellular biosynthetic process;GO:0032392//DNA geometric change;GO:0044237//cellular metabolic process;GO:0033554//cellular response to stress;GO:0006725//cellular aromatic compound metabolic process;GO:0034645//cellular macromolec…	molecular_function;cellular_component;biological_process	[C]cellular anatomical entity;[P]metabolic process;response to stimulus;cellular process;[F]catalytic activity;binding;ATP-dependent activity;	Upregulated	ATP-dependent DNA helicase IPR004589 DNA helicase, ATP-dependent, RecQ type
Nitab4.5_0000028g0050	[P]GO:0060255//regulation of macromolecule metabolic process;GO:0019222//regulation of metabolic process;GO:0009725//response to hormone;GO:0031323//regulation of cellular metabolic process;GO:0009889//regulation of biosynthetic process;GO:0009987//cellular process;GO:0031326//regulation of cellular biosynthetic process;GO:0009734//auxin-activated signaling pathway;GO:0051171//regulation of nitro…	cellular_component;biological_process	[C]cellular anatomical entity;[P]response to stimulus;signaling;cellular process;biological regulation;	Downregulated	Auxin response factor 16 IPR003311 AUX_IAA protein
Nitab4.5_0010194g0010	[P]GO:0080090//regulation of primary metabolic process;GO:0071365//cellular response to auxin stimulus;GO:0009733//response to auxin;GO:0007165//signal transduction;GO:2001141//regulation of RNA biosynthetic process;GO:0032870//cellular response to hormone stimulus;GO:0050794//regulation of cellular process;GO:0071310//cellular response to organic substance;GO:1903506//regulation of nucleic acid-…	biological_process;cellular_component	[C]cellular anatomical entity;[P]cellular process;biological regulation;response to stimulus;signaling;	Downregulated	Auxin responsive protein IPR003311 AUX_IAA protein
Nitab4.5_0001497g0010	[P]GO:0031326//regulation of cellular biosynthetic process;GO:0050794//regulation of cellular process;GO:0051171//regulation of nitrogen compound metabolic process;GO:0007154//cell communication;GO:0010556//regulation of macromolecule biosynthetic process;GO:0065007//biological regulation;GO:0060255//regulation of macromolecule metabolic process;GO:0009987//cellular process;GO:0007165//signal tra…	cellular_component;biological_process	[C]cellular anatomical entity;[P]response to stimulus;signaling;cellular process;biological regulation;	Downregulated	Auxin responsive protein IPR003311 AUX_IAA protein
Nitab4.5_0004575g0040	[P]GO:0009725//response to hormone;GO:0050896//response to stimulus;GO:0010033//response to organic substance;GO:0009719//response to endogenous stimulus;GO:0009733//response to auxin;GO:0042221//response to chemical;	biological_process	[P]response to stimulus;	Downregulated	Auxin responsive SAUR protein IPR003676 Auxin responsive SAUR protein
Nitab4.5_0000319g0270	[P]GO:0050896//response to stimulus;GO:0010033//response to organic substance;GO:0009719//response to endogenous stimulus;GO:0042221//response to chemical;GO:0009725//response to hormone;GO:0009733//response to auxin;	biological_process	[P]response to stimulus;	Downregulated	Auxin-responsive family protein IPR003676 Auxin responsive SAUR protein
Nitab4.5_0002170g0090	[P]GO:0040008//regulation of growth;GO:0050789//regulation of biological process;GO:0048518//positive regulation of biological process;GO:0065007//biological regulation;GO:0045927//positive regulation of growth;	biological_process	[P]biological regulation;	Downregulated	Avr9_Cf-9 rapidly elicited protein 137 IPR007700 Protein of unknown function DUF668
Nitab4.5_0004475g0010	[P]GO:0048518//positive regulation of biological process;GO:0050789//regulation of biological process;GO:0065007//biological regulation;GO:0040008//regulation of growth;GO:0045927//positive regulation of growth;	biological_process	[P]biological regulation;	Downregulated	Avr9_Cf-9 rapidly elicited protein 137 IPR007700 Protein of unknown function DUF668
Nitab4.5_0000319g0160				Downregulated	Avr9_Cf-9 rapidly elicited protein 65
Nitab4.5_0008356g0010	[P]GO:0016102//diterpenoid biosynthetic process;GO:0006629//lipid metabolic process;GO:0044249//cellular biosynthetic process;GO:0009987//cellular process;GO:0044237//cellular metabolic process;GO:0016114//terpenoid biosynthetic process;GO:1901576//organic substance biosynthetic process;GO:0071704//organic substance metabolic process;GO:0006720//isoprenoid metabolic process;GO:0016101//diterpenoi…	biological_process;molecular_function	[P]cellular process;metabolic process;[F]binding;catalytic activity;	Upregulated	Beta-ocimene synthase IPR005630 Terpene synthase, metal-binding domain
Nitab4.5_0004215g0020	[P]GO:0050896//response to stimulus;GO:0019222//regulation of metabolic process;GO:0050794//regulation of cellular process;GO:0035556//intracellular signal transduction;GO:0042770//signal transduction in response to DNA damage;GO:0048518//positive regulation of biological process;GO:1902680//positive regulation of RNA biosynthetic process;GO:0006974//cellular response to DNA damage stimulus;GO:00…	biological_process;molecular_function;cellular_component	[C]cellular anatomical entity;[P]signaling;cellular process;response to stimulus;biological regulation;metabolic process;[F]catalytic activity;binding;	Upregulated	BRCA1 C Terminus domain containing protein expressed IPR001357 BRCT
BGI_novel_G003292	[F]GO:0098772//molecular function regulator;GO:0043167//ion binding;GO:0030234//enzyme regulator activity;GO:0043169//cation binding;GO:0046872//metal ion binding;GO:0005509//calcium ion binding;GO:0005488//binding;	molecular_function	[F]molecular function regulator;binding;	Downregulated	calcium-binding protein CML
Nitab4.5_0001965g0080	[F]GO:0046872//metal ion binding;GO:0005509//calcium ion binding;GO:0043169//cation binding;GO:0043167//ion binding;GO:0030234//enzyme regulator activity;GO:0005488//binding;GO:0098772//molecular function regulator;	molecular_function	[F]binding;molecular function regulator;	Downregulated	Calmodulin
Nitab4.5_0001456g0110	[F]GO:0046872//metal ion binding;GO:0005488//binding;GO:0005509//calcium ion binding;GO:0043169//cation binding;GO:0043167//ion binding;	molecular_function	[F]binding;	Downregulated	Calmodulin
Nitab4.5_0003968g0020	[F]GO:0043169//cation binding;GO:0005509//calcium ion binding;GO:0043167//ion binding;GO:0005488//binding;GO:0046872//metal ion binding;	molecular_function	[F]binding;	Downregulated	Calmodulin
Nitab4.5_0000036g0500	[F]GO:0043169//cation binding;GO:0043167//ion binding;GO:0005488//binding;GO:0046872//metal ion binding;GO:0005509//calcium ion binding;	molecular_function	[F]binding;	Downregulated	Calmodulin IPR011992 EF-Hand type
Nitab4.5_0002664g0030	[F]GO:0046872//metal ion binding;GO:0043169//cation binding;GO:0005509//calcium ion binding;GO:0043167//ion binding;GO:0005488//binding;	molecular_function	[F]binding;	Downregulated	Calmodulin IPR011992 EF-Hand type
Nitab4.5_0003855g0020	[F]GO:0005488//binding;GO:0046872//metal ion binding;GO:0005509//calcium ion binding;GO:0043167//ion binding;GO:0043169//cation binding;	molecular_function	[F]binding;	Downregulated	Calmodulin IPR011992 EF-Hand type
Nitab4.5_0009467g0010	[F]GO:0005488//binding;GO:0005509//calcium ion binding;GO:0043167//ion binding;GO:0043169//cation binding;GO:0046872//metal ion binding;	molecular_function	[F]binding;	Downregulated	Calmodulin IPR011992 EF-Hand type
Nitab4.5_0009593g0010	[F]GO:0043167//ion binding;GO:0005488//binding;GO:0046872//metal ion binding;GO:0005509//calcium ion binding;GO:0043169//cation binding;	molecular_function	[F]binding;	Downregulated	Calmodulin IPR011992 EF-Hand type
Nitab4.5_0005716g0010	[C]GO:0043226//organelle;GO:0005634//nucleus;GO:0005622//intracellular anatomical structure;GO:0043229//intracellular organelle;GO:0110165//cellular anatomical entity;GO:0043231//intracellular membrane-bounded organelle;GO:0043227//membrane-bounded organelle;	cellular_component	[C]cellular anatomical entity;	Downregulated	Calmodulin-binding protein
Nitab4.5_0000568g0010	[C]GO:0016020//membrane;GO:0110165//cellular anatomical entity;GO:0031224//intrinsic component of membrane;GO:0016021//integral component of membrane;[F]GO:0005488//binding;GO:0046872//metal ion binding;GO:0043167//ion binding;GO:0005509//calcium ion binding;GO:0043169//cation binding;	cellular_component;molecular_function	[C]cellular anatomical entity;[F]binding;	Downregulated	Calmodulin-like protein IPR011992 EF-Hand type
Nitab4.5_0005658g0030	[C]GO:0016020//membrane;GO:0031224//intrinsic component of membrane;GO:0016021//integral component of membrane;GO:0110165//cellular anatomical entity;[F]GO:0005509//calcium ion binding;GO:0043169//cation binding;GO:0043167//ion binding;GO:0046872//metal ion binding;GO:0005488//binding;	cellular_component;molecular_function	[C]cellular anatomical entity;[F]binding;	Downregulated	Calmodulin-like protein IPR011992 EF-Hand type
Nitab4.5_0002887g0060	[F]GO:0098772//molecular function regulator;GO:0005509//calcium ion binding;GO:0046872//metal ion binding;GO:0043169//cation binding;GO:0030234//enzyme regulator activity;GO:0005488//binding;GO:0043167//ion binding;	molecular_function	[F]molecular function regulator;binding;	Downregulated	Calmodulin-like protein IPR011992 EF-Hand type
Nitab4.5_0002183g0010	[F]GO:0005488//binding;GO:0043169//cation binding;GO:0030234//enzyme regulator activity;GO:0046872//metal ion binding;GO:0098772//molecular function regulator;GO:0043167//ion binding;GO:0005509//calcium ion binding;	molecular_function	[F]binding;molecular function regulator;	Downregulated	Calmodulin-like protein IPR011992 EF-Hand type
Nitab4.5_0007150g0060	[F]GO:0043167//ion binding;GO:0098772//molecular function regulator;GO:0030234//enzyme regulator activity;GO:0043169//cation binding;GO:0005509//calcium ion binding;GO:0046872//metal ion binding;GO:0005488//binding;	molecular_function	[F]binding;molecular function regulator;	Downregulated	Calmodulin-like protein IPR011992 EF-Hand type
Nitab4.5_0002139g0010	[F]GO:0005509//calcium ion binding;GO:0005488//binding;GO:0043169//cation binding;GO:0046872//metal ion binding;GO:0043167//ion binding;	molecular_function	[F]binding;	Downregulated	Calmodulin-like protein IPR011992 EF-Hand type
Nitab4.5_0003037g0110	[F]GO:0043169//cation binding;GO:0046872//metal ion binding;GO:0043167//ion binding;GO:0005509//calcium ion binding;GO:0005488//binding;	molecular_function	[F]binding;	Downregulated	Calmodulin-like protein IPR011992 EF-Hand type
Nitab4.5_0004513g0010	[F]GO:0005509//calcium ion binding;GO:0043169//cation binding;GO:0043167//ion binding;GO:0046872//metal ion binding;GO:0005488//binding;	molecular_function	[F]binding;	Downregulated	Calmodulin-like protein IPR011992 EF-Hand type
Nitab4.5_0005229g0010	[P]GO:0008152//metabolic process;GO:0032259//methylation;[F]GO:0016741//transferase activity, transferring one-carbon groups;GO:0008757//S-adenosylmethionine-dependent methyltransferase activity;GO:0008168//methyltransferase activity;GO:0043167//ion binding;GO:0003824//catalytic activity;GO:0016740//transferase activity;GO:0005488//binding;GO:0043169//cation binding;GO:0046872//metal ion binding;	biological_process;molecular_function	[P]metabolic process;[F]binding;catalytic activity;	Upregulated	Carboxyl methyltransferase 4 IPR005299 SAM dependent carboxyl methyltransferase
Nitab4.5_0000380g0160	[P]GO:0043170//macromolecule metabolic process;GO:0009890//negative regulation of biosynthetic process;GO:0048522//positive regulation of cellular process;GO:0031325//positive regulation of cellular metabolic process;GO:0010558//negative regulation of macromolecule biosynthetic process;GO:0009889//regulation of biosynthetic process;GO:0044270//cellular nitrogen compound catabolic process;GO:00081…	biological_process;cellular_component;molecular_function	[C]protein-containing complex;cellular anatomical entity;[P]metabolic process;cellular process;biological regulation;[F]binding;catalytic activity;	Downregulated	CCR4-NOT transcription complex subunit 7 IPR006941 Ribonuclease CAF1
Nitab4.5_0009507g0010	[P]GO:0080090//regulation of primary metabolic process;GO:0051173//positive regulation of nitrogen compound metabolic process;GO:2000113//negative regulation of cellular macromolecule biosynthetic process;GO:1901360//organic cyclic compound metabolic process;GO:1901575//organic substance catabolic process;GO:0009892//negative regulation of metabolic process;GO:0044265//cellular macromolecule cata…	cellular_component;biological_process;molecular_function	[C]cellular anatomical entity;protein-containing complex;[P]cellular process;metabolic process;biological regulation;[F]catalytic activity;binding;	Downregulated	CCR4-NOT transcription complex subunit 7 IPR006941 Ribonuclease CAF1
Nitab4.5_0001135g0060	[P]GO:0010605//negative regulation of macromolecule metabolic process;GO:0034641//cellular nitrogen compound metabolic process;GO:0006807//nitrogen compound metabolic process;GO:0031326//regulation of cellular biosynthetic process;GO:0050779//RNA destabilization;GO:0016071//mRNA metabolic process;GO:0032268//regulation of cellular protein metabolic process;GO:1901575//organic substance catabolic …	cellular_component;biological_process;molecular_function	[C]cellular anatomical entity;protein-containing complex;[P]cellular process;biological regulation;metabolic process;[F]catalytic activity;binding;	Downregulated	CCR4-NOT transcription complex subunit 7 IPR006941 Ribonuclease CAF1
Nitab4.5_0000657g0010	[P]GO:0000956//nuclear-transcribed mRNA catabolic process;GO:0016071//mRNA metabolic process;GO:0016070//RNA metabolic process;GO:0043170//macromolecule metabolic process;GO:1903313//positive regulation of mRNA metabolic process;GO:0006725//cellular aromatic compound metabolic process;GO:0017148//negative regulation of translation;GO:1901575//organic substance catabolic process;GO:0010629//negati…	molecular_function;cellular_component;biological_process	[C]protein-containing complex;cellular anatomical entity;[P]metabolic process;cellular process;biological regulation;[F]catalytic activity;binding;	Downregulated	CCR4-NOT transcription complex subunit 7 IPR006941 Ribonuclease CAF1
Nitab4.5_0001288g0220	[P]GO:0050896//response to stimulus;GO:0007154//cell communication;GO:0065007//biological regulation;GO:0051716//cellular response to stimulus;GO:0050794//regulation of cellular process;GO:0009987//cellular process;GO:0023052//signaling;GO:0007165//signal transduction;GO:0050789//regulation of biological process;GO:0035556//intracellular signal transduction;[F]GO:0005488//binding;GO:0043169//cati…	molecular_function;biological_process	[P]response to stimulus;cellular process;signaling;biological regulation;[F]binding;	Downregulated	CHP-rich zinc finger protein-like IPR011424 C1-like
Nitab4.5_0000744g0040	[P]GO:0071840//cellular component organization or biogenesis;GO:0010035//response to inorganic substance;GO:0006979//response to oxidative stress;GO:0009266//response to temperature stimulus;GO:0065003//protein-containing complex assembly;GO:0042221//response to chemical;GO:0009987//cellular process;GO:0022607//cellular component assembly;GO:0051259//protein complex oligomerization;GO:0006970//re…	biological_process;cellular_component;molecular_function	[C]cellular anatomical entity;[P]response to stimulus;cellular process;[F]binding;	Upregulated	class I heat shock protein IPR002068 Heat shock protein Hsp20
Nitab4.5_0000933g0030	[P]GO:0009408//response to heat;GO:0022607//cellular component assembly;GO:0006457//protein folding;GO:0006979//response to oxidative stress;GO:0043933//protein-containing complex organization;GO:1901700//response to oxygen-containing compound;GO:0042542//response to hydrogen peroxide;GO:0042221//response to chemical;GO:0000302//response to reactive oxygen species;GO:0044085//cellular component b…	biological_process;molecular_function;cellular_component	[C]cellular anatomical entity;[P]cellular process;response to stimulus;[F]binding;	Upregulated	class I heat shock protein IPR002068 Heat shock protein Hsp20
Nitab4.5_0000008g0270	[P]GO:0006979//response to oxidative stress;GO:0006970//response to osmotic stress;GO:1901700//response to oxygen-containing compound;GO:0043933//protein-containing complex organization;GO:0071840//cellular component organization or biogenesis;GO:0009651//response to salt stress;GO:0051259//protein complex oligomerization;GO:0022607//cellular component assembly;GO:0009408//response to heat;GO:000…	molecular_function;biological_process;cellular_component	[C]cellular anatomical entity;[P]response to stimulus;cellular process;[F]binding;	Upregulated	class I heat shock protein IPR002068 Heat shock protein Hsp20
Nitab4.5_0000744g0050	[P]GO:0006979//response to oxidative stress;GO:0051259//protein complex oligomerization;GO:0016043//cellular component organization;GO:0043933//protein-containing complex organization;GO:0009987//cellular process;GO:1901700//response to oxygen-containing compound;GO:0044085//cellular component biogenesis;GO:0000302//response to reactive oxygen species;GO:0009628//response to abiotic stimulus;GO:0…	molecular_function;cellular_component;biological_process	[C]cellular anatomical entity;[P]response to stimulus;cellular process;[F]binding;	Upregulated	class I heat shock protein IPR002068 Heat shock protein Hsp20
Nitab4.5_0000598g0020	[P]GO:0016043//cellular component organization;GO:0043933//protein-containing complex organization;GO:0009987//cellular process;GO:0065003//protein-containing complex assembly;GO:0009408//response to heat;GO:0044085//cellular component biogenesis;GO:0010035//response to inorganic substance;GO:0022607//cellular component assembly;GO:1901700//response to oxygen-containing compound;GO:0006979//respo…	biological_process;cellular_component;molecular_function	[C]cellular anatomical entity;[P]cellular process;response to stimulus;[F]binding;	Upregulated	class I heat shock protein IPR008978 HSP20-like chaperone
Nitab4.5_0000278g0010	[P]GO:0006950//response to stress;GO:0009408//response to heat;GO:0006979//response to oxidative stress;GO:0042542//response to hydrogen peroxide;GO:0000302//response to reactive oxygen species;GO:0016043//cellular component organization;GO:1901700//response to oxygen-containing compound;GO:0050896//response to stimulus;GO:0044085//cellular component biogenesis;GO:0009266//response to temperature…	cellular_component;molecular_function;biological_process	[C]cellular anatomical entity;[P]response to stimulus;cellular process;[F]binding;	Upregulated	class I heat shock protein 3 IPR002068 Heat shock protein Hsp20
Nitab4.5_0003247g0010	[P]GO:0051259//protein complex oligomerization;GO:0065003//protein-containing complex assembly;GO:0009628//response to abiotic stimulus;GO:0050896//response to stimulus;GO:0016043//cellular component organization;GO:0006970//response to osmotic stress;GO:0009651//response to salt stress;GO:0044085//cellular component biogenesis;GO:0009408//response to heat;GO:0022607//cellular component assembly;…	molecular_function;biological_process;cellular_component	[C]cellular anatomical entity;[P]response to stimulus;cellular process;[F]binding;	Upregulated	class IV heat shock protein IPR002068 Heat shock protein Hsp20
Nitab4.5_0000288g0110	[P]GO:0009651//response to salt stress;GO:0065003//protein-containing complex assembly;GO:0006979//response to oxidative stress;GO:0009628//response to abiotic stimulus;GO:0006950//response to stress;GO:0050896//response to stimulus;GO:0000302//response to reactive oxygen species;GO:0051259//protein complex oligomerization;GO:0009987//cellular process;GO:0071840//cellular component organization o…	molecular_function;biological_process;cellular_component	[C]cellular anatomical entity;[P]cellular process;response to stimulus;[F]binding;	Upregulated	class IV heat shock protein IPR002068 Heat shock protein Hsp20
Nitab4.5_0005164g0030	[P]GO:0050896//response to stimulus;GO:0042221//response to chemical;GO:0051259//protein complex oligomerization;GO:0042542//response to hydrogen peroxide;GO:0043933//protein-containing complex organization;GO:0016043//cellular component organization;GO:0022607//cellular component assembly;GO:0044085//cellular component biogenesis;GO:0009987//cellular process;GO:0006979//response to oxidative str…	molecular_function;cellular_component;biological_process	[C]cellular anatomical entity;[P]cellular process;response to stimulus;[F]binding;	Upregulated	class IV heat shock protein IPR002068 Heat shock protein Hsp20
Nitab4.5_0000616g0070	[P]GO:0022607//cellular component assembly;GO:0071669//plant-type cell wall organization or biogenesis;GO:0045229//external encapsulating structure organization;GO:0044085//cellular component biogenesis;GO:0071840//cellular component organization or biogenesis;GO:0043062//extracellular structure organization;GO:0071554//cell wall organization or biogenesis;GO:0009664//plant-type cell wall organiz…	cellular_component;biological_process	[C]cellular anatomical entity;[P]cellular process;	Downregulated	COBRA-like protein IPR006918 Glycosyl-phosphatidyl inositol-anchored, plant
Nitab4.5_0000312g0300				Upregulated	Cortical cell-delineating protein IPR013770 Plant lipid transfer protein and hydrophobic protein, helical
BGI_novel_G005075	[P]GO:0009987//cellular process;GO:0060255//regulation of macromolecule metabolic process;GO:0043153//entrainment of circadian clock by photoperiod;GO:0032922//circadian regulation of gene expression;GO:0043412//macromolecule modification;GO:0036211//protein modification process;GO:0050789//regulation of biological process;GO:0009416//response to light stimulus;GO:0044238//primary metabolic proce…	cellular_component;molecular_function;biological_process	[C]cellular anatomical entity;[P]rhythmic process;biological regulation;response to stimulus;cellular process;metabolic process;multicellular organismal process;[F]binding;molecular transducer activity;	Upregulated	cryptochrome 2
Nitab4.5_0009058g0010	[F]GO:0003824//catalytic activity;GO:0016787//hydrolase activity;	molecular_function	[F]catalytic activity;	Downregulated	CXE carboxylesterase IPR013094 Alpha_beta hydrolase fold-3
Nitab4.5_0026287g0010	[P]GO:0046034//ATP metabolic process;GO:0019646//aerobic electron transport chain;GO:0009060//aerobic respiration;GO:0008152//metabolic process;GO:0022904//respiratory electron transport chain;GO:0009987//cellular process;GO:0022900//electron transport chain;GO:0042773//ATP synthesis coupled electron transport;GO:0042775//mitochondrial ATP synthesis coupled electron transport;GO:0044237//cellular…	molecular_function;cellular_component;biological_process	[C]protein-containing complex;cellular anatomical entity;[P]metabolic process;cellular process;[F]molecular function regulator;transporter activity;catalytic activity;	Upregulated	Cytochrome c oxidase subunit VIa family protein expressed IPR001349 Cytochrome c oxidase, subunit VIa
Nitab4.5_0000532g0070	[P]GO:0032787//monocarboxylic acid metabolic process;GO:0044281//small molecule metabolic process;GO:0043288//apocarotenoid metabolic process;GO:0120254//olefinic compound metabolic process;GO:0043436//oxoacid metabolic process;GO:0019752//carboxylic acid metabolic process;GO:0006714//sesquiterpenoid metabolic process;GO:0071704//organic substance metabolic process;GO:0044237//cellular metabolic …	biological_process;molecular_function	[P]cellular process;metabolic process;[F]binding;catalytic activity;	Downregulated	Cytochrome P450
Nitab4.5_0012198g0010	[P]GO:1901615//organic hydroxy compound metabolic process;GO:0043288//apocarotenoid metabolic process;GO:0016125//sterol metabolic process;GO:1901360//organic cyclic compound metabolic process;GO:0044255//cellular lipid metabolic process;GO:0006629//lipid metabolic process;GO:0008152//metabolic process;GO:0006721//terpenoid metabolic process;GO:0044281//small molecule metabolic process;GO:0006720…	biological_process;molecular_function	[P]cellular process;metabolic process;[F]binding;catalytic activity;	Downregulated	Cytochrome P450
Nitab4.5_0007566g0010	[C]GO:0110165//cellular anatomical entity;GO:0031224//intrinsic component of membrane;GO:0016020//membrane;GO:0016021//integral component of membrane;[F]GO:0046906//tetrapyrrole binding;GO:0097159//organic cyclic compound binding;GO:0020037//heme binding;GO:0016705//oxidoreductase activity, acting on paired donors, with incorporation or reduction of molecular oxygen;GO:0005506//iron ion binding;G…	cellular_component;molecular_function	[C]cellular anatomical entity;[F]catalytic activity;binding;	Downregulated	cytochrome P450
Nitab4.5_0001755g0010	[P]GO:0006629//lipid metabolic process;GO:0008202//steroid metabolic process;GO:0044238//primary metabolic process;GO:0016125//sterol metabolic process;GO:0008152//metabolic process;GO:1901360//organic cyclic compound metabolic process;GO:1901615//organic hydroxy compound metabolic process;GO:0071704//organic substance metabolic process;[C]GO:0016020//membrane;GO:0031224//intrinsic component of m…	cellular_component;molecular_function;biological_process	[C]cellular anatomical entity;[P]metabolic process;[F]binding;catalytic activity;	Downregulated	Cytochrome p450
Nitab4.5_0002215g0030	[P]GO:0034641//cellular nitrogen compound metabolic process;GO:0016071//mRNA metabolic process;GO:0016556//mRNA modification;GO:0046483//heterocycle metabolic process;GO:0006807//nitrogen compound metabolic process;GO:0043412//macromolecule modification;GO:0071704//organic substance metabolic process;GO:1900864//mitochondrial RNA modification;GO:0043170//macromolecule metabolic process;GO:0090304…	cellular_component;biological_process	[C]cellular anatomical entity;[P]cellular process;metabolic process;	Upregulated	DAG protein
BGI_novel_G000558	[P]GO:0044237//cellular metabolic process;GO:0006725//cellular aromatic compound metabolic process;GO:0071704//organic substance metabolic process;GO:0090304//nucleic acid metabolic process;GO:0034641//cellular nitrogen compound metabolic process;GO:0046483//heterocycle metabolic process;GO:0006139//nucleobase-containing compound metabolic process;GO:0043170//macromolecule metabolic process;GO:19…	molecular_function;cellular_component;biological_process	[C]cellular anatomical entity;[P]metabolic process;cellular process;[F]binding;catalytic activity;	Upregulated	ditrans,polycis-polyprenyl diphosphate synthase [EC:2.5.1.87]
BGI_novel_G002479	[P]GO:0090304//nucleic acid metabolic process;GO:0044260//cellular macromolecule metabolic process;GO:0071704//organic substance metabolic process;GO:0008152//metabolic process;GO:0006807//nitrogen compound metabolic process;GO:0043170//macromolecule metabolic process;GO:0044238//primary metabolic process;GO:0006725//cellular aromatic compound metabolic process;GO:0046483//heterocycle metabolic p…	biological_process;molecular_function	[P]metabolic process;cellular process;[F]binding;	Upregulated	DNA-directed RNA polymerase II subunit RPB1 [EC:2.7.7.6]
BGI_novel_G002445	[P]GO:0044238//primary metabolic process;GO:0006013//mannose metabolic process;GO:0019318//hexose metabolic process;GO:0015074//DNA integration;GO:1901360//organic cyclic compound metabolic process;GO:0043170//macromolecule metabolic process;GO:0044281//small molecule metabolic process;GO:0090304//nucleic acid metabolic process;GO:0034641//cellular nitrogen compound metabolic process;GO:0006259//…	molecular_function;biological_process	[P]metabolic process;cellular process;[F]catalytic activity;binding;	Upregulated	DNA-directed RNA polymerase II subunit RPB1 [EC:2.7.7.6]
BGI_novel_G002524	[P]GO:0043170//macromolecule metabolic process;GO:0015074//DNA integration;GO:0044260//cellular macromolecule metabolic process;GO:0006259//DNA metabolic process;GO:0009987//cellular process;GO:0006807//nitrogen compound metabolic process;GO:0044237//cellular metabolic process;GO:0006725//cellular aromatic compound metabolic process;GO:0071704//organic substance metabolic process;GO:0044238//prim…	molecular_function;biological_process	[P]cellular process;metabolic process;[F]binding;	Downregulated	DNA-directed RNA polymerase II subunit RPB1 [EC:2.7.7.6]
Nitab4.5_0013322g0010	[P]GO:0005976//polysaccharide metabolic process;GO:0009987//cellular process;GO:0030243//cellulose metabolic process;GO:0043170//macromolecule metabolic process;GO:1901575//organic substance catabolic process;GO:0044262//cellular carbohydrate metabolic process;GO:0006073//cellular glucan metabolic process;GO:0044238//primary metabolic process;GO:0044247//cellular polysaccharide catabolic process;…	molecular_function;biological_process	[P]metabolic process;cellular process;[F]catalytic activity;	Downregulated	Endoglucanase 1 IPR008928 Six-hairpin glycosidase-like IPR012341 Six-hairpin glycosidase IPR018221 Glycoside hydrolase, family 9, active site IPR001701 Glycoside hydrolase, family 9
Nitab4.5_0002236g0010	[P]GO:0010033//response to organic substance;GO:0065007//biological regulation;GO:0009719//response to endogenous stimulus;GO:0007154//cell communication;GO:0023052//signaling;GO:0071495//cellular response to endogenous stimulus;GO:0009873//ethylene-activated signaling pathway;GO:0070887//cellular response to chemical stimulus;GO:0051716//cellular response to stimulus;GO:0009725//response to horm…	molecular_function;biological_process;cellular_component	[C]cellular anatomical entity;[P]signaling;response to stimulus;biological regulation;cellular process;[F]binding;transcription regulator activity;	Downregulated	Ethylene responsive transcription factor 1a IPR001471 Pathogenesis-related transcriptional factor and ERF, DNA-binding
Nitab4.5_0007730g0010	[P]GO:0032870//cellular response to hormone stimulus;GO:0050794//regulation of cellular process;GO:0071495//cellular response to endogenous stimulus;GO:0050789//regulation of biological process;GO:0007154//cell communication;GO:0065007//biological regulation;GO:0010033//response to organic substance;GO:0009873//ethylene-activated signaling pathway;GO:0035556//intracellular signal transduction;GO:…	cellular_component;biological_process;molecular_function	[C]cellular anatomical entity;[P]response to stimulus;cellular process;signaling;biological regulation;[F]binding;transcription regulator activity;	Downregulated	Ethylene responsive transcription factor 1b IPR001471 Pathogenesis-related transcriptional factor and ERF, DNA-binding IPR017392 Pathogenesis-related genes transcriptional activator PTI6
Nitab4.5_0000586g0010	[P]GO:0035556//intracellular signal transduction;GO:0009719//response to endogenous stimulus;GO:0071369//cellular response to ethylene stimulus;GO:0071310//cellular response to organic substance;GO:0070887//cellular response to chemical stimulus;GO:0007165//signal transduction;GO:0010033//response to organic substance;GO:0051716//cellular response to stimulus;GO:0050789//regulation of biological …	molecular_function;biological_process;cellular_component	[C]cellular anatomical entity;[P]biological regulation;response to stimulus;signaling;cellular process;[F]binding;transcription regulator activity;	Downregulated	Ethylene responsive transcription factor 1b IPR001471 Pathogenesis-related transcriptional factor and ERF, DNA-binding IPR017392 Pathogenesis-related genes transcriptional activator PTI6
Nitab4.5_0000470g0230	[P]GO:0071495//cellular response to endogenous stimulus;GO:0007165//signal transduction;GO:0007154//cell communication;GO:0006952//defense response;GO:0009755//hormone-mediated signaling pathway;GO:0042221//response to chemical;GO:0050794//regulation of cellular process;GO:0051716//cellular response to stimulus;GO:0023052//signaling;GO:0010033//response to organic substance;GO:0035556//intracellu…	cellular_component;molecular_function;biological_process	[C]cellular anatomical entity;[P]signaling;response to stimulus;biological regulation;cellular process;[F]transcription regulator activity;binding;	Downregulated	Ethylene-responsive transcription factor 2 IPR001471 Pathogenesis-related transcriptional factor and ERF, DNA-binding
Nitab4.5_0000472g0020	[P]GO:0010033//response to organic substance;GO:0006950//response to stress;GO:0065007//biological regulation;GO:0009755//hormone-mediated signaling pathway;GO:0007154//cell communication;GO:0071495//cellular response to endogenous stimulus;GO:0035556//intracellular signal transduction;GO:0009873//ethylene-activated signaling pathway;GO:0023052//signaling;GO:0071369//cellular response to ethylene…	biological_process;cellular_component;molecular_function	[C]cellular anatomical entity;[P]biological regulation;response to stimulus;cellular process;signaling;[F]binding;transcription regulator activity;	Downregulated	Ethylene-responsive transcription factor 4 IPR001471 Pathogenesis-related transcriptional factor and ERF, DNA-binding
BGI_novel_G000035	[C]GO:0043231//intracellular membrane-bounded organelle;GO:0005634//nucleus;GO:0043229//intracellular organelle;GO:0110165//cellular anatomical entity;GO:0043227//membrane-bounded organelle;GO:0005622//intracellular anatomical structure;GO:0043226//organelle;[F]GO:0043169//cation binding;GO:0003676//nucleic acid binding;GO:0003677//DNA binding;GO:0046872//metal ion binding;GO:0043167//ion binding…	cellular_component;molecular_function	[C]cellular anatomical entity;[F]binding;	Upregulated	exocyst complex component 5
BGI_novel_G002107	[C]GO:0043229//intracellular organelle;GO:0110165//cellular anatomical entity;GO:0043227//membrane-bounded organelle;GO:0043226//organelle;GO:0005622//intracellular anatomical structure;GO:0043231//intracellular membrane-bounded organelle;GO:0005634//nucleus;[F]GO:0043169//cation binding;GO:0046872//metal ion binding;GO:0097159//organic cyclic compound binding;GO:0005488//binding;GO:1901363//hete…	molecular_function;cellular_component	[C]cellular anatomical entity;[F]binding;	Downregulated	exocyst complex component 5
BGI_novel_G002108	[C]GO:0043231//intracellular membrane-bounded organelle;GO:0043226//organelle;GO:0005622//intracellular anatomical structure;GO:0043227//membrane-bounded organelle;GO:0043229//intracellular organelle;GO:0110165//cellular anatomical entity;GO:0005634//nucleus;[F]GO:0097159//organic cyclic compound binding;GO:0003677//DNA binding;GO:1901363//heterocyclic compound binding;GO:0043169//cation binding;…	molecular_function;cellular_component	[C]cellular anatomical entity;[F]binding;	Downregulated	exocyst complex component 5
Nitab4.5_0005483g0010	[P]GO:0043487//regulation of RNA stability;GO:0042254//ribosome biogenesis;GO:0017148//negative regulation of translation;GO:0051254//positive regulation of RNA metabolic process;GO:0034472//snRNA 3'-end processing;GO:0016075//rRNA catabolic process;GO:0045935//positive regulation of nucleobase-containing compound metabolic process;GO:0065007//biological regulation;GO:0051172//negative regulation…	cellular_component;biological_process	[C]protein-containing complex;cellular anatomical entity;[P]metabolic process;biological regulation;cellular process;	Downregulated	Exosome complex exonuclease RRP43 IPR001247 Exoribonuclease, phosphorolytic domain 1
Nitab4.5_0008196g0010	[P]GO:0008152//metabolic process;GO:0006631//fatty acid metabolic process;GO:0044238//primary metabolic process;GO:0044249//cellular biosynthetic process;GO:0008610//lipid biosynthetic process;GO:0032787//monocarboxylic acid metabolic process;GO:0006633//fatty acid biosynthetic process;GO:0009058//biosynthetic process;GO:0006082//organic acid metabolic process;GO:0019752//carboxylic acid metaboli…	biological_process;cellular_component;molecular_function	[C]cellular anatomical entity;[P]metabolic process;cellular process;[F]catalytic activity;	Downregulated	Fatty acid elongase 3-ketoacyl-CoA synthase IPR012392 Very-long-chain 3-ketoacyl-CoA synthase
Nitab4.5_0003160g0020				Downregulated	F-box family protein IPR017451 F-box associated type 1
Nitab4.5_0004679g0020	[P]GO:0023057//negative regulation of signaling;GO:0010646//regulation of cell communication;GO:0051239//regulation of multicellular organismal process;GO:0006970//response to osmotic stress;GO:0048581//negative regulation of post-embryonic development;GO:0050793//regulation of developmental process;GO:0009937//regulation of gibberellic acid mediated signaling pathway;GO:0007165//signal transduct…	biological_process;cellular_component;molecular_function	[C]cellular anatomical entity;[P]signaling;biological regulation;cellular process;response to stimulus;[F]binding;transcription regulator activity;	Downregulated	GAI-like protein 1 (Fragment) IPR005202 GRAS transcription factor
Nitab4.5_0005135g0010	[P]GO:0023051//regulation of signaling;GO:0010468//regulation of gene expression;GO:0009966//regulation of signal transduction;GO:0009737//response to abscisic acid;GO:0009937//regulation of gibberellic acid mediated signaling pathway;GO:0009723//response to ethylene;GO:0048519//negative regulation of biological process;GO:0023052//signaling;GO:0007165//signal transduction;GO:0009863//salicylic a…	cellular_component;biological_process;molecular_function	[C]cellular anatomical entity;[P]signaling;response to stimulus;biological regulation;cellular process;[F]binding;transcription regulator activity;	Downregulated	GAI-like protein 1 (Fragment) IPR005202 GRAS transcription factor
Nitab4.5_0007567g0050	[P]GO:0009863//salicylic acid mediated signaling pathway;GO:0009725//response to hormone;GO:0048581//negative regulation of post-embryonic development;GO:0048519//negative regulation of biological process;GO:0048580//regulation of post-embryonic development;GO:0050794//regulation of cellular process;GO:0009740//gibberellic acid mediated signaling pathway;GO:0042538//hyperosmotic salinity response…	molecular_function;cellular_component;biological_process	[C]cellular anatomical entity;[P]signaling;response to stimulus;cellular process;biological regulation;[F]binding;transcription regulator activity;	Downregulated	GAI-like protein 1 (Fragment) IPR005202 GRAS transcription factor
Nitab4.5_0001013g0090	[F]GO:0003824//catalytic activity;GO:0016740//transferase activity;GO:0016757//glycosyltransferase activity;	molecular_function	[F]catalytic activity;	Upregulated	Galactinol synthase IPR002495 Glycosyl transferase, family 8
BGI_novel_G003762				Downregulated	galacturan 1,4-alpha-galacturonidase [EC:3.2.1.67]
Nitab4.5_0000539g0020	[C]GO:0005829//cytosol;GO:0110165//cellular anatomical entity;GO:0005622//intracellular anatomical structure;GO:0005737//cytoplasm;[F]GO:0003858//3-hydroxybutyrate dehydrogenase activity;GO:0003824//catalytic activity;GO:1901265//nucleoside phosphate binding;GO:0016616//oxidoreductase activity, acting on the CH-OH group of donors, NAD or NADP as acceptor;GO:0016614//oxidoreductase activity, actin…	molecular_function;cellular_component	[C]cellular anatomical entity;[F]binding;catalytic activity;	Downregulated	Gamma hydroxybutyrate dehydrogenase-like protein IPR015815 3-hydroxyacid dehydrogenase_reductase
Nitab4.5_0000787g0190	[P]GO:0071840//cellular component organization or biogenesis;GO:0010256//endomembrane system organization;GO:0009987//cellular process;GO:0016043//cellular component organization;[C]GO:0110165//cellular anatomical entity;GO:0031224//intrinsic component of membrane;GO:0016021//integral component of membrane;GO:0016020//membrane;	biological_process;cellular_component	[C]cellular anatomical entity;[P]cellular process;	Downregulated	Genomic DNA chromosome 5 P1 clone MCL19 IPR007770 Protein of unknown function DUF679
Nitab4.5_0000168g0120	[P]GO:0006952//defense response;GO:0044238//primary metabolic process;GO:0008152//metabolic process;GO:0071704//organic substance metabolic process;GO:0006950//response to stress;GO:0050896//response to stimulus;GO:0005975//carbohydrate metabolic process;[C]GO:0110165//cellular anatomical entity;GO:0005886//plasma membrane;GO:0031226//intrinsic component of plasma membrane;GO:0016020//membrane;GO…	cellular_component;molecular_function;biological_process	[C]cellular anatomical entity;[P]response to stimulus;metabolic process;[F]catalytic activity;	Downregulated	Glucan endo-1 3-beta-glucosidase A6 IPR000490 Glycoside hydrolase, family 17
Nitab4.5_0009020g0010	[P]GO:0046483//heterocycle metabolic process;GO:0009987//cellular process;GO:0034641//cellular nitrogen compound metabolic process;GO:1901576//organic substance biosynthetic process;GO:0071704//organic substance metabolic process;GO:0044249//cellular biosynthetic process;GO:0046148//pigment biosynthetic process;GO:0033014//tetrapyrrole biosynthetic process;GO:0006782//protoporphyrinogen IX biosyn…	biological_process;molecular_function	[P]metabolic process;cellular process;[F]catalytic activity;binding;	Downregulated	Glutamyl-tRNA reductase IPR000343 Tetrapyrrole biosynthesis, glutamyl-tRNA reductase
Nitab4.5_0010352g0010	[P]GO:0008152//metabolic process;GO:1901566//organonitrogen compound biosynthetic process;GO:0044237//cellular metabolic process;GO:0006783//heme biosynthetic process;GO:1901362//organic cyclic compound biosynthetic process;GO:0019438//aromatic compound biosynthetic process;GO:0033013//tetrapyrrole metabolic process;GO:0006779//porphyrin-containing compound biosynthetic process;GO:0042440//pigmen…	biological_process;molecular_function	[P]cellular process;metabolic process;[F]binding;catalytic activity;	Downregulated	Glutamyl-tRNA reductase IPR000343 Tetrapyrrole biosynthesis, glutamyl-tRNA reductase
Nitab4.5_0008580g0020	[P]GO:0043412//macromolecule modification;GO:0006749//glutathione metabolic process;GO:0010731//protein glutathionylation;GO:0006464//cellular protein modification process;GO:0006575//cellular modified amino acid metabolic process;GO:0044238//primary metabolic process;GO:0009987//cellular process;GO:0044237//cellular metabolic process;GO:0034641//cellular nitrogen compound metabolic process;GO:00…	biological_process;molecular_function	[P]cellular process;metabolic process;[F]catalytic activity;	Upregulated	Glutathione S-transferase IPR004045 Glutathione S-transferase, N-terminal
Nitab4.5_0000505g0110	[P]GO:0044237//cellular metabolic process;GO:0006807//nitrogen compound metabolic process;GO:0006518//peptide metabolic process;GO:1901564//organonitrogen compound metabolic process;GO:0008152//metabolic process;GO:0043603//cellular amide metabolic process;GO:0006749//glutathione metabolic process;GO:0071704//organic substance metabolic process;GO:0006575//cellular modified amino acid metabolic p…	biological_process;cellular_component;molecular_function	[C]cellular anatomical entity;[P]metabolic process;cellular process;[F]catalytic activity;	Upregulated	Glutathione S-transferase IPR004046 Glutathione S-transferase, C-terminal
Nitab4.5_0003307g0040	[C]GO:0005737//cytoplasm;GO:0043229//intracellular organelle;GO:0031224//intrinsic component of membrane;GO:0043227//membrane-bounded organelle;GO:0043231//intracellular membrane-bounded organelle;GO:0110165//cellular anatomical entity;GO:0005794//Golgi apparatus;GO:0012505//endomembrane system;GO:0016020//membrane;GO:0005622//intracellular anatomical structure;GO:0016021//integral component of m…	cellular_component;molecular_function	[C]cellular anatomical entity;[F]catalytic activity;	Downregulated	Glycosyltransferase IPR007657 Glycosyltransferase AER61, uncharacterised
Nitab4.5_0000364g0040	[C]GO:0043231//intracellular membrane-bounded organelle;GO:0005794//Golgi apparatus;GO:0012505//endomembrane system;GO:0005622//intracellular anatomical structure;GO:0043229//intracellular organelle;GO:0110165//cellular anatomical entity;GO:0016021//integral component of membrane;GO:0043226//organelle;GO:0016020//membrane;GO:0031224//intrinsic component of membrane;GO:0043227//membrane-bounded or…	molecular_function;cellular_component	[C]cellular anatomical entity;[F]catalytic activity;	Downregulated	Glycosyltransferase IPR007657 Glycosyltransferase AER61, uncharacterised
Nitab4.5_0000552g0060	[P]GO:0019222//regulation of metabolic process;GO:0050794//regulation of cellular process;GO:0031323//regulation of cellular metabolic process;GO:0010468//regulation of gene expression;GO:0051171//regulation of nitrogen compound metabolic process;GO:0080090//regulation of primary metabolic process;GO:0009889//regulation of biosynthetic process;GO:0031326//regulation of cellular biosynthetic proce…	biological_process;cellular_component;molecular_function	[C]cellular anatomical entity;[P]biological regulation;[F]transcription regulator activity;binding;	Downregulated	GRAS family transcription factor IPR005202 GRAS transcription factor
Nitab4.5_0003620g0010	[P]GO:2001141//regulation of RNA biosynthetic process;GO:1903506//regulation of nucleic acid-templated transcription;GO:0006355//regulation of transcription, DNA-templated;GO:0009889//regulation of biosynthetic process;GO:0050789//regulation of biological process;GO:0065007//biological regulation;GO:0019219//regulation of nucleobase-containing compound metabolic process;GO:0080090//regulation of …	cellular_component;biological_process;molecular_function	[C]cellular anatomical entity;[P]biological regulation;[F]binding;transcription regulator activity;	Downregulated	GRAS family transcription factor IPR005202 GRAS transcription factor
Nitab4.5_0002499g0080	[P]GO:0051171//regulation of nitrogen compound metabolic process;GO:2001141//regulation of RNA biosynthetic process;GO:0009889//regulation of biosynthetic process;GO:0031323//regulation of cellular metabolic process;GO:0080090//regulation of primary metabolic process;GO:0060255//regulation of macromolecule metabolic process;GO:1903506//regulation of nucleic acid-templated transcription;GO:0051252…	cellular_component;molecular_function;biological_process	[C]cellular anatomical entity;[P]biological regulation;[F]binding;transcription regulator activity;	Downregulated	GRAS family transcription factor IPR005202 GRAS transcription factor
Nitab4.5_0000368g0350	[P]GO:0031323//regulation of cellular metabolic process;GO:0050794//regulation of cellular process;GO:0010556//regulation of macromolecule biosynthetic process;GO:0080090//regulation of primary metabolic process;GO:0060255//regulation of macromolecule metabolic process;GO:0010468//regulation of gene expression;GO:0019219//regulation of nucleobase-containing compound metabolic process;GO:0031326//…	molecular_function;biological_process;cellular_component	[C]cellular anatomical entity;[P]biological regulation;[F]transcription regulator activity;binding;	Downregulated	GRAS family transcription factor IPR005202 GRAS transcription factor
Nitab4.5_0002715g0060	[P]GO:0009889//regulation of biosynthetic process;GO:0031323//regulation of cellular metabolic process;GO:0051252//regulation of RNA metabolic process;GO:0010468//regulation of gene expression;GO:2001141//regulation of RNA biosynthetic process;GO:0060255//regulation of macromolecule metabolic process;GO:0050794//regulation of cellular process;GO:0031326//regulation of cellular biosynthetic proces…	molecular_function;biological_process;cellular_component	[C]cellular anatomical entity;[P]biological regulation;[F]binding;transcription regulator activity;	Downregulated	GRAS family transcription factor IPR005202 GRAS transcription factor
Nitab4.5_0003810g0020	[P]GO:0051707//response to other organism;GO:0043207//response to external biotic stimulus;GO:0009605//response to external stimulus;GO:0050896//response to stimulus;GO:0044419//biological process involved in interspecies interaction between organisms;GO:0006952//defense response;GO:0006950//response to stress;GO:0009607//response to biotic stimulus;GO:0098542//defense response to other organism;…	biological_process;cellular_component	[C]cellular anatomical entity;[P]response to stimulus;biological process involved in interspecies interaction between organisms;	Downregulated	Harpin-induced protein-like (Fragment) IPR010847 Harpin-induced 1
Nitab4.5_0001295g0090	[C]GO:0016021//integral component of membrane;GO:0016020//membrane;GO:0110165//cellular anatomical entity;GO:0071944//cell periphery;GO:0005886//plasma membrane;GO:0031224//intrinsic component of membrane;	cellular_component	[C]cellular anatomical entity;	Downregulated	Harpin-induced protein-like (Fragment) IPR010847 Harpin-induced 1
Nitab4.5_0010788g0030	[C]GO:0110165//cellular anatomical entity;GO:0071944//cell periphery;GO:0016021//integral component of membrane;GO:0016020//membrane;GO:0031224//intrinsic component of membrane;GO:0005886//plasma membrane;	cellular_component	[C]cellular anatomical entity;	Downregulated	Harpin-induced protein-like (Fragment) IPR010847 Harpin-induced 1
Nitab4.5_0001287g0050	[P]GO:0043207//response to external biotic stimulus;GO:0006952//defense response;GO:0006950//response to stress;GO:0050896//response to stimulus;GO:0098542//defense response to other organism;GO:0051707//response to other organism;GO:0009607//response to biotic stimulus;GO:0009605//response to external stimulus;GO:0044419//biological process involved in interspecies interaction between organisms;…	cellular_component;biological_process	[C]cellular anatomical entity;[P]biological process involved in interspecies interaction between organisms;response to stimulus;	Downregulated	Harpin-induced protein-like (Fragment) IPR010847 Harpin-induced 1
Nitab4.5_0001287g0070	[P]GO:0098542//defense response to other organism;GO:0050896//response to stimulus;GO:0043207//response to external biotic stimulus;GO:0006952//defense response;GO:0009607//response to biotic stimulus;GO:0044419//biological process involved in interspecies interaction between organisms;GO:0051707//response to other organism;GO:0006950//response to stress;GO:0009605//response to external stimulus;…	cellular_component;biological_process	[C]cellular anatomical entity;[P]biological process involved in interspecies interaction between organisms;response to stimulus;	Downregulated	Harpin-induced protein-like (Fragment) IPR010847 Harpin-induced 1
Nitab4.5_0000319g0220	[P]GO:0009628//response to abiotic stimulus;GO:0006950//response to stress;GO:0009266//response to temperature stimulus;GO:0009408//response to heat;GO:0050896//response to stimulus;[C]GO:0110165//cellular anatomical entity;GO:0005737//cytoplasm;GO:0043231//intracellular membrane-bounded organelle;GO:0005622//intracellular anatomical structure;GO:0009536//plastid;GO:0043229//intracellular organel…	cellular_component;biological_process	[C]cellular anatomical entity;[P]response to stimulus;	Upregulated	Heat shock protein IPR002068 Heat shock protein Hsp20
Nitab4.5_0005256g0020	[P]GO:0009408//response to heat;GO:0006950//response to stress;GO:0065008//regulation of biological quality;GO:0051716//cellular response to stimulus;GO:0009987//cellular process;GO:0050821//protein stabilization;GO:0050896//response to stimulus;GO:0006457//protein folding;GO:0065007//biological regulation;GO:0033554//cellular response to stress;GO:0034605//cellular response to heat;GO:0009266//r…	biological_process;molecular_function;cellular_component	[C]cellular anatomical entity;protein-containing complex;[P]cellular process;response to stimulus;biological regulation;[F]binding;	Upregulated	Heat shock protein 90 (Fragment) IPR003594 ATP-binding region, ATPase-like IPR001404 Heat shock protein Hsp90
Nitab4.5_0004854g0010	[P]GO:0009987//cellular process;GO:0006457//protein folding;[F]GO:0051082//unfolded protein binding;GO:0032555//purine ribonucleotide binding;GO:0097159//organic cyclic compound binding;GO:0005524//ATP binding;GO:0036094//small molecule binding;GO:0032559//adenyl ribonucleotide binding;GO:0000166//nucleotide binding;GO:1901363//heterocyclic compound binding;GO:0035639//purine ribonucleoside triph…	molecular_function;biological_process	[P]cellular process;[F]binding;	Upregulated	Heat shock protein 90 (Fragment) IPR003594 ATP-binding region, ATPase-like IPR001404 Heat shock protein Hsp90
Nitab4.5_0000063g0110	[F]GO:0043169//cation binding;GO:0005488//binding;GO:0046872//metal ion binding;GO:0043167//ion binding;	molecular_function	[F]binding;	Downregulated	Heavy metal-associated domain containing protein expressed IPR006121 Heavy metal transport_detoxification protein
Nitab4.5_0006014g0030	[F]GO:0005488//binding;GO:0043167//ion binding;GO:0046872//metal ion binding;GO:0043169//cation binding;	molecular_function	[F]binding;	Downregulated	Heavy metal-associated domain containing protein expressed IPR006121 Heavy metal transport_detoxification protein
Nitab4.5_0007116g0010	[F]GO:0043167//ion binding;GO:0043169//cation binding;GO:0005488//binding;GO:0046872//metal ion binding;	molecular_function	[F]binding;	Downregulated	Heavy metal-associated domain containing protein expressed IPR006121 Heavy metal transport_detoxification protein
Nitab4.5_0006816g0020	[P]GO:0007165//signal transduction;GO:0050896//response to stimulus;GO:0023052//signaling;GO:0065007//biological regulation;GO:0009755//hormone-mediated signaling pathway;GO:0000160//phosphorelay signal transduction system;GO:0042221//response to chemical;GO:0009736//cytokinin-activated signaling pathway;GO:0009719//response to endogenous stimulus;GO:0016310//phosphorylation;GO:0071310//cellular …	molecular_function;biological_process;cellular_component	[C]cellular anatomical entity;[P]response to stimulus;cellular process;biological regulation;metabolic process;signaling;[F]molecular transducer activity;catalytic activity;binding;	Downregulated	Histidine-containing phosphotransfer protein region
Nitab4.5_0004338g0090	[C]GO:0031224//intrinsic component of membrane;GO:0016021//integral component of membrane;GO:0016020//membrane;GO:0110165//cellular anatomical entity;	cellular_component	[C]cellular anatomical entity;	Downregulated	Hydrolase alpha_beta fold family protein
BGI_novel_G000102	[P]GO:0006725//cellular aromatic compound metabolic process;GO:0006139//nucleobase-containing compound metabolic process;GO:0090304//nucleic acid metabolic process;GO:0044238//primary metabolic process;GO:0006259//DNA metabolic process;GO:0008152//metabolic process;GO:0034641//cellular nitrogen compound metabolic process;GO:0006807//nitrogen compound metabolic process;GO:0044260//cellular macromo…	biological_process;molecular_function	[P]metabolic process;cellular process;[F]binding;	Downregulated	inorganic pyrophosphatase [EC:3.6.1.1]
Nitab4.5_0000639g0180				Upregulated	Interactor of constitutive active ROPs 1
BGI_novel_G003646				Downregulated	jasmonate ZIM domain-containing protein
Nitab4.5_0000073g0270	[P]GO:2000022//regulation of jasmonic acid mediated signaling pathway;GO:0009611//response to wounding;GO:0031347//regulation of defense response;GO:0010646//regulation of cell communication;GO:0009966//regulation of signal transduction;GO:0065007//biological regulation;GO:0050794//regulation of cellular process;GO:0048583//regulation of response to stimulus;GO:0050789//regulation of biological p…	biological_process;cellular_component	[C]cellular anatomical entity;[P]response to stimulus;biological regulation;	Downregulated	Jasmonate ZIM-domain protein 1 IPR010399 Tify
Nitab4.5_0004234g0080	[P]GO:0031347//regulation of defense response;GO:0050794//regulation of cellular process;GO:0080134//regulation of response to stress;GO:0050896//response to stimulus;GO:0023051//regulation of signaling;GO:0065007//biological regulation;GO:0050789//regulation of biological process;GO:0010646//regulation of cell communication;GO:0009966//regulation of signal transduction;GO:0006950//response to st…	cellular_component;biological_process	[C]cellular anatomical entity;[P]response to stimulus;biological regulation;	Downregulated	Jasmonate ZIM-domain protein 1 IPR010399 Tify
Nitab4.5_0000343g0360				Downregulated	Jasmonate ZIM-domain protein 3 IPR010399 Tify
Nitab4.5_0000214g0080	[C]GO:0110165//cellular anatomical entity;GO:0005576//extracellular region;[F]GO:0016682//oxidoreductase activity, acting on diphenols and related substances as donors, oxygen as acceptor;GO:0046872//metal ion binding;GO:0005488//binding;GO:0043167//ion binding;GO:0016679//oxidoreductase activity, acting on diphenols and related substances as donors;GO:0016491//oxidoreductase activity;GO:0046914/…	molecular_function;cellular_component	[C]cellular anatomical entity;[F]binding;catalytic activity;	Downregulated	Laccase 1a IPR017760 L-ascorbate oxidase, plants
BGI_novel_G002757	[C]GO:0016021//integral component of membrane;GO:0110165//cellular anatomical entity;GO:0031224//intrinsic component of membrane;GO:0016020//membrane;	cellular_component	[C]cellular anatomical entity;	Downregulated	large subunit ribosomal protein L10e
Nitab4.5_0000104g0210				Upregulated	Lipoxygenase homology domain-containing protein 1 IPR001024 Lipoxygenase, LH2
BGI_novel_G002876	[C]GO:0031224//intrinsic component of membrane;GO:0016020//membrane;GO:0016021//integral component of membrane;GO:0110165//cellular anatomical entity;[F]GO:0032555//purine ribonucleotide binding;GO:0097367//carbohydrate derivative binding;GO:0140096//catalytic activity, acting on a protein;GO:0030554//adenyl nucleotide binding;GO:0043167//ion binding;GO:0004672//protein kinase activity;GO:0043168…	cellular_component;molecular_function	[C]cellular anatomical entity;[F]catalytic activity;binding;	Upregulated	LRR receptor-like serine/threonine-protein kinase FLS2 [EC:2.7.11.1]
Nitab4.5_0001213g0020	[C]GO:0016021//integral component of membrane;GO:0110165//cellular anatomical entity;GO:0031224//intrinsic component of membrane;GO:0071944//cell periphery;GO:0005886//plasma membrane;GO:0016020//membrane;	cellular_component	[C]cellular anatomical entity;	Downregulated	LRR receptor-like serine_threonine-protein kinase, RLP
Nitab4.5_0002659g0050	[C]GO:0005886//plasma membrane;GO:0110165//cellular anatomical entity;GO:0071944//cell periphery;GO:0031224//intrinsic component of membrane;GO:0016021//integral component of membrane;GO:0016020//membrane;	cellular_component	[C]cellular anatomical entity;	Downregulated	LRR receptor-like serine_threonine-protein kinase, RLP
Nitab4.5_0004772g0030	[C]GO:0031224//intrinsic component of membrane;GO:0016021//integral component of membrane;GO:0005886//plasma membrane;GO:0110165//cellular anatomical entity;GO:0071944//cell periphery;GO:0016020//membrane;	cellular_component	[C]cellular anatomical entity;	Downregulated	LRR receptor-like serine_threonine-protein kinase, RLP
Nitab4.5_0006118g0030	[C]GO:0005886//plasma membrane;GO:0031224//intrinsic component of membrane;GO:0110165//cellular anatomical entity;GO:0071944//cell periphery;GO:0016021//integral component of membrane;GO:0016020//membrane;	cellular_component	[C]cellular anatomical entity;	Downregulated	LRR receptor-like serine_threonine-protein kinase, RLP
Nitab4.5_0002240g0060	[C]GO:0110165//cellular anatomical entity;GO:0016021//integral component of membrane;GO:0016020//membrane;GO:0031224//intrinsic component of membrane;	cellular_component	[C]cellular anatomical entity;	Upregulated	Lysine ketoglutarate reductase trans-splicing related 1-like IPR007877 Protein of unknown function DUF707
Nitab4.5_0004453g0020	[P]GO:0006520//cellular amino acid metabolic process;GO:0090304//nucleic acid metabolic process;GO:0019752//carboxylic acid metabolic process;GO:0043170//macromolecule metabolic process;GO:1901566//organonitrogen compound biosynthetic process;GO:0071704//organic substance metabolic process;GO:1901576//organic substance biosynthetic process;GO:0010467//gene expression;GO:0006139//nucleobase-contai…	cellular_component;biological_process;molecular_function	[C]cellular anatomical entity;[P]cellular process;metabolic process;[F]binding;catalytic activity;	Upregulated	Lysyl-tRNA synthetase IPR002313 Lysyl-tRNA synthetase, class II
Nitab4.5_0004881g0040				Upregulated	Male sterility MS5 family protein IPR011990 Tetratricopeptide-like helical
BGI_novel_G002573	[P]GO:0009991//response to extracellular stimulus;GO:0031667//response to nutrient levels;GO:0006950//response to stress;GO:0009605//response to external stimulus;GO:0050896//response to stimulus;GO:0042594//response to starvation;[C]GO:0110165//cellular anatomical entity;GO:0005737//cytoplasm;GO:0005622//intracellular anatomical structure;	cellular_component;biological_process	[C]cellular anatomical entity;[P]response to stimulus;	Upregulated	MFS transporter, SP family, sugar:H+ symporter
Nitab4.5_0008535g0050	[F]GO:0097159//organic cyclic compound binding;GO:0016740//transferase activity;GO:0016772//transferase activity, transferring phosphorus-containing groups;GO:0003824//catalytic activity;GO:0032555//purine ribonucleotide binding;GO:0035639//purine ribonucleoside triphosphate binding;GO:0004672//protein kinase activity;GO:0097367//carbohydrate derivative binding;GO:0016773//phosphotransferase acti…	molecular_function	[F]catalytic activity;binding;	Downregulated	Mitogen-activated protein kinase kinase IPR002290 Serine_threonine protein kinase
Nitab4.5_0000412g0050	[P]GO:0016485//protein processing;GO:0006807//nitrogen compound metabolic process;GO:0051604//protein maturation;GO:0071704//organic substance metabolic process;GO:0043170//macromolecule metabolic process;GO:0016540//protein autoprocessing;GO:0044238//primary metabolic process;GO:0006508//proteolysis;GO:0008152//metabolic process;GO:0019538//protein metabolic process;GO:0010467//gene expression;G…	cellular_component;molecular_function;biological_process	[C]cellular anatomical entity;[P]metabolic process;[F]catalytic activity;	Downregulated	N(4)-(Beta-N-acetylglucosaminyl)-L-asparaginase IPR000246 Peptidase T2, asparaginase 2
Nitab4.5_0002587g0040	[C]GO:0016020//membrane;GO:0110165//cellular anatomical entity;GO:0016021//integral component of membrane;GO:0031224//intrinsic component of membrane;	cellular_component	[C]cellular anatomical entity;	Downregulated	NAD dependent epimerase_dehydratase family protein expressed-binding domain
Nitab4.5_0013076g0020	[C]GO:0110165//cellular anatomical entity;GO:0016021//integral component of membrane;GO:0031224//intrinsic component of membrane;GO:0016020//membrane;	cellular_component	[C]cellular anatomical entity;	Downregulated	NAD dependent epimerase_dehydratase family protein expressed-binding domain
Nitab4.5_0014983g0010	[P]GO:0043648//dicarboxylic acid metabolic process;GO:0006108//malate metabolic process;GO:0006082//organic acid metabolic process;GO:0006090//pyruvate metabolic process;GO:0019752//carboxylic acid metabolic process;GO:0008152//metabolic process;GO:0044237//cellular metabolic process;GO:0044281//small molecule metabolic process;GO:0071704//organic substance metabolic process;GO:0009987//cellular …	cellular_component;biological_process;molecular_function	[C]cellular anatomical entity;[P]metabolic process;cellular process;[F]catalytic activity;binding;	Downregulated	NAD-dependent malic enzyme 2 IPR012302 Malic enzyme, NAD-binding
Nitab4.5_0000483g0110	[C]GO:0110165//cellular anatomical entity;GO:0016020//membrane;GO:0031224//intrinsic component of membrane;GO:0016021//integral component of membrane;	cellular_component	[C]cellular anatomical entity;	Downregulated	NHL1 (Fragment) IPR010847 Harpin-induced 1
Nitab4.5_0012787g0010	[C]GO:0016021//integral component of membrane;GO:0031224//intrinsic component of membrane;GO:0110165//cellular anatomical entity;GO:0016020//membrane;	cellular_component	[C]cellular anatomical entity;	Downregulated	NHL1 (Fragment) IPR010847 Harpin-induced 1
Nitab4.5_0000783g0180				Downregulated	Nodule inception protein (Fragment) IPR003035 Plant regulator RWP-RK
Nitab4.5_0001474g0050	[C]GO:0110165//cellular anatomical entity;GO:0071944//cell periphery;GO:0031224//intrinsic component of membrane;GO:0016021//integral component of membrane;GO:0016020//membrane;GO:0005886//plasma membrane;[F]GO:0022857//transmembrane transporter activity;GO:0005215//transporter activity;	molecular_function;cellular_component	[C]cellular anatomical entity;[F]transporter activity;	Downregulated	Nodulin MtN21 family protein IPR000620 Protein of unknown function DUF6, transmembrane
Nitab4.5_0004092g0030	[C]GO:0005886//plasma membrane;GO:0016021//integral component of membrane;GO:0031224//intrinsic component of membrane;GO:0110165//cellular anatomical entity;GO:0016020//membrane;GO:0071944//cell periphery;[F]GO:0005215//transporter activity;GO:0022857//transmembrane transporter activity;	cellular_component;molecular_function	[C]cellular anatomical entity;[F]transporter activity;	Upregulated	Nodulin-like protein IPR000620 Protein of unknown function DUF6, transmembrane
Nitab4.5_0002052g0010				Downregulated	NPH3 domain containing protein-like IPR007679 Protein of unknown function DUF569
Nitab4.5_0004802g0040	[P]GO:0044257//cellular protein catabolic process;GO:0009056//catabolic process;GO:1901565//organonitrogen compound catabolic process;GO:0043170//macromolecule metabolic process;GO:1901566//organonitrogen compound biosynthetic process;GO:0006807//nitrogen compound metabolic process;GO:0046394//carboxylic acid biosynthetic process;GO:0008152//metabolic process;GO:0009058//biosynthetic process;GO:0…	molecular_function;biological_process;cellular_component	[C]protein-containing complex;cellular anatomical entity;[P]metabolic process;cellular process;[F]binding;catalytic activity;	Upregulated	Ornithine carbamoyltransferase IPR002292 Ornithine carbamoyltransferase
Nitab4.5_0009623g0010	[C]GO:0031224//intrinsic component of membrane;GO:0016020//membrane;GO:0016021//integral component of membrane;GO:0110165//cellular anatomical entity;	cellular_component	[C]cellular anatomical entity;	Downregulated	Os01g0584100 protein (Fragment)
Nitab4.5_0009641g0030	[C]GO:0110165//cellular anatomical entity;GO:0031224//intrinsic component of membrane;GO:0016020//membrane;GO:0016021//integral component of membrane;	cellular_component	[C]cellular anatomical entity;	Downregulated	Os01g0584100 protein (Fragment)
Nitab4.5_0003082g0010				Downregulated	Os02g0448600 protein (Fragment)
Nitab4.5_0000786g0190	[C]GO:0005576//extracellular region;GO:0110165//cellular anatomical entity;GO:0005615//extracellular space;	cellular_component	[C]cellular anatomical entity;	Downregulated	Os06g0220000 protein (Fragment) IPR006766 Phosphate-induced protein 1 conserved region
Nitab4.5_0001519g0130	[F]GO:0043169//cation binding;GO:0046872//metal ion binding;GO:0005488//binding;GO:0043167//ion binding;	molecular_function	[F]binding;	Downregulated	Os07g0175100 protein (Fragment)
Nitab4.5_0002642g0070	[F]GO:0046872//metal ion binding;GO:0005488//binding;GO:0043169//cation binding;GO:0043167//ion binding;	molecular_function	[F]binding;	Downregulated	Os07g0175100 protein (Fragment)
Nitab4.5_0002797g0070	[F]GO:0043169//cation binding;GO:0005488//binding;GO:0046872//metal ion binding;GO:0043167//ion binding;	molecular_function	[F]binding;	Downregulated	Os07g0175100 protein (Fragment)
Nitab4.5_0002824g0030	[F]GO:0005488//binding;GO:0043167//ion binding;GO:0046872//metal ion binding;GO:0043169//cation binding;	molecular_function	[F]binding;	Downregulated	Os07g0175100 protein (Fragment)
Nitab4.5_0003458g0010	[F]GO:0046872//metal ion binding;GO:0043169//cation binding;GO:0043167//ion binding;GO:0005488//binding;	molecular_function	[F]binding;	Downregulated	Os07g0175100 protein (Fragment)
Nitab4.5_0006861g0010	[F]GO:0005488//binding;GO:0043169//cation binding;GO:0043167//ion binding;GO:0046872//metal ion binding;	molecular_function	[F]binding;	Downregulated	Os07g0175100 protein (Fragment)
Nitab4.5_0001812g0010	[P]GO:0045488//pectin metabolic process;GO:0016052//carbohydrate catabolic process;GO:0045490//pectin catabolic process;GO:0005976//polysaccharide metabolic process;GO:0005975//carbohydrate metabolic process;GO:1901575//organic substance catabolic process;GO:0009057//macromolecule catabolic process;GO:0044238//primary metabolic process;GO:0009056//catabolic process;GO:0043170//macromolecule metab…	biological_process;molecular_function	[P]metabolic process;[F]binding;catalytic activity;	Upregulated	Pectate lyase IPR002022 Pectate lyase_Amb allergen
Nitab4.5_0002130g0010	[P]GO:0120254//olefinic compound metabolic process;GO:0072330//monocarboxylic acid biosynthetic process;GO:0006807//nitrogen compound metabolic process;GO:0006725//cellular aromatic compound metabolic process;GO:1902221//erythrose 4-phosphate/phosphoenolpyruvate family amino acid metabolic process;GO:1901565//organonitrogen compound catabolic process;GO:0009800//cinnamic acid biosynthetic process…	biological_process;cellular_component;molecular_function	[C]cellular anatomical entity;[P]metabolic process;cellular process;[F]catalytic activity;	Downregulated	Phenylalanine ammonia-lyase IPR005922 Phenylalanine ammonia-lyase
Nitab4.5_0000786g0210	[C]GO:0005576//extracellular region;GO:0005615//extracellular space;GO:0110165//cellular anatomical entity;	cellular_component	[C]cellular anatomical entity;	Downregulated	Phi-1 protein (Fragment) IPR006766 Phosphate-induced protein 1 conserved region
Nitab4.5_0000786g0230	[C]GO:0005615//extracellular space;GO:0048046//apoplast;GO:0005576//extracellular region;GO:0110165//cellular anatomical entity;	cellular_component	[C]cellular anatomical entity;	Downregulated	Phi-1 protein (Fragment) IPR006766 Phosphate-induced protein 1 conserved region
Nitab4.5_0000786g0240	[C]GO:0005576//extracellular region;GO:0005615//extracellular space;GO:0110165//cellular anatomical entity;	cellular_component	[C]cellular anatomical entity;	Downregulated	Phi-1 protein (Fragment) IPR006766 Phosphate-induced protein 1 conserved region
Nitab4.5_0001921g0020	[C]GO:0005615//extracellular space;GO:0048046//apoplast;GO:0005576//extracellular region;GO:0110165//cellular anatomical entity;	cellular_component	[C]cellular anatomical entity;	Downregulated	Phi-1 protein (Fragment) IPR006766 Phosphate-induced protein 1 conserved region
Nitab4.5_0001921g0030	[C]GO:0005576//extracellular region;GO:0110165//cellular anatomical entity;GO:0005615//extracellular space;	cellular_component	[C]cellular anatomical entity;	Downregulated	Phi-1 protein (Fragment) IPR006766 Phosphate-induced protein 1 conserved region
Nitab4.5_0004874g0010	[C]GO:0005615//extracellular space;GO:0110165//cellular anatomical entity;GO:0005576//extracellular region;	cellular_component	[C]cellular anatomical entity;	Downregulated	Phi-1 protein (Fragment) IPR006766 Phosphate-induced protein 1 conserved region
Nitab4.5_0005755g0020	[C]GO:0005615//extracellular space;GO:0005576//extracellular region;GO:0110165//cellular anatomical entity;	cellular_component	[C]cellular anatomical entity;	Downregulated	Phi-1 protein (Fragment) IPR006766 Phosphate-induced protein 1 conserved region
Nitab4.5_0007864g0060	[P]GO:0006790//sulfur compound metabolic process;GO:0044237//cellular metabolic process;GO:0009987//cellular process;GO:0019419//sulfate reduction;GO:0008152//metabolic process;[F]GO:0016671//oxidoreductase activity, acting on a sulfur group of donors, disulfide as acceptor;GO:0016667//oxidoreductase activity, acting on a sulfur group of donors;GO:0016491//oxidoreductase activity;GO:0003824//cata…	biological_process;molecular_function	[P]metabolic process;cellular process;[F]catalytic activity;	Upregulated	Phosphoadenosine phosphosulfate reductase IPR004508 Thioredoxin-independent 5-adenylylsulphate reductase
Nitab4.5_0000426g0080	[P]GO:0006520//cellular amino acid metabolic process;GO:0019752//carboxylic acid metabolic process;GO:0044281//small molecule metabolic process;GO:0044283//small molecule biosynthetic process;GO:0016053//organic acid biosynthetic process;GO:0006807//nitrogen compound metabolic process;GO:0044249//cellular biosynthetic process;GO:0009058//biosynthetic process;GO:0044238//primary metabolic process;…	molecular_function;biological_process	[P]metabolic process;cellular process;[F]binding;catalytic activity;	Downregulated	Phosphoribosyl-AMP cyclohydrolase IPR002496 Phosphoribosyl-AMP cyclohydrolase
Nitab4.5_0002982g0040	[C]GO:0005737//cytoplasm;GO:0110165//cellular anatomical entity;GO:0005622//intracellular anatomical structure;[F]GO:0003676//nucleic acid binding;GO:0005488//binding;GO:1901363//heterocyclic compound binding;GO:0097159//organic cyclic compound binding;GO:0003723//RNA binding;	molecular_function;cellular_component	[C]cellular anatomical entity;[F]binding;	Downregulated	Polyadenylate-binding protein 2 IPR006515 Polyadenylate binding protein, human types 1, 2, 3, 4
BGI_novel_G002077	[P]GO:1901360//organic cyclic compound metabolic process;GO:0046483//heterocycle metabolic process;GO:0006807//nitrogen compound metabolic process;GO:0006139//nucleobase-containing compound metabolic process;GO:0071704//organic substance metabolic process;GO:0006725//cellular aromatic compound metabolic process;GO:0090304//nucleic acid metabolic process;GO:0006259//DNA metabolic process;GO:004426…	molecular_function;biological_process	[P]metabolic process;cellular process;[F]binding;	Upregulated	polygalacturonase [EC:3.2.1.15]
Nitab4.5_0000733g0230	[P]GO:0048608//reproductive structure development;GO:1901575//organic substance catabolic process;GO:0009056//catabolic process;GO:0032502//developmental process;GO:0048609//multicellular organismal reproductive process;GO:0009908//flower development;GO:0048827//phyllome development;GO:0045490//pectin catabolic process;GO:0090567//reproductive shoot system development;GO:0032504//multicellular or…	biological_process;cellular_component;molecular_function	[C]cellular anatomical entity;[P]metabolic process;developmental process;reproductive process;multicellular organismal process;reproduction;[F]catalytic activity;	Downregulated	Polygalacturonase A IPR000408 Regulator of chromosome condensation, RCC1 IPR000743 Glycoside hydrolase, family 28
Nitab4.5_0008983g0010	[P]GO:0006520//cellular amino acid metabolic process;GO:0043436//oxoacid metabolic process;GO:0044283//small molecule biosynthetic process;GO:0006558//L-phenylalanine metabolic process;GO:0008152//metabolic process;GO:0009058//biosynthetic process;GO:1901360//organic cyclic compound metabolic process;GO:1901564//organonitrogen compound metabolic process;GO:0016053//organic acid biosynthetic proce…	biological_process;molecular_function;cellular_component	[C]cellular anatomical entity;[P]cellular process;metabolic process;[F]catalytic activity;	Downregulated	Prephenate dehydratase IPR001086 Prephenate dehydratase
Nitab4.5_0003082g0040	[P]GO:0006082//organic acid metabolic process;GO:1902221//erythrose 4-phosphate/phosphoenolpyruvate family amino acid metabolic process;GO:0009987//cellular process;GO:0008152//metabolic process;GO:1902223//erythrose 4-phosphate/phosphoenolpyruvate family amino acid biosynthetic process;GO:1901362//organic cyclic compound biosynthetic process;GO:0043436//oxoacid metabolic process;GO:0009072//arom…	molecular_function;biological_process;cellular_component	[C]cellular anatomical entity;[P]metabolic process;cellular process;[F]catalytic activity;	Downregulated	Prephenate dehydratase IPR001086 Prephenate dehydratase
Nitab4.5_0001291g0090	[P]GO:0006807//nitrogen compound metabolic process;GO:0009058//biosynthetic process;GO:0009095//aromatic amino acid family biosynthetic process, prephenate pathway;GO:0006082//organic acid metabolic process;GO:0006725//cellular aromatic compound metabolic process;GO:0009073//aromatic amino acid family biosynthetic process;GO:1901566//organonitrogen compound biosynthetic process;GO:0006570//tyrosi…	molecular_function;biological_process	[P]cellular process;metabolic process;[F]catalytic activity;	Downregulated	Prephenate dehydrogenase family protein-binding domain
BGI_novel_G003018	[C]GO:0043231//intracellular membrane-bounded organelle;GO:0005622//intracellular anatomical structure;GO:0005634//nucleus;GO:0043226//organelle;GO:0043227//membrane-bounded organelle;GO:0110165//cellular anatomical entity;GO:0043229//intracellular organelle;[F]GO:0003676//nucleic acid binding;GO:0140110//transcription regulator activity;GO:0043565//sequence-specific DNA binding;GO:0005488//bindi…	cellular_component;molecular_function	[C]cellular anatomical entity;[F]transcription regulator activity;binding;	Downregulated	probable WRKY transcription factor 52
BGI_novel_G003017	[C]GO:0043229//intracellular organelle;GO:0005634//nucleus;GO:0043227//membrane-bounded organelle;GO:0043226//organelle;GO:0043231//intracellular membrane-bounded organelle;GO:0110165//cellular anatomical entity;GO:0005622//intracellular anatomical structure;[F]GO:1901363//heterocyclic compound binding;GO:0043565//sequence-specific DNA binding;GO:0097159//organic cyclic compound binding;GO:000367…	molecular_function;cellular_component	[C]cellular anatomical entity;[F]transcription regulator activity;binding;	Downregulated	probable WRKY transcription factor 52
Nitab4.5_0002659g0030	[P]GO:0006664//glycolipid metabolic process;GO:0044255//cellular lipid metabolic process;GO:0044249//cellular biosynthetic process;GO:0009987//cellular process;GO:0044238//primary metabolic process;GO:1901135//carbohydrate derivative metabolic process;GO:0046467//membrane lipid biosynthetic process;GO:0006643//membrane lipid metabolic process;GO:1903509//liposaccharide metabolic process;GO:000924…	molecular_function;biological_process;cellular_component	[C]cellular anatomical entity;[P]metabolic process;cellular process;[F]catalytic activity;	Downregulated	Processive diacylglycerol glucosyltransferase IPR009695 Monogalactosyldiacylglycerol synthase
Nitab4.5_0003298g0060	[F]GO:0097159//organic cyclic compound binding;GO:0032553//ribonucleotide binding;GO:0016773//phosphotransferase activity, alcohol group as acceptor;GO:0036094//small molecule binding;GO:0016301//kinase activity;GO:1901363//heterocyclic compound binding;GO:1901265//nucleoside phosphate binding;GO:0016740//transferase activity;GO:0005524//ATP binding;GO:0140096//catalytic activity, acting on a pro…	molecular_function	[F]catalytic activity;binding;	Downregulated	Protein serine_threonine kinase IPR002290 Serine_threonine protein kinase
Nitab4.5_0003519g0060	[F]GO:0036094//small molecule binding;GO:0016772//transferase activity, transferring phosphorus-containing groups;GO:0032555//purine ribonucleotide binding;GO:0003824//catalytic activity;GO:0005488//binding;GO:0035639//purine ribonucleoside triphosphate binding;GO:0140096//catalytic activity, acting on a protein;GO:0005524//ATP binding;GO:0097367//carbohydrate derivative binding;GO:0000166//nucle…	molecular_function	[F]catalytic activity;binding;	Downregulated	Protein serine_threonine kinase IPR002290 Serine_threonine protein kinase
Nitab4.5_0002263g0060	[F]GO:0017076//purine nucleotide binding;GO:0004672//protein kinase activity;GO:0043167//ion binding;GO:0043168//anion binding;GO:0032555//purine ribonucleotide binding;GO:0005524//ATP binding;GO:0140096//catalytic activity, acting on a protein;GO:0032559//adenyl ribonucleotide binding;GO:0016772//transferase activity, transferring phosphorus-containing groups;GO:0030554//adenyl nucleotide bindin…	molecular_function	[F]binding;catalytic activity;	Downregulated	Protein serine_threonine kinase IPR002290 Serine_threonine protein kinase
Nitab4.5_0000328g0110	[C]GO:0016021//integral component of membrane;GO:0110165//cellular anatomical entity;GO:0031224//intrinsic component of membrane;GO:0016020//membrane;[F]GO:0043168//anion binding;GO:0016740//transferase activity;GO:1901265//nucleoside phosphate binding;GO:0043167//ion binding;GO:1901363//heterocyclic compound binding;GO:0032555//purine ribonucleotide binding;GO:0140096//catalytic activity, acting…	molecular_function;cellular_component	[C]cellular anatomical entity;[F]catalytic activity;binding;	Downregulated	Protein serine_threonine kinase IPR002290 Serine_threonine protein kinase
Nitab4.5_0008150g0020	[C]GO:0110165//cellular anatomical entity;GO:0016021//integral component of membrane;GO:0031224//intrinsic component of membrane;GO:0016020//membrane;[F]GO:0097367//carbohydrate derivative binding;GO:0036094//small molecule binding;GO:0005524//ATP binding;GO:0043167//ion binding;GO:0032555//purine ribonucleotide binding;GO:0032553//ribonucleotide binding;GO:0016301//kinase activity;GO:0000166//nu…	molecular_function;cellular_component	[C]cellular anatomical entity;[F]catalytic activity;binding;	Downregulated	Protein serine_threonine kinase IPR002290 Serine_threonine protein kinase
Nitab4.5_0005246g0010	[P]GO:0006950//response to stress;GO:0050794//regulation of cellular process;GO:0031347//regulation of defense response;GO:0050789//regulation of biological process;GO:0065007//biological regulation;GO:0009966//regulation of signal transduction;GO:0010646//regulation of cell communication;GO:0009611//response to wounding;GO:0050896//response to stimulus;GO:0023051//regulation of signaling;GO:2000…	biological_process;cellular_component	[C]cellular anatomical entity;[P]biological regulation;response to stimulus;	Downregulated	Protein TIFY 5A IPR018467 CCT domain-like
BGI_novel_G003771	[P]GO:0071555//cell wall organization;GO:0071669//plant-type cell wall organization or biogenesis;GO:0010215//cellulose microfibril organization;GO:0009832//plant-type cell wall biogenesis;GO:0070726//cell wall assembly;GO:0009664//plant-type cell wall organization;GO:0016043//cellular component organization;GO:0071554//cell wall organization or biogenesis;GO:0022607//cellular component assembly;…	cellular_component;biological_process	[C]cellular anatomical entity;[P]cellular process;	Downregulated	protein transport protein SEC61 subunit alpha
Nitab4.5_0002105g0060				Downregulated	Protein-methionine-s-oxide reductase
Nitab4.5_0006892g0030				Downregulated	Protein-methionine-s-oxide reductase
Nitab4.5_0000365g0130	[C]GO:0016021//integral component of membrane;GO:0031224//intrinsic component of membrane;GO:0110165//cellular anatomical entity;GO:0016020//membrane;[F]GO:0016301//kinase activity;GO:0032553//ribonucleotide binding;GO:0097367//carbohydrate derivative binding;GO:0035639//purine ribonucleoside triphosphate binding;GO:0016740//transferase activity;GO:0005524//ATP binding;GO:0016772//transferase act…	cellular_component;molecular_function	[C]cellular anatomical entity;[F]catalytic activity;binding;	Downregulated	Pto-like, Serine_threonine kinase protein, resistance protein
Nitab4.5_0003818g0060	[C]GO:0016020//membrane;GO:0110165//cellular anatomical entity;GO:0016021//integral component of membrane;GO:0031224//intrinsic component of membrane;[F]GO:0036094//small molecule binding;GO:1901265//nucleoside phosphate binding;GO:0032559//adenyl ribonucleotide binding;GO:0016773//phosphotransferase activity, alcohol group as acceptor;GO:0016772//transferase activity, transferring phosphorus-con…	molecular_function;cellular_component	[C]cellular anatomical entity;[F]catalytic activity;binding;	Downregulated	Pto-like, Serine_threonine kinase protein, resistance protein
Nitab4.5_0001810g0050	[C]GO:0110165//cellular anatomical entity;GO:0016020//membrane;GO:0016021//integral component of membrane;GO:0031224//intrinsic component of membrane;[F]GO:1901505//carbohydrate derivative transmembrane transporter activity;GO:0015932//nucleobase-containing compound transmembrane transporter activity;GO:0015205//nucleobase transmembrane transporter activity;GO:0005215//transporter activity;GO:001…	molecular_function;cellular_component	[C]cellular anatomical entity;[F]transporter activity;	Downregulated	Purine permease family protein IPR004853 Protein of unknown function DUF250
Nitab4.5_0009553g0050	[P]GO:0042742//defense response to bacterium;GO:0009607//response to biotic stimulus;GO:0050896//response to stimulus;GO:0044419//biological process involved in interspecies interaction between organisms;GO:0002229//defense response to oomycetes;GO:0002239//response to oomycetes;GO:0006952//defense response;GO:0098542//defense response to other organism;GO:0009617//response to bacterium;GO:000960…	biological_process;cellular_component;molecular_function	[C]cellular anatomical entity;[P]response to stimulus;biological process involved in interspecies interaction between organisms;[F]binding;molecular transducer activity;catalytic activity;	Downregulated	Receptor like protein kinase IPR001220 Legume lectin, beta chain
Nitab4.5_0003230g0010	[P]GO:0019538//protein metabolic process;GO:0009987//cellular process;GO:0006807//nitrogen compound metabolic process;GO:0043412//macromolecule modification;GO:1901564//organonitrogen compound metabolic process;GO:0044237//cellular metabolic process;GO:0006468//protein phosphorylation;GO:0006464//cellular protein modification process;GO:0036211//protein modification process;GO:0044238//primary me…	molecular_function;biological_process;cellular_component	[C]cellular anatomical entity;[P]metabolic process;cellular process;[F]catalytic activity;binding;	Downregulated	Receptor protein kinase-like protein IPR002290 Serine_threonine protein kinase
Nitab4.5_0000106g0310	[F]GO:0035639//purine ribonucleoside triphosphate binding;GO:0016301//kinase activity;GO:0000166//nucleotide binding;GO:0043168//anion binding;GO:0032555//purine ribonucleotide binding;GO:0036094//small molecule binding;GO:0032559//adenyl ribonucleotide binding;GO:1901265//nucleoside phosphate binding;GO:0005524//ATP binding;GO:0016772//transferase activity, transferring phosphorus-containing gro…	molecular_function	[F]binding;catalytic activity;	Downregulated	Receptor-like kinase IPR002290 Serine_threonine protein kinase
Nitab4.5_0003792g0020	[P]GO:0009856//pollination;GO:0048544//recognition of pollen;GO:0009987//cellular process;GO:0032501//multicellular organismal process;GO:0007154//cell communication;GO:0044706//multi-multicellular organism process;GO:0008037//cell recognition;GO:0000003//reproduction;GO:0009875//pollen-pistil interaction;GO:0022414//reproductive process;[C]GO:0031224//intrinsic component of membrane;GO:0016020//…	biological_process;molecular_function;cellular_component	[C]cellular anatomical entity;[P]reproductive process;cellular process;reproduction;multicellular organismal process;[F]binding;catalytic activity;	Downregulated	Receptor-like protein kinase IPR002290 Serine_threonine protein kinase
Nitab4.5_0000892g0040	[P]GO:0044706//multi-multicellular organism process;GO:0019538//protein metabolic process;GO:0009856//pollination;GO:0000003//reproduction;GO:0007154//cell communication;GO:0006468//protein phosphorylation;GO:0009987//cellular process;GO:0006807//nitrogen compound metabolic process;GO:0071704//organic substance metabolic process;GO:0006796//phosphate-containing compound metabolic process;GO:00485…	cellular_component;molecular_function;biological_process	[C]cellular anatomical entity;[P]reproduction;reproductive process;metabolic process;multicellular organismal process;cellular process;[F]binding;catalytic activity;	Downregulated	Receptor-like protein kinase IPR002290 Serine_threonine protein kinase
Nitab4.5_0008350g0010	[P]GO:0009875//pollen-pistil interaction;GO:0032501//multicellular organismal process;GO:0000003//reproduction;GO:0008037//cell recognition;GO:0007154//cell communication;GO:0022414//reproductive process;GO:0009856//pollination;GO:0048544//recognition of pollen;GO:0009987//cellular process;GO:0044706//multi-multicellular organism process;[C]GO:0016020//membrane;GO:0016021//integral component of m…	cellular_component;molecular_function;biological_process	[C]cellular anatomical entity;[P]cellular process;reproduction;reproductive process;multicellular organismal process;[F]binding;catalytic activity;	Downregulated	Receptor-like protein kinase IPR002290 Serine_threonine protein kinase
Nitab4.5_0002909g0010	[P]GO:0032501//multicellular organismal process;GO:0022414//reproductive process;GO:0000003//reproduction;GO:0008037//cell recognition;GO:0009987//cellular process;GO:0048544//recognition of pollen;GO:0009875//pollen-pistil interaction;GO:0007154//cell communication;GO:0009856//pollination;GO:0044706//multi-multicellular organism process;[C]GO:0016020//membrane;GO:0031224//intrinsic component of …	molecular_function;cellular_component;biological_process	[C]cellular anatomical entity;[P]reproduction;cellular process;reproductive process;multicellular organismal process;[F]catalytic activity;binding;	Downregulated	Receptor-like protein kinase IPR002290 Serine_threonine protein kinase
Nitab4.5_0002108g0050	[C]GO:0031224//intrinsic component of membrane;GO:0110165//cellular anatomical entity;GO:0005886//plasma membrane;GO:0016020//membrane;GO:0071944//cell periphery;GO:0016021//integral component of membrane;[F]GO:0043168//anion binding;GO:1901265//nucleoside phosphate binding;GO:0032553//ribonucleotide binding;GO:0032555//purine ribonucleotide binding;GO:0035639//purine ribonucleoside triphosphate …	cellular_component;molecular_function	[C]cellular anatomical entity;[F]catalytic activity;binding;	Downregulated	Receptor-like protein kinase At3g21340 IPR002290 Serine_threonine protein kinase
Nitab4.5_0004524g0010	[P]GO:0007166//cell surface receptor signaling pathway;GO:1901564//organonitrogen compound metabolic process;GO:0050794//regulation of cellular process;GO:0044267//cellular protein metabolic process;GO:0044260//cellular macromolecule metabolic process;GO:0065007//biological regulation;GO:0007154//cell communication;GO:0019752//carboxylic acid metabolic process;GO:0006520//cellular amino acid meta…	biological_process;cellular_component;molecular_function	[C]cellular anatomical entity;[P]metabolic process;signaling;cellular process;biological regulation;response to stimulus;[F]binding;catalytic activity;	Downregulated	Receptor-like protein kinase At5g59670 IPR002290 Serine_threonine protein kinase
BGI_novel_G000688				Upregulated	rhamnogalacturonan I rhamnosyltransferase [EC:2.4.1.351]
Nitab4.5_0000414g0100	[P]GO:0006091//generation of precursor metabolites and energy;GO:0008152//metabolic process;GO:0044237//cellular metabolic process;GO:0006793//phosphorus metabolic process;GO:0006740//NADPH regeneration;GO:0006796//phosphate-containing compound metabolic process;GO:0006739//NADP metabolic process;GO:0071704//organic substance metabolic process;GO:0009987//cellular process;GO:0051156//glucose 6-ph…	biological_process;molecular_function	[P]cellular process;metabolic process;[F]catalytic activity;	Downregulated	Ribose-5-phosphate isomerase IPR004788 Ribose 5-phosphate isomerase
Nitab4.5_0002170g0100	[C]GO:0110165//cellular anatomical entity;GO:0009536//plastid;GO:0009507//chloroplast;GO:0043227//membrane-bounded organelle;GO:0043226//organelle;GO:0009579//thylakoid;GO:0009532//plastid stroma;GO:0043231//intracellular membrane-bounded organelle;GO:0043229//intracellular organelle;GO:0005737//cytoplasm;GO:0005622//intracellular anatomical structure;GO:0009570//chloroplast stroma;[F]GO:0043167/…	cellular_component;molecular_function	[C]cellular anatomical entity;[F]molecular function regulator;binding;	Upregulated	Ribulose-1 5-bisphosphate carboxylase_oxygenase activase 1 IPR003959 ATPase, AAA-type, core
Nitab4.5_0004475g0020	[C]GO:0009579//thylakoid;GO:0009507//chloroplast;GO:0009536//plastid;GO:0009532//plastid stroma;GO:0009570//chloroplast stroma;GO:0110165//cellular anatomical entity;GO:0043231//intracellular membrane-bounded organelle;GO:0005622//intracellular anatomical structure;GO:0043226//organelle;GO:0043229//intracellular organelle;GO:0005737//cytoplasm;GO:0043227//membrane-bounded organelle;[F]GO:0008047/…	molecular_function;cellular_component	[C]cellular anatomical entity;[F]molecular function regulator;binding;	Upregulated	Ribulose-1 5-bisphosphate carboxylase_oxygenase activase 1 IPR003959 ATPase, AAA-type, core
Nitab4.5_0008149g0010	[P]GO:0043632//modification-dependent macromolecule catabolic process;GO:0043170//macromolecule metabolic process;GO:0044257//cellular protein catabolic process;GO:0006950//response to stress;GO:0019941//modification-dependent protein catabolic process;GO:1901698//response to nitrogen compound;GO:0042221//response to chemical;GO:0010243//response to organonitrogen compound;GO:0036503//ERAD pathwa…	biological_process;molecular_function;cellular_component	[C]cellular anatomical entity;[P]response to stimulus;cellular process;metabolic process;[F]catalytic activity;binding;	Downregulated	RING finger protein 5 IPR018957 Zinc finger, C3HC4 RING-type
Nitab4.5_0000585g0120	[P]GO:0010243//response to organonitrogen compound;GO:0051603//proteolysis involved in cellular protein catabolic process;GO:0044260//cellular macromolecule metabolic process;GO:0071704//organic substance metabolic process;GO:0044238//primary metabolic process;GO:0035966//response to topologically incorrect protein;GO:0009987//cellular process;GO:0036503//ERAD pathway;GO:0006515//protein quality …	biological_process;molecular_function;cellular_component	[C]cellular anatomical entity;[P]cellular process;metabolic process;response to stimulus;[F]catalytic activity;binding;	Downregulated	RING finger protein 5 IPR018957 Zinc finger, C3HC4 RING-type
Nitab4.5_0005396g0010	[C]GO:0016020//membrane;GO:0110165//cellular anatomical entity;GO:0071944//cell periphery;GO:0005886//plasma membrane;	cellular_component	[C]cellular anatomical entity;	Downregulated	Senescence-associated protein 12 IPR009686 Senescence-associated
Nitab4.5_0003298g0070	[F]GO:0097159//organic cyclic compound binding;GO:0003824//catalytic activity;GO:0030554//adenyl nucleotide binding;GO:0032559//adenyl ribonucleotide binding;GO:0035639//purine ribonucleoside triphosphate binding;GO:0016301//kinase activity;GO:0036094//small molecule binding;GO:0005524//ATP binding;GO:1901363//heterocyclic compound binding;GO:0016740//transferase activity;GO:0032553//ribonucleoti…	molecular_function	[F]binding;catalytic activity;	Downregulated	Serine_threonine-protein kinase 24 IPR002290 Serine_threonine protein kinase
Nitab4.5_0005144g0010	[F]GO:0043168//anion binding;GO:0003824//catalytic activity;GO:0016740//transferase activity;GO:0005524//ATP binding;GO:0097159//organic cyclic compound binding;GO:0004674//protein serine/threonine kinase activity;GO:0016773//phosphotransferase activity, alcohol group as acceptor;GO:0017076//purine nucleotide binding;GO:1901265//nucleoside phosphate binding;GO:0000166//nucleotide binding;GO:00360…	molecular_function	[F]binding;catalytic activity;	Downregulated	Serine_threonine-protein kinase 24 IPR002290 Serine_threonine protein kinase
Nitab4.5_0002700g0130	[F]GO:0032553//ribonucleotide binding;GO:0036094//small molecule binding;GO:0097367//carbohydrate derivative binding;GO:0016740//transferase activity;GO:0016773//phosphotransferase activity, alcohol group as acceptor;GO:0005488//binding;GO:0000166//nucleotide binding;GO:0140096//catalytic activity, acting on a protein;GO:0004672//protein kinase activity;GO:0017076//purine nucleotide binding;GO:00…	molecular_function	[F]catalytic activity;binding;	Downregulated	Serine_threonine-protein kinase 3 IPR002290 Serine_threonine protein kinase
Nitab4.5_0004738g0070	[F]GO:0140096//catalytic activity, acting on a protein;GO:0004672//protein kinase activity;GO:0032555//purine ribonucleotide binding;GO:0030554//adenyl nucleotide binding;GO:0035639//purine ribonucleoside triphosphate binding;GO:0003824//catalytic activity;GO:0005488//binding;GO:0097159//organic cyclic compound binding;GO:0016772//transferase activity, transferring phosphorus-containing groups;GO…	molecular_function	[F]binding;catalytic activity;	Downregulated	Serine_threonine-protein kinase 3 IPR002290 Serine_threonine protein kinase
Nitab4.5_0000210g0160	[C]GO:0043231//intracellular membrane-bounded organelle;GO:0043226//organelle;GO:0005634//nucleus;GO:0005622//intracellular anatomical structure;GO:0043229//intracellular organelle;GO:0110165//cellular anatomical entity;GO:0043227//membrane-bounded organelle;[F]GO:0097159//organic cyclic compound binding;GO:0005488//binding;GO:1901363//heterocyclic compound binding;GO:0046872//metal ion binding;G…	cellular_component;molecular_function	[C]cellular anatomical entity;[F]binding;	Downregulated	Squamosa promoter binding protein 1 IPR004333 Transcription factor, SBP-box
Nitab4.5_0005423g0030	[P]GO:0050896//response to stimulus;GO:0006952//defense response;GO:0006950//response to stress;	biological_process	[P]response to stimulus;	Downregulated	SRC2 protein IPR000008 C2 calcium-dependent membrane targeting
Nitab4.5_0006421g0020	[P]GO:0006952//defense response;GO:0006950//response to stress;GO:0050896//response to stimulus;	biological_process	[P]response to stimulus;	Downregulated	SRC2 protein IPR000008 C2 calcium-dependent membrane targeting
BGI_novel_G001108	[P]GO:0050794//regulation of cellular process;GO:0006950//response to stress;GO:0006952//defense response;GO:0051716//cellular response to stimulus;GO:0007165//signal transduction;GO:0050896//response to stimulus;GO:0023052//signaling;GO:0007154//cell communication;GO:0050789//regulation of biological process;GO:0065007//biological regulation;GO:0009987//cellular process;[F]GO:0016787//hydrolase …	molecular_function;biological_process	[P]cellular process;signaling;biological regulation;response to stimulus;[F]catalytic activity;binding;	Upregulated	sucrose synthase [EC:2.4.1.13]
BGI_novel_G001824	[P]GO:0007154//cell communication;GO:0050896//response to stimulus;GO:0050789//regulation of biological process;GO:0006952//defense response;GO:0009987//cellular process;GO:0023052//signaling;GO:0051716//cellular response to stimulus;GO:0050794//regulation of cellular process;GO:0006950//response to stress;GO:0007165//signal transduction;GO:0065007//biological regulation;[F]GO:0016787//hydrolase …	biological_process;molecular_function	[P]cellular process;biological regulation;signaling;response to stimulus;[F]binding;catalytic activity;	Downregulated	sucrose synthase [EC:2.4.1.13]
BGI_novel_G001099	[P]GO:0009987//cellular process;GO:0006950//response to stress;GO:0007154//cell communication;GO:0007165//signal transduction;GO:0065007//biological regulation;GO:0050794//regulation of cellular process;GO:0050896//response to stimulus;GO:0006952//defense response;GO:0023052//signaling;GO:0050789//regulation of biological process;GO:0051716//cellular response to stimulus;[F]GO:0032555//purine rib…	biological_process;molecular_function	[P]biological regulation;cellular process;response to stimulus;signaling;[F]catalytic activity;binding;	Downregulated	sucrose synthase [EC:2.4.1.13]
BGI_novel_G001005	[P]GO:0006952//defense response;GO:0009987//cellular process;GO:0007154//cell communication;GO:0051716//cellular response to stimulus;GO:0050794//regulation of cellular process;GO:0007165//signal transduction;GO:0065007//biological regulation;GO:0050789//regulation of biological process;GO:0023052//signaling;GO:0006950//response to stress;GO:0050896//response to stimulus;[F]GO:0005488//binding;GO…	molecular_function;biological_process	[P]signaling;cellular process;response to stimulus;biological regulation;[F]binding;catalytic activity;	Downregulated	sucrose synthase [EC:2.4.1.13]
Nitab4.5_0000977g0040	[P]GO:0009987//cellular process;GO:0006790//sulfur compound metabolic process;GO:0000103//sulfate assimilation;GO:0008152//metabolic process;GO:0044237//cellular metabolic process;[F]GO:0016779//nucleotidyltransferase activity;GO:0016740//transferase activity;GO:0016772//transferase activity, transferring phosphorus-containing groups;GO:0004781//sulfate adenylyltransferase (ATP) activity;GO:00055…	biological_process;molecular_function	[P]metabolic process;cellular process;[F]catalytic activity;binding;	Upregulated	Sulfate adenylyltransferase IPR002650 ATP-sulfurylase
Nitab4.5_0001177g0010	[P]GO:0051640//organelle localization;GO:0034613//cellular protein localization;GO:0006996//organelle organization;GO:0070727//cellular macromolecule localization;GO:0061024//membrane organization;GO:0046907//intracellular transport;GO:0071705//nitrogen compound transport;GO:0046903//secretion;GO:0140056//organelle localization by membrane tethering;GO:0071840//cellular component organization or …	biological_process;molecular_function;cellular_component	[C]cellular anatomical entity;protein-containing complex;[P]localization;cellular process;[F]binding;molecular adaptor activity;	Downregulated	Syntaxin IPR010989 t-SNARE
Nitab4.5_0005939g0020	[P]GO:0006887//exocytosis;GO:0006996//organelle organization;GO:0032940//secretion by cell;GO:0051649//establishment of localization in cell;GO:0006810//transport;GO:0006886//intracellular protein transport;GO:0048278//vesicle docking;GO:0140056//organelle localization by membrane tethering;GO:0070727//cellular macromolecule localization;GO:0008104//protein localization;GO:0071705//nitrogen compo…	cellular_component;molecular_function;biological_process	[C]cellular anatomical entity;protein-containing complex;[P]cellular process;localization;[F]binding;molecular adaptor activity;	Downregulated	Syntaxin IPR010989 t-SNARE
Nitab4.5_0003376g0090	[C]GO:0043226//organelle;GO:0043227//membrane-bounded organelle;GO:0043231//intracellular membrane-bounded organelle;GO:0110165//cellular anatomical entity;GO:0043229//intracellular organelle;GO:0005622//intracellular anatomical structure;GO:0005634//nucleus;[F]GO:0140110//transcription regulator activity;GO:1901363//heterocyclic compound binding;GO:0005488//binding;GO:0097159//organic cyclic com…	molecular_function;cellular_component	[C]cellular anatomical entity;[F]transcription regulator activity;binding;	Downregulated	TCP family transcription factor IPR005333 Transcription factor, TCP
Nitab4.5_0005648g0050				Upregulated	Thaumatin-like protein IPR001938 Thaumatin, pathogenesis-related
Nitab4.5_0002539g0040	[P]GO:0031326//regulation of cellular biosynthetic process;GO:0080090//regulation of primary metabolic process;GO:0010468//regulation of gene expression;GO:0051171//regulation of nitrogen compound metabolic process;GO:0065007//biological regulation;GO:0060255//regulation of macromolecule metabolic process;GO:0019222//regulation of metabolic process;GO:2001141//regulation of RNA biosynthetic proce…	molecular_function;biological_process;cellular_component	[C]cellular anatomical entity;[P]biological regulation;[F]binding;transcription regulator activity;	Downregulated	Transcription factor IPR011598 Helix-loop-helix DNA-binding
Nitab4.5_0000804g0160	[P]GO:0051252//regulation of RNA metabolic process;GO:0065007//biological regulation;GO:0031326//regulation of cellular biosynthetic process;GO:0060255//regulation of macromolecule metabolic process;GO:0031323//regulation of cellular metabolic process;GO:0009889//regulation of biosynthetic process;GO:0019222//regulation of metabolic process;GO:0050794//regulation of cellular process;GO:0010556//r…	molecular_function;cellular_component;biological_process	[C]cellular anatomical entity;[P]biological regulation;[F]binding;transcription regulator activity;	Downregulated	Transcription factor IPR011598 Helix-loop-helix DNA-binding
BGI_novel_G002871	[F]GO:0043169//cation binding;GO:0005488//binding;GO:0097159//organic cyclic compound binding;GO:0043167//ion binding;GO:0046914//transition metal ion binding;GO:1901363//heterocyclic compound binding;GO:0046872//metal ion binding;GO:0003676//nucleic acid binding;GO:0008270//zinc ion binding;	molecular_function	[F]binding;	Downregulated	transcription factor MYC2
BGI_novel_G005488	[C]GO:0043229//intracellular organelle;GO:0043227//membrane-bounded organelle;GO:0005622//intracellular anatomical structure;GO:0110165//cellular anatomical entity;GO:0043226//organelle;GO:0005634//nucleus;GO:0043231//intracellular membrane-bounded organelle;[F]GO:0140110//transcription regulator activity;GO:0003700//DNA-binding transcription factor activity;	cellular_component;molecular_function	[C]cellular anatomical entity;[F]transcription regulator activity;	Downregulated	transcription factor VIP1
Nitab4.5_0010814g0020	[P]GO:0007010//cytoskeleton organization;GO:0006996//organelle organization;GO:0000278//mitotic cell cycle;GO:0016043//cellular component organization;GO:0071840//cellular component organization or biogenesis;GO:0009987//cellular process;GO:0007017//microtubule-based process;GO:0007049//cell cycle;GO:0000226//microtubule cytoskeleton organization;[C]GO:0110165//cellular anatomical entity;GO:00432…	cellular_component;biological_process;molecular_function	[C]cellular anatomical entity;[P]cellular process;[F]binding;structural molecule activity;catalytic activity;	Upregulated	Tubulin alpha-3 chain IPR002452 Alpha tubulin
Nitab4.5_0000381g0320	[P]GO:0019538//protein metabolic process;GO:1901564//organonitrogen compound metabolic process;GO:0015031//protein transport;GO:0043170//macromolecule metabolic process;GO:0044267//cellular protein metabolic process;GO:0008104//protein localization;GO:0051234//establishment of localization;GO:0044238//primary metabolic process;GO:0006807//nitrogen compound metabolic process;GO:0071702//organic su…	biological_process;cellular_component	[C]cellular anatomical entity;[P]cellular process;metabolic process;localization;	Downregulated	Tumor susceptibility protein 101 (Fragment) IPR008883 Tumour susceptibility gene 101
Nitab4.5_0000642g0280	[P]GO:0023052//signaling;GO:0051716//cellular response to stimulus;GO:0000160//phosphorelay signal transduction system;GO:0050794//regulation of cellular process;GO:0050896//response to stimulus;GO:0007165//signal transduction;GO:0035556//intracellular signal transduction;GO:0065007//biological regulation;GO:0050789//regulation of biological process;GO:0009987//cellular process;GO:0007154//cell c…	biological_process	[P]biological regulation;response to stimulus;signaling;cellular process;	Downregulated	Two-component response regulator ARR3 IPR001789 Signal transduction response regulator, receiver region
Nitab4.5_0000077g0100	[F]GO:0019787//ubiquitin-like protein transferase activity;GO:0003824//catalytic activity;GO:0004842//ubiquitin-protein transferase activity;GO:0140096//catalytic activity, acting on a protein;GO:0016740//transferase activity;	molecular_function	[F]catalytic activity;	Downregulated	U-box domain-containing protein IPR003613 U box domain
Nitab4.5_0000538g0120	[F]GO:0003824//catalytic activity;GO:0004842//ubiquitin-protein transferase activity;GO:0019787//ubiquitin-like protein transferase activity;GO:0016740//transferase activity;GO:0140096//catalytic activity, acting on a protein;	molecular_function	[F]catalytic activity;	Downregulated	U-box domain-containing protein IPR003613 U box domain
Nitab4.5_0003205g0040	[F]GO:0003824//catalytic activity;GO:0004842//ubiquitin-protein transferase activity;GO:0140096//catalytic activity, acting on a protein;GO:0016740//transferase activity;GO:0019787//ubiquitin-like protein transferase activity;	molecular_function	[F]catalytic activity;	Downregulated	U-box domain-containing protein IPR003613 U box domain
Nitab4.5_0003884g0010	[F]GO:0140096//catalytic activity, acting on a protein;GO:0003824//catalytic activity;GO:0016740//transferase activity;GO:0019787//ubiquitin-like protein transferase activity;GO:0004842//ubiquitin-protein transferase activity;	molecular_function	[F]catalytic activity;	Downregulated	U-box domain-containing protein IPR003613 U box domain
Nitab4.5_0004019g0010	[F]GO:0140096//catalytic activity, acting on a protein;GO:0004842//ubiquitin-protein transferase activity;GO:0016740//transferase activity;GO:0003824//catalytic activity;GO:0019787//ubiquitin-like protein transferase activity;	molecular_function	[F]catalytic activity;	Downregulated	U-box domain-containing protein IPR003613 U box domain
Nitab4.5_0012312g0010	[F]GO:0003824//catalytic activity;GO:0016740//transferase activity;GO:0004842//ubiquitin-protein transferase activity;GO:0019787//ubiquitin-like protein transferase activity;GO:0140096//catalytic activity, acting on a protein;	molecular_function	[F]catalytic activity;	Downregulated	U-box domain-containing protein IPR003613 U box domain
Nitab4.5_0008444g0030	[P]GO:0009966//regulation of signal transduction;GO:0010646//regulation of cell communication;GO:0023051//regulation of signaling;GO:0048583//regulation of response to stimulus;GO:0065007//biological regulation;GO:0050794//regulation of cellular process;GO:1900457//regulation of brassinosteroid mediated signaling pathway;GO:0050789//regulation of biological process;[C]GO:0016020//membrane;GO:0071…	molecular_function;biological_process;cellular_component	[C]cellular anatomical entity;[P]biological regulation;[F]catalytic activity;	Downregulated	U-box domain-containing protein IPR003613 U box domain
Nitab4.5_0001428g0070	[F]GO:0004842//ubiquitin-protein transferase activity;GO:0003824//catalytic activity;GO:0016740//transferase activity;GO:0140096//catalytic activity, acting on a protein;GO:0019787//ubiquitin-like protein transferase activity;	molecular_function	[F]catalytic activity;	Downregulated	U-box domain-containing protein IPR011989 Armadillo-like helical
Nitab4.5_0003080g0010	[F]GO:0019787//ubiquitin-like protein transferase activity;GO:0016740//transferase activity;GO:0140096//catalytic activity, acting on a protein;GO:0003824//catalytic activity;GO:0004842//ubiquitin-protein transferase activity;	molecular_function	[F]catalytic activity;	Downregulated	U-box domain-containing protein IPR011989 Armadillo-like helical
Nitab4.5_0000113g0160	[C]GO:0005622//intracellular anatomical structure;GO:0043226//organelle;GO:0043229//intracellular organelle;GO:0005737//cytoplasm;GO:0043227//membrane-bounded organelle;GO:0005634//nucleus;GO:0110165//cellular anatomical entity;GO:0043231//intracellular membrane-bounded organelle;[F]GO:0004842//ubiquitin-protein transferase activity;GO:0140096//catalytic activity, acting on a protein;GO:0019787//…	molecular_function;cellular_component	[C]cellular anatomical entity;[F]catalytic activity;	Downregulated	U-box domain-containing protein IPR011989 Armadillo-like helical
Nitab4.5_0002579g0040	[C]GO:0043231//intracellular membrane-bounded organelle;GO:0043229//intracellular organelle;GO:0005622//intracellular anatomical structure;GO:0005737//cytoplasm;GO:0043226//organelle;GO:0005634//nucleus;GO:0110165//cellular anatomical entity;GO:0043227//membrane-bounded organelle;[F]GO:0003824//catalytic activity;GO:0019787//ubiquitin-like protein transferase activity;GO:0140096//catalytic activi…	molecular_function;cellular_component	[C]cellular anatomical entity;[F]catalytic activity;	Downregulated	U-box domain-containing protein IPR011989 Armadillo-like helical
Nitab4.5_0001427g0060	[C]GO:0016020//membrane;GO:0110165//cellular anatomical entity;GO:0031224//intrinsic component of membrane;GO:0016021//integral component of membrane;	cellular_component	[C]cellular anatomical entity;	Downregulated	UDP-D-glucuronate 4-epimerase 1-binding domain
Nitab4.5_0011815g0010	[C]GO:0016020//membrane;GO:0110165//cellular anatomical entity;GO:0016021//integral component of membrane;GO:0031224//intrinsic component of membrane;	cellular_component	[C]cellular anatomical entity;	Downregulated	UDP-D-glucuronate 4-epimerase 1-binding domain
Nitab4.5_0017552g0010	[F]GO:0003824//catalytic activity;GO:0016740//transferase activity;GO:0008194//UDP-glycosyltransferase activity;GO:0016757//glycosyltransferase activity;	molecular_function	[F]catalytic activity;	Upregulated	UDP-glucosyltransferase family 1 protein IPR002213 UDP-glucuronosyl_UDP-glucosyltransferase
Nitab4.5_0009295g0010	[C]GO:0043227//membrane-bounded organelle;GO:0005622//intracellular anatomical structure;GO:0043229//intracellular organelle;GO:0043231//intracellular membrane-bounded organelle;GO:0110165//cellular anatomical entity;GO:0043226//organelle;[F]GO:0008194//UDP-glycosyltransferase activity;GO:0016740//transferase activity;GO:0003824//catalytic activity;GO:0016757//glycosyltransferase activity;	molecular_function;cellular_component	[C]cellular anatomical entity;[F]catalytic activity;	Downregulated	UDP-glucosyltransferase family 1 protein IPR002213 UDP-glucuronosyl_UDP-glucosyltransferase
Nitab4.5_0000040g0410				Upregulated	Unknown Protein
Nitab4.5_0001922g0090				Upregulated	Unknown Protein
Nitab4.5_0007410g0020	[P]GO:0045491//xylan metabolic process;GO:0033692//cellular polysaccharide biosynthetic process;GO:0042546//cell wall biogenesis;GO:0070592//cell wall polysaccharide biosynthetic process;GO:0071554//cell wall organization or biogenesis;GO:1901576//organic substance biosynthetic process;GO:0044036//cell wall macromolecule metabolic process;GO:0008152//metabolic process;GO:0010410//hemicellulose me…	biological_process;molecular_function;cellular_component	[C]cellular anatomical entity;[P]metabolic process;cellular process;[F]catalytic activity;	Downregulated	Unknown Protein
Nitab4.5_0002173g0060	[C]GO:0016021//integral component of membrane;GO:0110165//cellular anatomical entity;GO:0031224//intrinsic component of membrane;GO:0016020//membrane;	cellular_component	[C]cellular anatomical entity;	Downregulated	Unknown Protein
Nitab4.5_0003466g0010	[C]GO:0016020//membrane;GO:0016021//integral component of membrane;GO:0031224//intrinsic component of membrane;GO:0110165//cellular anatomical entity;	cellular_component	[C]cellular anatomical entity;	Downregulated	Unknown Protein
Nitab4.5_0000630g0170				Downregulated	Unknown Protein
Nitab4.5_0000786g0010				Downregulated	Unknown Protein
Nitab4.5_0007941g0010				Downregulated	Unknown Protein
Nitab4.5_0010804g0010				Downregulated	Unknown Protein
Nitab4.5_0000723g0160	[P]GO:0009628//response to abiotic stimulus;GO:1901700//response to oxygen-containing compound;GO:0009409//response to cold;GO:0009631//cold acclimation;GO:0009725//response to hormone;GO:0006950//response to stress;GO:0009719//response to endogenous stimulus;GO:0009415//response to water;GO:0050896//response to stimulus;GO:0009266//response to temperature stimulus;GO:0097305//response to alcohol…	biological_process;cellular_component	[C]cellular anatomical entity;[P]response to stimulus;	Upregulated	Unknown Protein IPR000167 Dehydrin
Nitab4.5_0000032g0480	[P]GO:0071554//cell wall organization or biogenesis;GO:0071840//cellular component organization or biogenesis;GO:0016043//cellular component organization;GO:0009664//plant-type cell wall organization;GO:0009987//cellular process;GO:0045229//external encapsulating structure organization;GO:0071669//plant-type cell wall organization or biogenesis;GO:0071555//cell wall organization;[F]GO:0005198//st…	biological_process;molecular_function	[P]cellular process;[F]structural molecule activity;	Upregulated	Unknown Protein IPR006706 Extensin-like region
Nitab4.5_0004813g0010	[C]GO:0005634//nucleus;GO:0043227//membrane-bounded organelle;GO:0043229//intracellular organelle;GO:0043226//organelle;GO:0110165//cellular anatomical entity;GO:0005622//intracellular anatomical structure;GO:0043231//intracellular membrane-bounded organelle;	cellular_component	[C]cellular anatomical entity;	Downregulated	VQ motif family protein IPR008889 VQ
Nitab4.5_0000522g0240	[C]GO:0043227//membrane-bounded organelle;GO:0043226//organelle;GO:0005622//intracellular anatomical structure;GO:0005634//nucleus;GO:0110165//cellular anatomical entity;GO:0043231//intracellular membrane-bounded organelle;GO:0043229//intracellular organelle;[F]GO:1901363//heterocyclic compound binding;GO:0003676//nucleic acid binding;GO:0003677//DNA binding;GO:0003700//DNA-binding transcription …	molecular_function;cellular_component	[C]cellular anatomical entity;[F]transcription regulator activity;binding;	Downregulated	WRKY transcription factor IPR003657 DNA-binding WRKY
Nitab4.5_0001084g0060	[C]GO:0110165//cellular anatomical entity;GO:0043227//membrane-bounded organelle;GO:0005634//nucleus;GO:0043229//intracellular organelle;GO:0043231//intracellular membrane-bounded organelle;GO:0005622//intracellular anatomical structure;GO:0043226//organelle;[F]GO:0097159//organic cyclic compound binding;GO:1901363//heterocyclic compound binding;GO:0003700//DNA-binding transcription factor activi…	molecular_function;cellular_component	[C]cellular anatomical entity;[F]transcription regulator activity;binding;	Downregulated	WRKY transcription factor IPR003657 DNA-binding WRKY
Nitab4.5_0000046g0020	[C]GO:0005634//nucleus;GO:0043226//organelle;GO:0005622//intracellular anatomical structure;GO:0043229//intracellular organelle;GO:0043231//intracellular membrane-bounded organelle;GO:0110165//cellular anatomical entity;GO:0043227//membrane-bounded organelle;[F]GO:0043565//sequence-specific DNA binding;GO:0140110//transcription regulator activity;GO:0003677//DNA binding;GO:0005488//binding;GO:000…	molecular_function;cellular_component	[C]cellular anatomical entity;[F]binding;transcription regulator activity;	Downregulated	WRKY transcription factor 1 IPR003657 DNA-binding WRKY
Nitab4.5_0000684g0170	[C]GO:0110165//cellular anatomical entity;GO:0043231//intracellular membrane-bounded organelle;GO:0043226//organelle;GO:0005634//nucleus;GO:0043227//membrane-bounded organelle;GO:0043229//intracellular organelle;GO:0005622//intracellular anatomical structure;[F]GO:0003700//DNA-binding transcription factor activity;GO:1901363//heterocyclic compound binding;GO:0140110//transcription regulator activ…	molecular_function;cellular_component	[C]cellular anatomical entity;[F]binding;transcription regulator activity;	Downregulated	WRKY transcription factor 1 IPR003657 DNA-binding WRKY
Nitab4.5_0000886g0010	[C]GO:0043231//intracellular membrane-bounded organelle;GO:0005622//intracellular anatomical structure;GO:0043226//organelle;GO:0110165//cellular anatomical entity;GO:0043229//intracellular organelle;GO:0005634//nucleus;GO:0043227//membrane-bounded organelle;[F]GO:0003700//DNA-binding transcription factor activity;GO:0097159//organic cyclic compound binding;GO:1901363//heterocyclic compound bindi…	molecular_function;cellular_component	[C]cellular anatomical entity;[F]binding;transcription regulator activity;	Downregulated	WRKY transcription factor 1 IPR003657 DNA-binding WRKY
Nitab4.5_0011148g0010	[C]GO:0005634//nucleus;GO:0005622//intracellular anatomical structure;GO:0043227//membrane-bounded organelle;GO:0043231//intracellular membrane-bounded organelle;GO:0043229//intracellular organelle;GO:0110165//cellular anatomical entity;GO:0043226//organelle;[F]GO:0003676//nucleic acid binding;GO:0043565//sequence-specific DNA binding;GO:1901363//heterocyclic compound binding;GO:0140110//transcri…	cellular_component;molecular_function	[C]cellular anatomical entity;[F]binding;transcription regulator activity;	Downregulated	WRKY transcription factor 11 IPR003657 DNA-binding WRKY
Nitab4.5_0001159g0160	[C]GO:0110165//cellular anatomical entity;GO:0043226//organelle;GO:0043227//membrane-bounded organelle;GO:0005634//nucleus;GO:0043229//intracellular organelle;GO:0005622//intracellular anatomical structure;GO:0043231//intracellular membrane-bounded organelle;[F]GO:0005488//binding;GO:0003677//DNA binding;GO:0043565//sequence-specific DNA binding;GO:1901363//heterocyclic compound binding;GO:000367…	molecular_function;cellular_component	[C]cellular anatomical entity;[F]binding;transcription regulator activity;	Downregulated	WRKY transcription factor 11 IPR003657 DNA-binding WRKY
Nitab4.5_0012161g0030	[C]GO:0005634//nucleus;GO:0043229//intracellular organelle;GO:0110165//cellular anatomical entity;GO:0005622//intracellular anatomical structure;GO:0043231//intracellular membrane-bounded organelle;GO:0043227//membrane-bounded organelle;GO:0043226//organelle;[F]GO:0003676//nucleic acid binding;GO:0003700//DNA-binding transcription factor activity;GO:0043565//sequence-specific DNA binding;GO:19013…	cellular_component;molecular_function	[C]cellular anatomical entity;[F]transcription regulator activity;binding;	Downregulated	WRKY transcription factor 2 IPR003657 DNA-binding WRKY
BGI_novel_G005936	[C]GO:0043226//organelle;GO:0005634//nucleus;GO:0005622//intracellular anatomical structure;GO:0110165//cellular anatomical entity;GO:0043231//intracellular membrane-bounded organelle;GO:0043227//membrane-bounded organelle;GO:0043229//intracellular organelle;[F]GO:0097159//organic cyclic compound binding;GO:0005488//binding;GO:0003677//DNA binding;GO:0003676//nucleic acid binding;GO:0003700//DNA-…	cellular_component;molecular_function	[C]cellular anatomical entity;[F]transcription regulator activity;binding;	Downregulated	WRKY transcription factor 22
Nitab4.5_0000437g0130	[C]GO:0043229//intracellular organelle;GO:0043227//membrane-bounded organelle;GO:0005622//intracellular anatomical structure;GO:0005634//nucleus;GO:0110165//cellular anatomical entity;GO:0043226//organelle;GO:0043231//intracellular membrane-bounded organelle;[F]GO:0001067//transcription regulatory region nucleic acid binding;GO:1901363//heterocyclic compound binding;GO:0140110//transcription regu…	molecular_function;cellular_component	[C]cellular anatomical entity;[F]transcription regulator activity;binding;	Downregulated	WRKY transcription factor 5 IPR003657 DNA-binding WRKY
Nitab4.5_0006656g0060	[C]GO:0005634//nucleus;GO:0005622//intracellular anatomical structure;GO:0043231//intracellular membrane-bounded organelle;GO:0043227//membrane-bounded organelle;GO:0043229//intracellular organelle;GO:0043226//organelle;GO:0110165//cellular anatomical entity;[F]GO:0043565//sequence-specific DNA binding;GO:1990837//sequence-specific double-stranded DNA binding;GO:0140110//transcription regulator a…	molecular_function;cellular_component	[C]cellular anatomical entity;[F]transcription regulator activity;binding;	Downregulated	WRKY transcription factor-30 IPR003657 DNA-binding WRKY
Nitab4.5_0000223g0340	[C]GO:0005622//intracellular anatomical structure;GO:0043227//membrane-bounded organelle;GO:0110165//cellular anatomical entity;GO:0043229//intracellular organelle;GO:0043226//organelle;GO:0043231//intracellular membrane-bounded organelle;GO:0005634//nucleus;[F]GO:0043565//sequence-specific DNA binding;GO:1990837//sequence-specific double-stranded DNA binding;GO:0140110//transcription regulator a…	molecular_function;cellular_component	[C]cellular anatomical entity;[F]binding;transcription regulator activity;	Downregulated	WRKY transcription factor-30 IPR003657 DNA-binding WRKY
Nitab4.5_0001675g0070	[P]GO:0006073//cellular glucan metabolic process;GO:0044036//cell wall macromolecule metabolic process;GO:0016043//cellular component organization;GO:0071704//organic substance metabolic process;GO:0044260//cellular macromolecule metabolic process;GO:0008152//metabolic process;GO:0009987//cellular process;GO:0071554//cell wall organization or biogenesis;GO:0044237//cellular metabolic process;GO:0…	cellular_component;biological_process;molecular_function	[C]cellular anatomical entity;[P]metabolic process;cellular process;[F]catalytic activity;	Downregulated	Xyloglucan endotransglucosylase_hydrolase 7 IPR016455 Xyloglucan endotransglucosylase_hydrolase
Nitab4.5_0013465g0010	[P]GO:0008152//metabolic process;GO:0010411//xyloglucan metabolic process;GO:0044042//glucan metabolic process;GO:0042546//cell wall biogenesis;GO:0010410//hemicellulose metabolic process;GO:0009987//cellular process;GO:0071554//cell wall organization or biogenesis;GO:0044264//cellular polysaccharide metabolic process;GO:0006073//cellular glucan metabolic process;GO:0044085//cellular component bi…	molecular_function;biological_process;cellular_component	[C]cellular anatomical entity;[P]metabolic process;cellular process;[F]catalytic activity;	Downregulated	Xyloglucan endotransglucosylase_hydrolase 9 IPR016455 Xyloglucan endotransglucosylase_hydrolase
Nitab4.5_0000244g0350	[P]GO:0044085//cellular component biogenesis;GO:0044036//cell wall macromolecule metabolic process;GO:0010410//hemicellulose metabolic process;GO:0008152//metabolic process;GO:0071555//cell wall organization;GO:0044262//cellular carbohydrate metabolic process;GO:0071554//cell wall organization or biogenesis;GO:0016043//cellular component organization;GO:0042546//cell wall biogenesis;GO:0043170//m…	cellular_component;molecular_function;biological_process	[C]cellular anatomical entity;[P]metabolic process;cellular process;[F]catalytic activity;	Downregulated	Xyloglucan endotransglucosylase_hydrolase 9 IPR016455 Xyloglucan endotransglucosylase_hydrolase IPR008263 Glycoside hydrolase, family 16, active site
Nitab4.5_0009499g0020	[P]GO:0043170//macromolecule metabolic process;GO:0044042//glucan metabolic process;GO:0042546//cell wall biogenesis;GO:0016043//cellular component organization;GO:0045229//external encapsulating structure organization;GO:0044036//cell wall macromolecule metabolic process;GO:0010410//hemicellulose metabolic process;GO:0044264//cellular polysaccharide metabolic process;GO:0008152//metabolic proces…	cellular_component;molecular_function;biological_process	[C]cellular anatomical entity;[P]cellular process;metabolic process;[F]catalytic activity;	Downregulated	Xyloglucan endotransglucosylase_hydrolase 9 IPR016455 Xyloglucan endotransglucosylase_hydrolase IPR008263 Glycoside hydrolase, family 16, active site

## Sheet: GO_T0.5h
Gene ID	GO Term	Level 1	Level 2	Regulation	Annotation
BGI_novel_G000049	[P]GO:0008152//metabolic process;GO:0034641//cellular nitrogen compound metabolic process;GO:0009987//cellular process;GO:0015074//DNA integration;GO:0044238//primary metabolic process;GO:0044237//cellular metabolic process;GO:0006807//nitrogen compound metabolic process;GO:0090304//nucleic acid metabolic process;GO:1901360//organic cyclic compound metabolic process;GO:0046483//heterocycle metabo…	molecular_function;biological_process	[P]cellular process;metabolic process;[F]binding;catalytic activity;	Upregulated	#N/A
BGI_novel_G000084	[P]GO:0008152//metabolic process;GO:0043170//macromolecule metabolic process;GO:0006259//DNA metabolic process;GO:0009987//cellular process;GO:0034641//cellular nitrogen compound metabolic process;GO:0044260//cellular macromolecule metabolic process;GO:0046483//heterocycle metabolic process;GO:0090304//nucleic acid metabolic process;GO:0006139//nucleobase-containing compound metabolic process;GO:…	biological_process;molecular_function	[P]cellular process;metabolic process;[F]binding;catalytic activity;	Upregulated	#N/A
BGI_novel_G000191				Upregulated	#N/A
BGI_novel_G000308	[P]GO:0050789//regulation of biological process;GO:0023052//signaling;GO:0050896//response to stimulus;GO:0007165//signal transduction;GO:0050794//regulation of cellular process;GO:0051716//cellular response to stimulus;GO:0065007//biological regulation;GO:0009987//cellular process;GO:0006952//defense response;GO:0006950//response to stress;GO:0007154//cell communication;[F]GO:0032555//purine rib…	molecular_function;biological_process	[P]cellular process;biological regulation;signaling;response to stimulus;[F]catalytic activity;binding;	Upregulated	#N/A
BGI_novel_G000312	[P]GO:0050789//regulation of biological process;GO:0051716//cellular response to stimulus;GO:0050896//response to stimulus;GO:0050794//regulation of cellular process;GO:0009987//cellular process;GO:0023052//signaling;GO:0006950//response to stress;GO:0007165//signal transduction;GO:0007154//cell communication;GO:0006952//defense response;GO:0065007//biological regulation;[F]GO:0000166//nucleotide…	molecular_function;biological_process	[P]cellular process;signaling;biological regulation;response to stimulus;[F]catalytic activity;binding;	Upregulated	#N/A
BGI_novel_G000496	[F]GO:0005488//binding;GO:0046983//protein dimerization activity;GO:0003676//nucleic acid binding;GO:1901363//heterocyclic compound binding;GO:0005515//protein binding;GO:0003677//DNA binding;GO:0097159//organic cyclic compound binding;	molecular_function	[F]binding;	Upregulated	#N/A
BGI_novel_G000686	[P]GO:0009058//biosynthetic process;GO:0007004//telomere maintenance via telomerase;GO:0006261//DNA-dependent DNA replication;GO:0034645//cellular macromolecule biosynthetic process;GO:0046483//heterocycle metabolic process;GO:0090304//nucleic acid metabolic process;GO:0006268//DNA unwinding involved in DNA replication;GO:0032200//telomere organization;GO:0016043//cellular component organization;…	biological_process;molecular_function;cellular_component	[C]cellular anatomical entity;protein-containing complex;[P]cellular process;reproduction;reproductive process;response to stimulus;metabolic process;[F]binding;	Downregulated	#N/A
BGI_novel_G000687	[P]GO:0006261//DNA-dependent DNA replication;GO:0006974//cellular response to DNA damage stimulus;GO:1901576//organic substance biosynthetic process;GO:1901362//organic cyclic compound biosynthetic process;GO:0019438//aromatic compound biosynthetic process;GO:0009987//cellular process;GO:0022414//reproductive process;GO:0006268//DNA unwinding involved in DNA replication;GO:0071897//DNA biosynthet…	cellular_component;molecular_function;biological_process	[C]protein-containing complex;cellular anatomical entity;[P]reproduction;cellular process;response to stimulus;reproductive process;metabolic process;[F]binding;	Downregulated	#N/A
BGI_novel_G000688				Downregulated	(-)-germacrene D synthase [EC:4.2.3.75]
BGI_novel_G000781				Upregulated	(+)-abscisic acid 8'-hydroxylase [EC:1.14.14.137]
BGI_novel_G001079				Upregulated	3-hydroxyisobutyryl-CoA hydrolase [EC:3.1.2.4]
BGI_novel_G001096	[P]GO:0050896//response to stimulus;GO:0065007//biological regulation;GO:0007154//cell communication;GO:0006952//defense response;GO:0009987//cellular process;GO:0051716//cellular response to stimulus;GO:0023052//signaling;GO:0007165//signal transduction;GO:0050794//regulation of cellular process;GO:0006950//response to stress;GO:0050789//regulation of biological process;[F]GO:0036094//small mole…	biological_process;molecular_function	[P]signaling;biological regulation;response to stimulus;cellular process;[F]catalytic activity;binding;	Upregulated	3-hydroxyisobutyryl-CoA hydrolase [EC:3.1.2.4]
BGI_novel_G001148				Upregulated	9-cis-epoxycarotenoid dioxygenase [EC:1.13.11.51]
BGI_novel_G001153				Upregulated	acyl-[acyl-carrier-protein] desaturase [EC:1.14.19.2 1.14.19.11 1.14.19.26]
BGI_novel_G001314				Upregulated	alpha-L-arabinofuranosidase [EC:3.2.1.55]
BGI_novel_G001387	[P]GO:0009987//cellular process;GO:0015074//DNA integration;GO:1901360//organic cyclic compound metabolic process;GO:0008152//metabolic process;GO:0044238//primary metabolic process;GO:0090304//nucleic acid metabolic process;GO:0006725//cellular aromatic compound metabolic process;GO:0044260//cellular macromolecule metabolic process;GO:0006259//DNA metabolic process;GO:0006807//nitrogen compound …	cellular_component;molecular_function;biological_process	[C]cellular anatomical entity;[P]cellular process;metabolic process;[F]catalytic activity;binding;	Upregulated	alpha-L-arabinofuranosidase [EC:3.2.1.55]
BGI_novel_G001595	[F]GO:0005488//binding;GO:1901363//heterocyclic compound binding;GO:0003676//nucleic acid binding;GO:0097159//organic cyclic compound binding;	molecular_function	[F]binding;	Downregulated	alpha-L-arabinofuranosidase [EC:3.2.1.55]
BGI_novel_G001713				Upregulated	ATP-binding cassette, subfamily C (CFTR/MRP), member 2
BGI_novel_G001820	[P]GO:0006950//response to stress;GO:0009987//cellular process;GO:0023052//signaling;GO:0050789//regulation of biological process;GO:0050896//response to stimulus;GO:0050794//regulation of cellular process;GO:0065007//biological regulation;GO:0006952//defense response;GO:0007165//signal transduction;GO:0007154//cell communication;GO:0051716//cellular response to stimulus;[F]GO:1901265//nucleoside…	biological_process;molecular_function	[P]response to stimulus;biological regulation;signaling;cellular process;[F]catalytic activity;binding;	Upregulated	ATP-binding cassette, subfamily C (CFTR/MRP), member 2
BGI_novel_G002107	[C]GO:0043229//intracellular organelle;GO:0110165//cellular anatomical entity;GO:0043227//membrane-bounded organelle;GO:0043226//organelle;GO:0005622//intracellular anatomical structure;GO:0043231//intracellular membrane-bounded organelle;GO:0005634//nucleus;[F]GO:0043169//cation binding;GO:0046872//metal ion binding;GO:0097159//organic cyclic compound binding;GO:0005488//binding;GO:1901363//hete…	molecular_function;cellular_component	[C]cellular anatomical entity;[F]binding;	Upregulated	ATP-binding cassette, subfamily G (WHITE), member 2
BGI_novel_G002108	[C]GO:0043231//intracellular membrane-bounded organelle;GO:0043226//organelle;GO:0005622//intracellular anatomical structure;GO:0043227//membrane-bounded organelle;GO:0043229//intracellular organelle;GO:0110165//cellular anatomical entity;GO:0005634//nucleus;[F]GO:0097159//organic cyclic compound binding;GO:0003677//DNA binding;GO:1901363//heterocyclic compound binding;GO:0043169//cation binding;…	molecular_function;cellular_component	[C]cellular anatomical entity;[F]binding;	Upregulated	beta-carotene isomerase [EC:5.2.1.14]
BGI_novel_G002290				Downregulated	beta-galactosidase [EC:3.2.1.23]
BGI_novel_G002454	[P]GO:0044260//cellular macromolecule metabolic process;GO:0008152//metabolic process;GO:0046483//heterocycle metabolic process;GO:0034641//cellular nitrogen compound metabolic process;GO:0071704//organic substance metabolic process;GO:0006725//cellular aromatic compound metabolic process;GO:0015074//DNA integration;GO:0090304//nucleic acid metabolic process;GO:0006139//nucleobase-containing comp…	biological_process;molecular_function	[P]metabolic process;cellular process;[F]binding;	Upregulated	calcium-dependent protein kinase [EC:2.7.11.1]
BGI_novel_G002455	[P]GO:0006725//cellular aromatic compound metabolic process;GO:0044260//cellular macromolecule metabolic process;GO:0043170//macromolecule metabolic process;GO:0006259//DNA metabolic process;GO:0008152//metabolic process;GO:1901360//organic cyclic compound metabolic process;GO:0034641//cellular nitrogen compound metabolic process;GO:0006139//nucleobase-containing compound metabolic process;GO:004…	biological_process;molecular_function	[P]metabolic process;cellular process;[F]binding;	Upregulated	CLIP-associating protein 1/2
BGI_novel_G002524	[P]GO:0043170//macromolecule metabolic process;GO:0015074//DNA integration;GO:0044260//cellular macromolecule metabolic process;GO:0006259//DNA metabolic process;GO:0009987//cellular process;GO:0006807//nitrogen compound metabolic process;GO:0044237//cellular metabolic process;GO:0006725//cellular aromatic compound metabolic process;GO:0071704//organic substance metabolic process;GO:0044238//prim…	molecular_function;biological_process	[P]cellular process;metabolic process;[F]binding;	Upregulated	disease resistance protein RPM1
BGI_novel_G002552	[F]GO:0046914//transition metal ion binding;GO:0003824//catalytic activity;GO:0046872//metal ion binding;GO:0043167//ion binding;GO:0016853//isomerase activity;GO:0005488//binding;GO:0005506//iron ion binding;GO:0043169//cation binding;	molecular_function	[F]catalytic activity;binding;	Upregulated	disease resistance protein RPS2
BGI_novel_G002741	[P]GO:0009987//cellular process;GO:0006950//response to stress;GO:0050789//regulation of biological process;GO:0006952//defense response;GO:0007165//signal transduction;GO:0065007//biological regulation;GO:0007154//cell communication;GO:0050896//response to stimulus;GO:0051716//cellular response to stimulus;GO:0023052//signaling;GO:0050794//regulation of cellular process;[F]GO:0016787//hydrolase …	biological_process;molecular_function	[P]cellular process;response to stimulus;biological regulation;signaling;[F]catalytic activity;binding;	Downregulated	DNA-directed RNA polymerase II subunit RPB1 [EC:2.7.7.6]
BGI_novel_G002749				Upregulated	DNA-directed RNA polymerases I, II, and III subunit RPABC1
BGI_novel_G002845				Upregulated	dynamin 1/3 [EC:3.6.5.5]
BGI_novel_G002944	[P]GO:1901700//response to oxygen-containing compound;GO:0009987//cellular process;GO:0042542//response to hydrogen peroxide;GO:0000302//response to reactive oxygen species;GO:0065003//protein-containing complex assembly;GO:0043933//protein-containing complex organization;GO:0071840//cellular component organization or biogenesis;GO:0009408//response to heat;GO:0006970//response to osmotic stress;…	biological_process;cellular_component;molecular_function	[C]cellular anatomical entity;[P]response to stimulus;cellular process;[F]binding;	Upregulated	dynamin 1/3 [EC:3.6.5.5]
BGI_novel_G002978	[C]GO:0009941//chloroplast envelope;GO:0110165//cellular anatomical entity;GO:0005622//intracellular anatomical structure;GO:0043231//intracellular membrane-bounded organelle;GO:0043229//intracellular organelle;GO:0005737//cytoplasm;GO:0031975//envelope;GO:0009536//plastid;GO:0009532//plastid stroma;GO:0031967//organelle envelope;GO:0043226//organelle;GO:0009507//chloroplast;GO:0009570//chloropla…	cellular_component;molecular_function	[C]cellular anatomical entity;[F]catalytic activity;	Downregulated	exocyst complex component 5
BGI_novel_G003013	[P]GO:0005996//monosaccharide metabolic process;GO:0009266//response to temperature stimulus;GO:0009987//cellular process;GO:0046351//disaccharide biosynthetic process;GO:0006091//generation of precursor metabolites and energy;GO:0006006//glucose metabolic process;GO:0030388//fructose 1,6-bisphosphate metabolic process;GO:0005975//carbohydrate metabolic process;GO:0019318//hexose metabolic proces…	molecular_function;biological_process;cellular_component	[C]cellular anatomical entity;[P]metabolic process;cellular process;response to stimulus;[F]binding;catalytic activity;	Downregulated	exocyst complex component 5
BGI_novel_G003145	[P]GO:0009605//response to external stimulus;GO:0009610//response to symbiotic fungus;GO:0051707//response to other organism;GO:0009607//response to biotic stimulus;GO:0009608//response to symbiont;GO:0050896//response to stimulus;GO:0044419//biological process involved in interspecies interaction between organisms;GO:0009620//response to fungus;GO:0043207//response to external biotic stimulus;[C…	molecular_function;biological_process;cellular_component	[C]cellular anatomical entity;[P]biological process involved in interspecies interaction between organisms;response to stimulus;[F]ATP-dependent activity;catalytic activity;transporter activity;binding;	Upregulated	fructose-1,6-bisphosphatase I [EC:3.1.3.11]
BGI_novel_G003147	[P]GO:0044085//cellular component biogenesis;GO:0006970//response to osmotic stress;GO:0009651//response to salt stress;GO:0071840//cellular component organization or biogenesis;GO:0043933//protein-containing complex organization;GO:0042542//response to hydrogen peroxide;GO:0006950//response to stress;GO:0042221//response to chemical;GO:0022607//cellular component assembly;GO:0009266//response to…	biological_process;molecular_function;cellular_component	[C]cellular anatomical entity;[P]cellular process;response to stimulus;[F]binding;	Downregulated	glutathione S-transferase [EC:2.5.1.18]
BGI_novel_G003699	[C]GO:0005737//cytoplasm;GO:0016021//integral component of membrane;GO:0005622//intracellular anatomical structure;GO:0110165//cellular anatomical entity;GO:0016020//membrane;GO:0031224//intrinsic component of membrane;[F]GO:0036094//small molecule binding;GO:0030554//adenyl nucleotide binding;GO:0097367//carbohydrate derivative binding;GO:0032553//ribonucleotide binding;GO:0032555//purine ribonu…	molecular_function;cellular_component	[C]cellular anatomical entity;[F]catalytic activity;binding;	Upregulated	HSP20 family protein
BGI_novel_G003805	[P]GO:0032501//multicellular organismal process;GO:0007275//multicellular organism development;GO:0032502//developmental process;GO:0009416//response to light stimulus;GO:0048856//anatomical structure development;GO:0050896//response to stimulus;GO:0009639//response to red or far red light;GO:0009314//response to radiation;GO:0009628//response to abiotic stimulus;GO:0009791//post-embryonic develo…	molecular_function;biological_process	[P]response to stimulus;developmental process;multicellular organismal process;[F]catalytic activity;binding;	Upregulated	HSP20 family protein
BGI_novel_G003843	[P]GO:0032787//monocarboxylic acid metabolic process;GO:0044283//small molecule biosynthetic process;GO:0008152//metabolic process;GO:0072330//monocarboxylic acid biosynthetic process;GO:0016053//organic acid biosynthetic process;GO:0006633//fatty acid biosynthetic process;GO:0044238//primary metabolic process;GO:0008610//lipid biosynthetic process;GO:0009987//cellular process;GO:0043436//oxoacid…	biological_process;molecular_function;cellular_component	[C]cellular anatomical entity;[P]metabolic process;cellular process;[F]binding;catalytic activity;	Upregulated	inorganic pyrophosphatase [EC:3.6.1.1]
BGI_novel_G004402	[P]GO:0072593//reactive oxygen species metabolic process;GO:0042743//hydrogen peroxide metabolic process;GO:0070887//cellular response to chemical stimulus;GO:0006950//response to stress;GO:0044248//cellular catabolic process;GO:0042221//response to chemical;GO:0042744//hydrogen peroxide catabolic process;GO:0044237//cellular metabolic process;GO:0062197//cellular response to chemical stress;GO:0…	molecular_function;cellular_component;biological_process	[C]cellular anatomical entity;[P]response to stimulus;cellular process;metabolic process;[F]catalytic activity;binding;antioxidant activity;	Upregulated	interleukin-1 receptor-associated kinase 4 [EC:2.7.11.1]
BGI_novel_G004659	[P]GO:0044237//cellular metabolic process;GO:0006412//translation;GO:0009058//biosynthetic process;GO:0034641//cellular nitrogen compound metabolic process;GO:0006518//peptide metabolic process;GO:0008152//metabolic process;GO:0010467//gene expression;GO:0043604//amide biosynthetic process;GO:0019538//protein metabolic process;GO:1901566//organonitrogen compound biosynthetic process;GO:0034645//c…	cellular_component;molecular_function;biological_process	[C]cellular anatomical entity;[P]metabolic process;cellular process;[F]structural molecule activity;	Upregulated	large subunit ribosomal protein L29
BGI_novel_G004697	[P]GO:0036211//protein modification process;GO:0006793//phosphorus metabolic process;GO:0009875//pollen-pistil interaction;GO:0019538//protein metabolic process;GO:0007154//cell communication;GO:0006807//nitrogen compound metabolic process;GO:0044706//multi-multicellular organism process;GO:0044237//cellular metabolic process;GO:0000003//reproduction;GO:0006796//phosphate-containing compound meta…	cellular_component;molecular_function;biological_process	[C]cellular anatomical entity;[P]multicellular organismal process;metabolic process;reproductive process;reproduction;cellular process;[F]catalytic activity;binding;	Upregulated	L-ascorbate peroxidase [EC:1.11.1.11]
BGI_novel_G004811	[C]GO:0005622//intracellular anatomical structure;GO:0005634//nucleus;GO:0043226//organelle;GO:0110165//cellular anatomical entity;GO:0043231//intracellular membrane-bounded organelle;GO:0043229//intracellular organelle;GO:0043227//membrane-bounded organelle;[F]GO:0003700//DNA-binding transcription factor activity;GO:0140110//transcription regulator activity;GO:0043169//cation binding;GO:0043167/…	molecular_function;cellular_component	[C]cellular anatomical entity;[F]transcription regulator activity;binding;	Downregulated	multidrug resistance protein, MATE family
BGI_novel_G005521	[P]GO:0044237//cellular metabolic process;GO:0043632//modification-dependent macromolecule catabolic process;GO:0009057//macromolecule catabolic process;GO:0019538//protein metabolic process;GO:0051603//proteolysis involved in cellular protein catabolic process;GO:0010498//proteasomal protein catabolic process;GO:0044265//cellular macromolecule catabolic process;GO:0030163//protein catabolic proc…	biological_process;cellular_component	[C]protein-containing complex;[P]cellular process;metabolic process;	Downregulated	ornithine decarboxylase antizyme 2
BGI_novel_G005536	[P]GO:1901360//organic cyclic compound metabolic process;GO:0044238//primary metabolic process;GO:0006629//lipid metabolic process;GO:0008202//steroid metabolic process;GO:0071704//organic substance metabolic process;GO:0008152//metabolic process;GO:1901615//organic hydroxy compound metabolic process;GO:0016125//sterol metabolic process;[C]GO:0031224//intrinsic component of membrane;GO:0016020//m…	biological_process;cellular_component;molecular_function	[C]cellular anatomical entity;[P]metabolic process;[F]catalytic activity;binding;	Upregulated	protein suppressor of PHYA-105 1
BGI_novel_G005610	[P]GO:0006575//cellular modified amino acid metabolic process;GO:0050789//regulation of biological process;GO:0071495//cellular response to endogenous stimulus;GO:0043603//cellular amide metabolic process;GO:0050896//response to stimulus;GO:0042221//response to chemical;GO:0009734//auxin-activated signaling pathway;GO:0009987//cellular process;GO:0009755//hormone-mediated signaling pathway;GO:000…	biological_process;cellular_component;molecular_function	[C]cellular anatomical entity;[P]response to stimulus;cellular process;biological regulation;metabolic process;signaling;[F]catalytic activity;	Upregulated	pyridoxine 4-dehydrogenase [EC:1.1.1.65]
Nitab4.5_0000005g0190	[C]GO:0043227//membrane-bounded organelle;GO:0110165//cellular anatomical entity;GO:0005634//nucleus;GO:0005622//intracellular anatomical structure;GO:0043231//intracellular membrane-bounded organelle;GO:0043229//intracellular organelle;GO:0043226//organelle;[F]GO:0043565//sequence-specific DNA binding;GO:0005488//binding;GO:0140110//transcription regulator activity;GO:0003677//DNA binding;GO:000…	molecular_function;cellular_component	[C]cellular anatomical entity;[F]binding;transcription regulator activity;	Downregulated	replication factor A1
Nitab4.5_0000008g0270	[P]GO:0006979//response to oxidative stress;GO:0006970//response to osmotic stress;GO:1901700//response to oxygen-containing compound;GO:0043933//protein-containing complex organization;GO:0071840//cellular component organization or biogenesis;GO:0009651//response to salt stress;GO:0051259//protein complex oligomerization;GO:0022607//cellular component assembly;GO:0009408//response to heat;GO:000…	molecular_function;biological_process;cellular_component	[C]cellular anatomical entity;[P]response to stimulus;cellular process;[F]binding;	Upregulated	rhamnogalacturonan I rhamnosyltransferase [EC:2.4.1.351]
Nitab4.5_0000015g0360	[P]GO:0008152//metabolic process;GO:0032259//methylation;[F]GO:0016741//transferase activity, transferring one-carbon groups;GO:0008168//methyltransferase activity;GO:0005488//binding;GO:1901363//heterocyclic compound binding;GO:0003677//DNA binding;GO:0003676//nucleic acid binding;GO:0003824//catalytic activity;GO:0016740//transferase activity;GO:0097159//organic cyclic compound binding;	biological_process;molecular_function	[P]metabolic process;[F]binding;catalytic activity;	Downregulated	serine/threonine-protein kinase/endoribonuclease IRE1 [EC:2.7.11.1 3.1.26.-]
Nitab4.5_0000031g0490	[P]GO:0044238//primary metabolic process;GO:0005975//carbohydrate metabolic process;GO:0071704//organic substance metabolic process;GO:0008152//metabolic process;[C]GO:0030312//external encapsulating structure;GO:0071944//cell periphery;GO:0016020//membrane;GO:0005829//cytosol;GO:0005618//cell wall;GO:0005622//intracellular anatomical structure;GO:0016021//integral component of membrane;GO:003122…	biological_process;cellular_component;molecular_function	[C]cellular anatomical entity;[P]metabolic process;[F]catalytic activity;	Upregulated	sterol 3beta-glucosyltransferase [EC:2.4.1.173]
Nitab4.5_0000033g0220	[P]GO:0006412//translation;GO:0009058//biosynthetic process;GO:0043170//macromolecule metabolic process;GO:1901566//organonitrogen compound biosynthetic process;GO:0044267//cellular protein metabolic process;GO:0019538//protein metabolic process;GO:0044260//cellular macromolecule metabolic process;GO:0044249//cellular biosynthetic process;GO:0009987//cellular process;GO:0044271//cellular nitrogen…	molecular_function;cellular_component;biological_process	[C]cellular anatomical entity;[P]cellular process;metabolic process;[F]structural molecule activity;	Downregulated	sucrose synthase [EC:2.4.1.13]
Nitab4.5_0000036g0420				Downregulated	sucrose synthase [EC:2.4.1.13]
Nitab4.5_0000040g0080	[P]GO:0008152//metabolic process;GO:0006091//generation of precursor metabolites and energy;GO:0022900//electron transport chain;GO:0009767//photosynthetic electron transport chain;GO:0009987//cellular process;GO:0019684//photosynthesis, light reaction;GO:0015979//photosynthesis;GO:0044237//cellular metabolic process;[C]GO:0019898//extrinsic component of membrane;GO:0009521//photosystem;GO:004323…	biological_process;cellular_component;molecular_function	[C]protein-containing complex;cellular anatomical entity;[P]cellular process;metabolic process;[F]binding;catalytic activity;	Downregulated	transport inhibitor response 1
Nitab4.5_0000040g0410				Downregulated	zinc finger BED domain-containing protein 1 (E3 SUMO-protein ligase ZBED1) [EC:2.3.2.-]
Nitab4.5_0000050g0020	[P]GO:0044085//cellular component biogenesis;GO:2000026//regulation of multicellular organismal development;GO:0050789//regulation of biological process;GO:0009628//response to abiotic stimulus;GO:0048585//negative regulation of response to stimulus;GO:0042221//response to chemical;GO:0016072//rRNA metabolic process;GO:0051239//regulation of multicellular organismal process;GO:0006396//RNA proces…	molecular_function;biological_process;cellular_component	[C]cellular anatomical entity;[P]metabolic process;biological regulation;cellular process;response to stimulus;[F]binding;	Upregulated	1 4-alpha-glucan branching enzyme II IPR006589 Glycosyl hydrolase, family 13, subfamily, catalytic region
Nitab4.5_0000057g0170	[P]GO:0019219//regulation of nucleobase-containing compound metabolic process;GO:0060255//regulation of macromolecule metabolic process;GO:0080090//regulation of primary metabolic process;GO:0009889//regulation of biosynthetic process;GO:0051252//regulation of RNA metabolic process;GO:0010556//regulation of macromolecule biosynthetic process;GO:0050794//regulation of cellular process;GO:1903506//…	cellular_component;biological_process;molecular_function	[C]cellular anatomical entity;[P]biological regulation;[F]binding;transcription regulator activity;	Downregulated	1-aminocyclopropane-1-carboxylate oxidase-like protein IPR005123 Oxoglutarate and iron-dependent oxygenase
Nitab4.5_0000072g0590	[P]GO:0065009//regulation of molecular function;GO:0050790//regulation of catalytic activity;GO:0043086//negative regulation of catalytic activity;GO:0044092//negative regulation of molecular function;GO:0065007//biological regulation;[C]GO:0005576//extracellular region;GO:0110165//cellular anatomical entity;[F]GO:0003824//catalytic activity;GO:0030234//enzyme regulator activity;GO:0016787//hydro…	molecular_function;cellular_component;biological_process	[C]cellular anatomical entity;[P]biological regulation;[F]catalytic activity;molecular function regulator;	Downregulated	2,5-dichloro-2,5-cyclohexadiene-1,4-diol dehydrogenase IPR002347 Glucose_ribitol dehydrogenase
Nitab4.5_0000073g0320	[P]GO:0006807//nitrogen compound metabolic process;GO:0043170//macromolecule metabolic process;GO:0050896//response to stimulus;GO:0009416//response to light stimulus;GO:0015979//photosynthesis;GO:0019684//photosynthesis, light reaction;GO:0009765//photosynthesis, light harvesting;GO:0009628//response to abiotic stimulus;GO:0006091//generation of precursor metabolites and energy;GO:0008152//metab…	molecular_function;cellular_component;biological_process	[C]protein-containing complex;cellular anatomical entity;[P]cellular process;metabolic process;response to stimulus;[F]binding;	Upregulated	2-hydroxy-3-oxopropionate reductase IPR015815 3-hydroxyacid dehydrogenase_reductase
Nitab4.5_0000073g0350	[P]GO:0043933//protein-containing complex organization;GO:0009266//response to temperature stimulus;GO:0000302//response to reactive oxygen species;GO:0006970//response to osmotic stress;GO:0071840//cellular component organization or biogenesis;GO:0044085//cellular component biogenesis;GO:0022607//cellular component assembly;GO:0006950//response to stress;GO:0042542//response to hydrogen peroxide…	molecular_function;cellular_component;biological_process	[C]cellular anatomical entity;[P]cellular process;response to stimulus;[F]binding;	Upregulated	2-succinyl-5-enolpyruvyl-6-hydroxy-3-cyclohexene-1-carboxylate synthase IPR004433 Menaquinone biosynthesis protein
Nitab4.5_0000073g0530	[P]GO:0043436//oxoacid metabolic process;GO:0044249//cellular biosynthetic process;GO:0042364//water-soluble vitamin biosynthetic process;GO:0018130//heterocycle biosynthetic process;GO:0006768//biotin metabolic process;GO:0006082//organic acid metabolic process;GO:1901564//organonitrogen compound metabolic process;GO:1901360//organic cyclic compound metabolic process;GO:0006807//nitrogen compoun…	biological_process;molecular_function	[P]cellular process;metabolic process;[F]binding;catalytic activity;	Upregulated	3 4-dihydroxy-2-butanone 4-phosphate synthase IPR000422 DHBP synthase RibB
Nitab4.5_0000073g0580	[C]GO:0031224//intrinsic component of membrane;GO:0071944//cell periphery;GO:0016020//membrane;GO:0110165//cellular anatomical entity;GO:0016021//integral component of membrane;GO:0005886//plasma membrane;[F]GO:0016740//transferase activity;GO:1901265//nucleoside phosphate binding;GO:0017076//purine nucleotide binding;GO:0097367//carbohydrate derivative binding;GO:0005488//binding;GO:0016773//pho…	molecular_function;cellular_component	[C]cellular anatomical entity;[F]binding;catalytic activity;	Upregulated	30S ribosomal protein S1 IPR003029 Ribosomal protein S1, RNA binding domain
Nitab4.5_0000088g0050	[P]GO:0007154//cell communication;GO:0044267//cellular protein metabolic process;GO:0044237//cellular metabolic process;GO:0009987//cellular process;GO:1901564//organonitrogen compound metabolic process;GO:0007166//cell surface receptor signaling pathway;GO:0050789//regulation of biological process;GO:0016310//phosphorylation;GO:0051716//cellular response to stimulus;GO:0036211//protein modificat…	biological_process;cellular_component;molecular_function	[C]cellular anatomical entity;[P]cellular process;metabolic process;biological regulation;response to stimulus;signaling;[F]catalytic activity;binding;	Upregulated	30S ribosomal protein S1 IPR003029 Ribosomal protein S1, RNA binding domain
Nitab4.5_0000092g0390	[P]GO:0010608//posttranscriptional regulation of gene expression;GO:0050794//regulation of cellular process;GO:0043603//cellular amide metabolic process;GO:0009059//macromolecule biosynthetic process;GO:0031324//negative regulation of cellular metabolic process;GO:0031326//regulation of cellular biosynthetic process;GO:0044238//primary metabolic process;GO:0009892//negative regulation of metaboli…	cellular_component;molecular_function;biological_process	[C]protein-containing complex;cellular anatomical entity;[P]biological regulation;metabolic process;cellular process;[F]structural molecule activity;binding;	Upregulated	30S ribosomal protein S17 IPR019984 Ribosomal protein S17, bacterial-type
Nitab4.5_0000102g0010	[P]GO:1901607//alpha-amino acid biosynthetic process;GO:0046394//carboxylic acid biosynthetic process;GO:1901566//organonitrogen compound biosynthetic process;GO:0006807//nitrogen compound metabolic process;GO:0008652//cellular amino acid biosynthetic process;GO:0043436//oxoacid metabolic process;GO:0044249//cellular biosynthetic process;GO:0016053//organic acid biosynthetic process;GO:0044281//s…	cellular_component;molecular_function;biological_process	[C]cellular anatomical entity;[P]metabolic process;cellular process;[F]catalytic activity;binding;	Upregulated	30S ribosomal protein S2 IPR005706 Ribosomal protein S2, bacterial-type
Nitab4.5_0000104g0210				Upregulated	30S ribosomal protein S6 IPR000529 Ribosomal protein S6
Nitab4.5_0000110g0090	[P]GO:1901566//organonitrogen compound biosynthetic process;GO:0043603//cellular amide metabolic process;GO:0034645//cellular macromolecule biosynthetic process;GO:0009059//macromolecule biosynthetic process;GO:0044267//cellular protein metabolic process;GO:0044260//cellular macromolecule metabolic process;GO:0043043//peptide biosynthetic process;GO:0044249//cellular biosynthetic process;GO:00436…	biological_process;cellular_component;molecular_function	[C]protein-containing complex;cellular anatomical entity;[P]cellular process;metabolic process;[F]binding;structural molecule activity;	Upregulated	30S ribosomal protein S6 IPR000529 Ribosomal protein S6
Nitab4.5_0000116g0430	[C]GO:0016021//integral component of membrane;GO:0031224//intrinsic component of membrane;GO:0110165//cellular anatomical entity;GO:0016020//membrane;	cellular_component	[C]cellular anatomical entity;	Upregulated	30S ribosomal protein S9 IPR000754 Ribosomal protein S9
Nitab4.5_0000119g0130	[C]GO:0043226//organelle;GO:0043231//intracellular membrane-bounded organelle;GO:0009507//chloroplast;GO:0005622//intracellular anatomical structure;GO:0009536//plastid;GO:0110165//cellular anatomical entity;GO:0043227//membrane-bounded organelle;GO:0005737//cytoplasm;GO:0043229//intracellular organelle;	cellular_component	[C]cellular anatomical entity;	Upregulated	30S ribosomal protein S9 IPR000754 Ribosomal protein S9
Nitab4.5_0000119g0230	[P]GO:0032259//methylation;GO:0008152//metabolic process;[F]GO:0016740//transferase activity;GO:0005488//binding;GO:0016741//transferase activity, transferring one-carbon groups;GO:1901363//heterocyclic compound binding;GO:0003824//catalytic activity;GO:0003676//nucleic acid binding;GO:0008168//methyltransferase activity;GO:0097159//organic cyclic compound binding;GO:0003677//DNA binding;	biological_process;molecular_function	[P]metabolic process;[F]catalytic activity;binding;	Upregulated	3-beta hydroxysteroid dehydrogenase_isomerase family protein-binding domain
Nitab4.5_0000125g0190	[P]GO:0008152//metabolic process;GO:0015979//photosynthesis;GO:0044237//cellular metabolic process;GO:0009987//cellular process;[C]GO:1990204//oxidoreductase complex;GO:0043226//organelle;GO:0043227//membrane-bounded organelle;GO:0110165//cellular anatomical entity;GO:0009579//thylakoid;GO:0009654//photosystem II oxygen evolving complex;GO:1902494//catalytic complex;GO:0043229//intracellular orga…	cellular_component;biological_process;molecular_function	[C]protein-containing complex;cellular anatomical entity;[P]metabolic process;cellular process;[F]binding;	Upregulated	50S ribosomal protein L10 IPR001790 Ribosomal protein L10
Nitab4.5_0000129g0160	[P]GO:0071704//organic substance metabolic process;GO:0044238//primary metabolic process;GO:0005975//carbohydrate metabolic process;GO:0008152//metabolic process;[C]GO:0030312//external encapsulating structure;GO:0005618//cell wall;GO:0110165//cellular anatomical entity;GO:0071944//cell periphery;GO:0009505//plant-type cell wall;[F]GO:0004553//hydrolase activity, hydrolyzing O-glycosyl compounds;…	cellular_component;biological_process;molecular_function	[C]cellular anatomical entity;[P]metabolic process;[F]catalytic activity;	Upregulated	50S ribosomal protein L11 IPR006519 Ribosomal protein L11, bacterial-type
Nitab4.5_0000129g0260				Upregulated	50S ribosomal protein L12-C IPR015608 Ribosomal protein L12, chloroplast
Nitab4.5_0000134g0030	[P]GO:0008152//metabolic process;GO:0015979//photosynthesis;GO:0009987//cellular process;GO:0044237//cellular metabolic process;[C]GO:0009536//plastid;GO:0031224//intrinsic component of membrane;GO:0055035//plastid thylakoid membrane;GO:0009579//thylakoid;GO:0034357//photosynthetic membrane;GO:0031967//organelle envelope;GO:0043227//membrane-bounded organelle;GO:1990204//oxidoreductase complex;GO…	biological_process;cellular_component	[C]cellular anatomical entity;protein-containing complex;[P]metabolic process;cellular process;	Upregulated	50S ribosomal protein L12-C IPR015608 Ribosomal protein L12, chloroplast
Nitab4.5_0000149g0230	[P]GO:0044237//cellular metabolic process;GO:0009058//biosynthetic process;GO:0044281//small molecule metabolic process;GO:0042181//ketone biosynthetic process;GO:0071704//organic substance metabolic process;GO:0043436//oxoacid metabolic process;GO:0046395//carboxylic acid catabolic process;GO:0009056//catabolic process;GO:0009234//menaquinone biosynthetic process;GO:0042180//cellular ketone meta…	molecular_function;biological_process	[P]cellular process;metabolic process;[F]binding;catalytic activity;	Upregulated	50S ribosomal protein L13 IPR005823 Ribosomal protein L13, bacterial-type
Nitab4.5_0000151g0340	[P]GO:0032787//monocarboxylic acid metabolic process;GO:0043436//oxoacid metabolic process;GO:0044282//small molecule catabolic process;GO:0044281//small molecule metabolic process;GO:0044248//cellular catabolic process;GO:0019243//methylglyoxal catabolic process to D-lactate via S-lactoyl-glutathione;GO:0071704//organic substance metabolic process;GO:0009438//methylglyoxal metabolic process;GO:0…	molecular_function;biological_process;cellular_component	[C]cellular anatomical entity;[P]metabolic process;cellular process;[F]binding;catalytic activity;	Upregulated	50S ribosomal protein L13 IPR005823 Ribosomal protein L13, bacterial-type
Nitab4.5_0000152g0250	[P]GO:1901566//organonitrogen compound biosynthetic process;GO:0071704//organic substance metabolic process;GO:0009173//pyrimidine ribonucleoside monophosphate metabolic process;GO:0009199//ribonucleoside triphosphate metabolic process;GO:1901564//organonitrogen compound metabolic process;GO:0006241//CTP biosynthetic process;GO:0009179//purine ribonucleoside diphosphate metabolic process;GO:00081…	molecular_function;biological_process;cellular_component	[C]cellular anatomical entity;[P]metabolic process;cellular process;[F]binding;catalytic activity;	Upregulated	50S ribosomal protein L15 IPR005749 Ribosomal protein L15, bacterial-type
Nitab4.5_0000167g0130	[P]GO:0009987//cellular process;GO:0006457//protein folding;[C]GO:0043231//intracellular membrane-bounded organelle;GO:0110165//cellular anatomical entity;GO:0043227//membrane-bounded organelle;GO:0005737//cytoplasm;GO:0043226//organelle;GO:0009507//chloroplast;GO:0005622//intracellular anatomical structure;GO:0043229//intracellular organelle;GO:0009536//plastid;[F]GO:1901265//nucleoside phosphat…	molecular_function;biological_process;cellular_component	[C]cellular anatomical entity;[P]cellular process;[F]catalytic activity;binding;	Upregulated	50S ribosomal protein L18 IPR004389 Ribosomal protein L18, bacterial
Nitab4.5_0000170g0180	[P]GO:0044238//primary metabolic process;GO:0005975//carbohydrate metabolic process;GO:0050896//response to stimulus;GO:0008152//metabolic process;GO:0006950//response to stress;GO:0006952//defense response;GO:0071704//organic substance metabolic process;[C]GO:0005886//plasma membrane;GO:0070161//anchoring junction;GO:0110165//cellular anatomical entity;GO:0016020//membrane;GO:0009506//plasmodesm…	biological_process;cellular_component;molecular_function	[C]cellular anatomical entity;[P]metabolic process;response to stimulus;[F]catalytic activity;	Upregulated	50S ribosomal protein L18 IPR004389 Ribosomal protein L18, bacterial
Nitab4.5_0000178g0340	[F]GO:0016740//transferase activity;GO:0003824//catalytic activity;GO:0016757//glycosyltransferase activity;	molecular_function	[F]catalytic activity;	Upregulated	50S ribosomal protein L19 IPR001857 Ribosomal protein L19
Nitab4.5_0000184g0160	[P]GO:0071704//organic substance metabolic process;GO:0044238//primary metabolic process;GO:0044255//cellular lipid metabolic process;GO:0044237//cellular metabolic process;GO:0016122//xanthophyll metabolic process;GO:0010028//xanthophyll cycle;GO:0016116//carotenoid metabolic process;GO:0006720//isoprenoid metabolic process;GO:0006629//lipid metabolic process;GO:0008152//metabolic process;GO:000…	molecular_function;biological_process	[P]cellular process;metabolic process;[F]catalytic activity;	Upregulated	50S ribosomal protein L21 IPR001787 Ribosomal protein L21
Nitab4.5_0000185g0210	[F]GO:0016746//acyltransferase activity;GO:0003824//catalytic activity;GO:0016747//acyltransferase activity, transferring groups other than amino-acyl groups;GO:0016740//transferase activity;	molecular_function	[F]catalytic activity;	Upregulated	50S ribosomal protein L21 IPR001787 Ribosomal protein L21
Nitab4.5_0000186g0060	[P]GO:0034641//cellular nitrogen compound metabolic process;GO:0044238//primary metabolic process;GO:0044237//cellular metabolic process;GO:0044267//cellular protein metabolic process;GO:0010467//gene expression;GO:0043604//amide biosynthetic process;GO:0043603//cellular amide metabolic process;GO:0009058//biosynthetic process;GO:0009059//macromolecule biosynthetic process;GO:0043043//peptide bio…	biological_process;molecular_function;cellular_component	[C]protein-containing complex;cellular anatomical entity;[P]metabolic process;cellular process;[F]structural molecule activity;binding;	Upregulated	50S ribosomal protein L24 IPR003256 Ribosomal protein L24
Nitab4.5_0000189g0250	[C]GO:0009507//chloroplast;GO:0009536//plastid;GO:0043231//intracellular membrane-bounded organelle;GO:0043226//organelle;GO:0043227//membrane-bounded organelle;GO:0043229//intracellular organelle;GO:0110165//cellular anatomical entity;GO:0005622//intracellular anatomical structure;GO:0005737//cytoplasm;	cellular_component	[C]cellular anatomical entity;	Upregulated	50S ribosomal protein L24 IPR003256 Ribosomal protein L24
Nitab4.5_0000192g0200	[F]GO:0016491//oxidoreductase activity;GO:0000166//nucleotide binding;GO:0050660//flavin adenine dinucleotide binding;GO:0071949//FAD binding;GO:1901363//heterocyclic compound binding;GO:0005488//binding;GO:0043167//ion binding;GO:0036094//small molecule binding;GO:0003824//catalytic activity;GO:1901265//nucleoside phosphate binding;GO:0043168//anion binding;GO:0097159//organic cyclic compound bi…	molecular_function	[F]catalytic activity;binding;	Upregulated	50S ribosomal protein L24 IPR003256 Ribosomal protein L24
Nitab4.5_0000209g0170	[P]GO:0009056//catabolic process;GO:0044248//cellular catabolic process;GO:0062197//cellular response to chemical stress;GO:0006950//response to stress;GO:0070887//cellular response to chemical stimulus;GO:0006979//response to oxidative stress;GO:0050896//response to stimulus;GO:0042743//hydrogen peroxide metabolic process;GO:0042221//response to chemical;GO:0009987//cellular process;GO:0044237//…	molecular_function;biological_process;cellular_component	[C]cellular anatomical entity;[P]response to stimulus;cellular process;metabolic process;[F]catalytic activity;antioxidant activity;binding;	Upregulated	50S ribosomal protein L24 IPR003256 Ribosomal protein L24
Nitab4.5_0000214g0020	[P]GO:0046173//polyol biosynthetic process;GO:1901617//organic hydroxy compound biosynthetic process;GO:0044283//small molecule biosynthetic process;GO:1901576//organic substance biosynthetic process;GO:0019637//organophosphate metabolic process;GO:0071704//organic substance metabolic process;GO:0006629//lipid metabolic process;GO:0044262//cellular carbohydrate metabolic process;GO:0008152//metab…	molecular_function;biological_process;cellular_component	[C]cellular anatomical entity;[P]cellular process;metabolic process;[F]catalytic activity;	Upregulated	50S ribosomal protein L27 IPR001684 Ribosomal protein L27
Nitab4.5_0000222g0170	[F]GO:0016757//glycosyltransferase activity;GO:0016740//transferase activity;GO:0003824//catalytic activity;	molecular_function	[F]catalytic activity;	Upregulated	50S ribosomal protein L29 IPR001854 Ribosomal protein L29
Nitab4.5_0000225g0040	[P]GO:0008152//metabolic process;GO:0009987//cellular process;GO:0015979//photosynthesis;GO:0044237//cellular metabolic process;[C]GO:0098796//membrane protein complex;GO:0031975//envelope;GO:1902494//catalytic complex;GO:0031967//organelle envelope;GO:0009579//thylakoid;GO:0009523//photosystem II;GO:0042170//plastid membrane;GO:0110165//cellular anatomical entity;GO:0005622//intracellular anatom…	cellular_component;biological_process;molecular_function	[C]protein-containing complex;cellular anatomical entity;[P]cellular process;metabolic process;[F]binding;	Upregulated	50S ribosomal protein L3 IPR019927 Ribosomal protein L3, bacterial_organelle-type
Nitab4.5_0000227g0180				Upregulated	50S ribosomal protein L3 IPR019927 Ribosomal protein L3, bacterial_organelle-type
Nitab4.5_0000231g0370	[F]GO:0003824//catalytic activity;GO:0016787//hydrolase activity;	molecular_function	[F]catalytic activity;	Upregulated	50S ribosomal protein L35 IPR001706 Ribosomal protein L35
Nitab4.5_0000257g0060				Upregulated	50S ribosomal protein L6 IPR019906 Ribosomal protein L6, subgroup
Nitab4.5_0000266g0150	[P]GO:0006807//nitrogen compound metabolic process;GO:0009058//biosynthetic process;GO:0044260//cellular macromolecule metabolic process;GO:0044267//cellular protein metabolic process;GO:0071704//organic substance metabolic process;GO:0006518//peptide metabolic process;GO:0006412//translation;GO:0034645//cellular macromolecule biosynthetic process;GO:0019538//protein metabolic process;GO:1901564/…	cellular_component;biological_process;molecular_function	[C]cellular anatomical entity;[P]metabolic process;cellular process;[F]structural molecule activity;binding;	Upregulated	50S ribosomal protein L6 IPR019906 Ribosomal protein L6, subgroup
Nitab4.5_0000272g0170	[P]GO:0006091//generation of precursor metabolites and energy;GO:0009132//nucleoside diphosphate metabolic process;GO:0009987//cellular process;GO:0009117//nucleotide metabolic process;GO:0044237//cellular metabolic process;GO:0009185//ribonucleoside diphosphate metabolic process;GO:0006757//ATP generation from ADP;GO:0009259//ribonucleotide metabolic process;GO:0046483//heterocycle metabolic pro…	biological_process;molecular_function;cellular_component	[C]cellular anatomical entity;[P]metabolic process;cellular process;[F]catalytic activity;	Upregulated	50S ribosomal protein L9 IPR000244 Ribosomal protein L9
Nitab4.5_0000278g0010	[P]GO:0006950//response to stress;GO:0009408//response to heat;GO:0006979//response to oxidative stress;GO:0042542//response to hydrogen peroxide;GO:0000302//response to reactive oxygen species;GO:0016043//cellular component organization;GO:1901700//response to oxygen-containing compound;GO:0050896//response to stimulus;GO:0044085//cellular component biogenesis;GO:0009266//response to temperature…	cellular_component;molecular_function;biological_process	[C]cellular anatomical entity;[P]response to stimulus;cellular process;[F]binding;	Upregulated	ABC transporter C family member 2 IPR001140 ABC transporter, transmembrane region
Nitab4.5_0000278g0020	[P]GO:0006950//response to stress;GO:0009266//response to temperature stimulus;GO:0044085//cellular component biogenesis;GO:0016043//cellular component organization;GO:0042221//response to chemical;GO:0050896//response to stimulus;GO:0042542//response to hydrogen peroxide;GO:0022607//cellular component assembly;GO:0009628//response to abiotic stimulus;GO:0006979//response to oxidative stress;GO:0…	cellular_component;biological_process;molecular_function	[C]cellular anatomical entity;[P]response to stimulus;cellular process;[F]binding;	Upregulated	ABC transporter C family member 2 IPR001140 ABC transporter, transmembrane region
Nitab4.5_0000278g0030	[P]GO:0009651//response to salt stress;GO:0010035//response to inorganic substance;GO:0006457//protein folding;GO:0044085//cellular component biogenesis;GO:0042542//response to hydrogen peroxide;GO:0000302//response to reactive oxygen species;GO:0022607//cellular component assembly;GO:1901700//response to oxygen-containing compound;GO:0009987//cellular process;GO:0009628//response to abiotic stim…	cellular_component;molecular_function;biological_process	[C]cellular anatomical entity;[P]response to stimulus;cellular process;[F]binding;	Upregulated	ABC transporter G family member 22 IPR003439 ABC transporter-like
Nitab4.5_0000278g0040	[P]GO:0050896//response to stimulus;GO:0042221//response to chemical;GO:0051259//protein complex oligomerization;GO:0010035//response to inorganic substance;GO:0065003//protein-containing complex assembly;GO:0009628//response to abiotic stimulus;GO:0009651//response to salt stress;GO:0016043//cellular component organization;GO:0022607//cellular component assembly;GO:0006970//response to osmotic s…	molecular_function;biological_process;cellular_component	[C]cellular anatomical entity;[P]cellular process;response to stimulus;[F]binding;	Downregulated	Acetolactate synthase small subunit IPR004789 Acetolactate synthase, small subunit
Nitab4.5_0000286g0040	[P]GO:0009987//cellular process;GO:0016043//cellular component organization;GO:0009266//response to temperature stimulus;GO:0022607//cellular component assembly;GO:0042542//response to hydrogen peroxide;GO:0009651//response to salt stress;GO:0009628//response to abiotic stimulus;GO:0042221//response to chemical;GO:0044085//cellular component biogenesis;GO:0065003//protein-containing complex assem…	cellular_component;molecular_function;biological_process	[C]cellular anatomical entity;[P]response to stimulus;cellular process;[F]binding;	Upregulated	Acireductone dioxygenase IPR004313 Acireductone dioxygenase, ARD
Nitab4.5_0000286g0050	[P]GO:0000302//response to reactive oxygen species;GO:0006457//protein folding;GO:0009628//response to abiotic stimulus;GO:0016043//cellular component organization;GO:0009987//cellular process;GO:0071840//cellular component organization or biogenesis;GO:1901700//response to oxygen-containing compound;GO:0044085//cellular component biogenesis;GO:0051259//protein complex oligomerization;GO:0006950/…	biological_process;molecular_function;cellular_component	[C]cellular anatomical entity;[P]cellular process;response to stimulus;[F]binding;	Downregulated	ADP-ribosylation factor-like protein 3 IPR006687 GTP-binding protein SAR1
Nitab4.5_0000286g0060	[P]GO:0006970//response to osmotic stress;GO:0042221//response to chemical;GO:0000302//response to reactive oxygen species;GO:0022607//cellular component assembly;GO:0071840//cellular component organization or biogenesis;GO:0044085//cellular component biogenesis;GO:0006979//response to oxidative stress;GO:0009628//response to abiotic stimulus;GO:0065003//protein-containing complex assembly;GO:004…	molecular_function;biological_process;cellular_component	[C]cellular anatomical entity;[P]response to stimulus;cellular process;[F]binding;	Upregulated	Alcohol dehydrogenase IPR002085 Alcohol dehydrogenase superfamily, zinc-containing
Nitab4.5_0000286g0070	[P]GO:0042542//response to hydrogen peroxide;GO:0009987//cellular process;GO:0043933//protein-containing complex organization;GO:0065003//protein-containing complex assembly;GO:0051259//protein complex oligomerization;GO:0010035//response to inorganic substance;GO:0000302//response to reactive oxygen species;GO:0009651//response to salt stress;GO:0050896//response to stimulus;GO:0009408//response…	molecular_function;cellular_component;biological_process	[C]cellular anatomical entity;[P]response to stimulus;cellular process;[F]binding;	Upregulated	Aldo_keto reductase-like protein IPR020471 Aldo_keto reductase subgroup
Nitab4.5_0000288g0110	[P]GO:0009651//response to salt stress;GO:0065003//protein-containing complex assembly;GO:0006979//response to oxidative stress;GO:0009628//response to abiotic stimulus;GO:0006950//response to stress;GO:0050896//response to stimulus;GO:0000302//response to reactive oxygen species;GO:0051259//protein complex oligomerization;GO:0009987//cellular process;GO:0071840//cellular component organization o…	molecular_function;biological_process;cellular_component	[C]cellular anatomical entity;[P]cellular process;response to stimulus;[F]binding;	Upregulated	Alkaline alpha galactosidase IPR008811 Raffinose synthase
Nitab4.5_0000296g0140	[P]GO:0019941//modification-dependent protein catabolic process;GO:0051246//regulation of protein metabolic process;GO:0006511//ubiquitin-dependent protein catabolic process;GO:0044238//primary metabolic process;GO:0044267//cellular protein metabolic process;GO:0051173//positive regulation of nitrogen compound metabolic process;GO:0070647//protein modification by small protein conjugation or remo…	biological_process;cellular_component;molecular_function	[C]cellular anatomical entity;[P]response to stimulus;biological regulation;metabolic process;cellular process;[F]binding;catalytic activity;	Upregulated	Alliinase (Fragment) IPR006948 Allinase, C-terminal
Nitab4.5_0000299g0260	[C]GO:0110165//cellular anatomical entity;GO:0016021//integral component of membrane;GO:0016020//membrane;GO:0031224//intrinsic component of membrane;[F]GO:0005215//transporter activity;GO:0043167//ion binding;GO:0015399//primary active transmembrane transporter activity;GO:0036094//small molecule binding;GO:0017076//purine nucleotide binding;GO:1901363//heterocyclic compound binding;GO:0042626//…	molecular_function;cellular_component	[C]cellular anatomical entity;[F]binding;transporter activity;ATP-dependent activity;	Upregulated	Alpha-galactosidase 1 IPR013785 Aldolase-type TIM barrel
Nitab4.5_0000303g0010				Upregulated	Alpha-galactosidase 1 IPR013785 Aldolase-type TIM barrel
Nitab4.5_0000303g0130	[P]GO:0006412//translation;GO:0006518//peptide metabolic process;GO:0034641//cellular nitrogen compound metabolic process;GO:0071704//organic substance metabolic process;GO:0044237//cellular metabolic process;GO:1901566//organonitrogen compound biosynthetic process;GO:0043043//peptide biosynthetic process;GO:0009987//cellular process;GO:0043604//amide biosynthetic process;GO:0009059//macromolecul…	biological_process;cellular_component;molecular_function	[C]cellular anatomical entity;[P]metabolic process;cellular process;[F]binding;structural molecule activity;	Upregulated	Alpha-galactosidase-like protein IPR013785 Aldolase-type TIM barrel
Nitab4.5_0000305g0330	[P]GO:0009987//cellular process;GO:0006457//protein folding;[C]GO:0030054//cell junction;GO:0110165//cellular anatomical entity;GO:0005911//cell-cell junction;GO:0070161//anchoring junction;GO:0055044//symplast;GO:0009506//plasmodesma;[F]GO:0005488//binding;GO:0051087//chaperone binding;GO:0005515//protein binding;	cellular_component;molecular_function;biological_process	[C]cellular anatomical entity;[P]cellular process;[F]binding;	Upregulated	Alpha-humulene_(-)-(E)-beta-caryophyllene synthase IPR005630 Terpene synthase, metal-binding domain
Nitab4.5_0000309g0240	[P]GO:0009889//regulation of biosynthetic process;GO:0060255//regulation of macromolecule metabolic process;GO:0019219//regulation of nucleobase-containing compound metabolic process;GO:0019222//regulation of metabolic process;GO:0031323//regulation of cellular metabolic process;GO:0010556//regulation of macromolecule biosynthetic process;GO:2001141//regulation of RNA biosynthetic process;GO:1903…	biological_process;cellular_component;molecular_function	[C]cellular anatomical entity;[P]biological regulation;[F]transcription regulator activity;binding;	Upregulated	Aminotransferase-like protein IPR005814 Aminotransferase class-III
Nitab4.5_0000312g0130				#N/A	Anthocyanidin reductase-binding domain
Nitab4.5_0000319g0220	[P]GO:0009628//response to abiotic stimulus;GO:0006950//response to stress;GO:0009266//response to temperature stimulus;GO:0009408//response to heat;GO:0050896//response to stimulus;[C]GO:0110165//cellular anatomical entity;GO:0005737//cytoplasm;GO:0043231//intracellular membrane-bounded organelle;GO:0005622//intracellular anatomical structure;GO:0009536//plastid;GO:0043229//intracellular organel…	cellular_component;biological_process	[C]cellular anatomical entity;[P]response to stimulus;	Upregulated	Ascorbate peroxidase IPR002207 Plant ascorbate peroxidase
Nitab4.5_0000319g0330	[P]GO:0042821//pyridoxal biosynthetic process;GO:0042822//pyridoxal phosphate metabolic process;GO:1901615//organic hydroxy compound metabolic process;GO:0034641//cellular nitrogen compound metabolic process;GO:0018130//heterocycle biosynthetic process;GO:0006807//nitrogen compound metabolic process;GO:0042823//pyridoxal phosphate biosynthetic process;GO:0042817//pyridoxal metabolic process;GO:00…	molecular_function;biological_process;cellular_component	[C]cellular anatomical entity;[P]metabolic process;cellular process;[F]catalytic activity;binding;	Upregulated	Ascorbate peroxidase IPR002207 Plant ascorbate peroxidase
Nitab4.5_0000343g0300	[P]GO:0071840//cellular component organization or biogenesis;GO:0051716//cellular response to stimulus;GO:1901360//organic cyclic compound metabolic process;GO:0044249//cellular biosynthetic process;GO:0032392//DNA geometric change;GO:0044237//cellular metabolic process;GO:0033554//cellular response to stress;GO:0006725//cellular aromatic compound metabolic process;GO:0034645//cellular macromolec…	molecular_function;cellular_component;biological_process	[C]cellular anatomical entity;[P]metabolic process;response to stimulus;cellular process;[F]catalytic activity;binding;ATP-dependent activity;	Downregulated	Asparagine synthase (Glutamine-hydrolyzing) IPR006426 Asparagine synthase, glutamine-hydrolyzing
Nitab4.5_0000345g0070				Downregulated	Asparagine synthase (Glutamine-hydrolyzing) IPR006426 Asparagine synthase, glutamine-hydrolyzing
Nitab4.5_0000351g0060	[P]GO:0008152//metabolic process;GO:0009987//cellular process;GO:0044237//cellular metabolic process;GO:0015979//photosynthesis;[C]GO:0043231//intracellular membrane-bounded organelle;GO:0055035//plastid thylakoid membrane;GO:0043229//intracellular organelle;GO:0031224//intrinsic component of membrane;GO:0110165//cellular anatomical entity;GO:0031090//organelle membrane;GO:0031975//envelope;GO:00…	cellular_component;biological_process	[C]protein-containing complex;cellular anatomical entity;[P]cellular process;metabolic process;	Upregulated	Aspartokinase-homoserine dehydrogenase IPR001341 Aspartate kinase region
Nitab4.5_0000363g0040	[P]GO:0043170//macromolecule metabolic process;GO:0031325//positive regulation of cellular metabolic process;GO:0050789//regulation of biological process;GO:0045935//positive regulation of nucleobase-containing compound metabolic process;GO:0006139//nucleobase-containing compound metabolic process;GO:0016070//RNA metabolic process;GO:0010555//response to mannitol;GO:0045893//positive regulation o…	biological_process;molecular_function;cellular_component	[C]protein-containing complex;cellular anatomical entity;[P]developmental process;metabolic process;multicellular organismal process;cellular process;reproductive process;response to stimulus;reproduction;biological regulation;[F]catalytic activity;binding;	Upregulated	Aspartyl_glutamyl-tRNA(Asn_Gln) amidotransferase subunit C IPR003837 Glu-tRNAGln amidotransferase, C subunit
Nitab4.5_0000365g0160	[P]GO:0050896//response to stimulus;GO:0006457//protein folding;GO:0009651//response to salt stress;GO:0006979//response to oxidative stress;GO:0022607//cellular component assembly;GO:0016043//cellular component organization;GO:0009408//response to heat;GO:0044085//cellular component biogenesis;GO:0009628//response to abiotic stimulus;GO:0042542//response to hydrogen peroxide;GO:0000302//response…	cellular_component;biological_process;molecular_function	[C]cellular anatomical entity;[P]cellular process;response to stimulus;[F]binding;	Upregulated	ATP-dependent DNA helicase IPR004589 DNA helicase, ATP-dependent, RecQ type
Nitab4.5_0000390g0050	[F]GO:0046872//metal ion binding;GO:0020037//heme binding;GO:0005488//binding;GO:0046906//tetrapyrrole binding;GO:0046914//transition metal ion binding;GO:0043167//ion binding;GO:0016491//oxidoreductase activity;GO:0016705//oxidoreductase activity, acting on paired donors, with incorporation or reduction of molecular oxygen;GO:0003824//catalytic activity;GO:1901363//heterocyclic compound binding;…	molecular_function	[F]binding;catalytic activity;	Upregulated	Auxin response factor 9 IPR003311 AUX_IAA protein
Nitab4.5_0000402g0160	[P]GO:0009698//phenylpropanoid metabolic process;GO:0006725//cellular aromatic compound metabolic process;GO:1901360//organic cyclic compound metabolic process;GO:0019748//secondary metabolic process;GO:0009058//biosynthetic process;GO:0009809//lignin biosynthetic process;GO:1901362//organic cyclic compound biosynthetic process;GO:1901576//organic substance biosynthetic process;GO:0044249//cellul…	biological_process;molecular_function	[P]cellular process;metabolic process;[F]catalytic activity;binding;	Upregulated	Auxin response factor 9 IPR003311 AUX_IAA protein
Nitab4.5_0000407g0110	[P]GO:0005996//monosaccharide metabolic process;GO:0008152//metabolic process;GO:0044281//small molecule metabolic process;GO:0005975//carbohydrate metabolic process;GO:0044238//primary metabolic process;GO:0019318//hexose metabolic process;GO:0006006//glucose metabolic process;GO:0071704//organic substance metabolic process;[C]GO:0009536//plastid;GO:0043231//intracellular membrane-bounded organe…	biological_process;molecular_function;cellular_component	[C]cellular anatomical entity;[P]metabolic process;[F]catalytic activity;binding;	Upregulated	Auxin responsive protein IPR003311 AUX_IAA protein
Nitab4.5_0000426g0080	[P]GO:0006520//cellular amino acid metabolic process;GO:0019752//carboxylic acid metabolic process;GO:0044281//small molecule metabolic process;GO:0044283//small molecule biosynthetic process;GO:0016053//organic acid biosynthetic process;GO:0006807//nitrogen compound metabolic process;GO:0044249//cellular biosynthetic process;GO:0009058//biosynthetic process;GO:0044238//primary metabolic process;…	molecular_function;biological_process	[P]metabolic process;cellular process;[F]binding;catalytic activity;	Upregulated	BAH-PHD domain-containing protein (Fragment) IPR001025 Bromo adjacent region
Nitab4.5_0000433g0070	[P]GO:0006457//protein folding;GO:0022607//cellular component assembly;GO:0016043//cellular component organization;GO:0065003//protein-containing complex assembly;GO:0043933//protein-containing complex organization;GO:0009987//cellular process;GO:0051131//chaperone-mediated protein complex assembly;GO:0071840//cellular component organization or biogenesis;GO:0044085//cellular component biogenesis…	molecular_function;biological_process;cellular_component	[C]cellular anatomical entity;[P]cellular process;[F]binding;	Upregulated	BCL-2-associated athanogene 6 IPR003103 Apoptosis regulator Bcl-2 protein, BAG
Nitab4.5_0000434g0220	[F]GO:0047429//nucleoside-triphosphate diphosphatase activity;GO:0016817//hydrolase activity, acting on acid anhydrides;GO:0016787//hydrolase activity;GO:0016818//hydrolase activity, acting on acid anhydrides, in phosphorus-containing anhydrides;GO:0016462//pyrophosphatase activity;GO:0003824//catalytic activity;	molecular_function	[F]catalytic activity;	Upregulated	BCL-2-associated athanogene 6 IPR003103 Apoptosis regulator Bcl-2 protein, BAG
Nitab4.5_0000435g0120	[P]GO:0008202//steroid metabolic process;GO:0008152//metabolic process;GO:1901615//organic hydroxy compound metabolic process;GO:0071704//organic substance metabolic process;GO:0044238//primary metabolic process;GO:0006629//lipid metabolic process;GO:1901360//organic cyclic compound metabolic process;GO:0016125//sterol metabolic process;[C]GO:0031224//intrinsic component of membrane;GO:0016021//i…	molecular_function;biological_process;cellular_component	[C]cellular anatomical entity;[P]metabolic process;[F]binding;catalytic activity;	Upregulated	Bcl-2-associated athanogene-like protein IPR003103 Apoptosis regulator Bcl-2 protein, BAG
Nitab4.5_0000439g0170				Upregulated	Bcl-2-associated athanogene-like protein IPR003103 Apoptosis regulator Bcl-2 protein, BAG
Nitab4.5_0000442g0150	[F]GO:0003824//catalytic activity;GO:0016757//glycosyltransferase activity;GO:0008194//UDP-glycosyltransferase activity;GO:0016740//transferase activity;	molecular_function	[F]catalytic activity;	Upregulated	Beta-amylase IPR013781 Glycoside hydrolase, subgroup, catalytic core
Nitab4.5_0000451g0060	[P]GO:0071704//organic substance metabolic process;GO:0006629//lipid metabolic process;GO:0044238//primary metabolic process;GO:0008152//metabolic process;	biological_process	[P]metabolic process;	Upregulated	Bifunctional polymyxin resistance protein ArnA-binding domain
Nitab4.5_0000451g0100	[P]GO:0048731//system development;GO:0045037//protein import into chloroplast stroma;GO:0022414//reproductive process;GO:0048608//reproductive structure development;GO:0033365//protein localization to organelle;GO:0048316//seed development;GO:0051641//cellular localization;GO:0071705//nitrogen compound transport;GO:0009657//plastid organization;GO:0000003//reproduction;GO:0010154//fruit developme…	molecular_function;cellular_component;biological_process	[C]cellular anatomical entity;protein-containing complex;[P]response to stimulus;cellular process;reproduction;localization;multicellular organismal process;developmental process;metabolic process;reproductive process;biological process involved in interspecies interaction between organisms;[F]catalytic activity;transporter activity;ATP-dependent activity;	Upregulated	BRCA1 C Terminus domain containing protein expressed IPR001357 BRCT
Nitab4.5_0000483g0120				Upregulated	BZIP transcription factor
Nitab4.5_0000483g0270	[P]GO:0008299//isoprenoid biosynthetic process;GO:0016109//tetraterpenoid biosynthetic process;GO:1901576//organic substance biosynthetic process;GO:0044238//primary metabolic process;GO:0008610//lipid biosynthetic process;GO:0009058//biosynthetic process;GO:0006720//isoprenoid metabolic process;GO:0006721//terpenoid metabolic process;GO:0016108//tetraterpenoid metabolic process;GO:0044249//cellu…	biological_process;molecular_function	[P]metabolic process;cellular process;[F]catalytic activity;	Upregulated	Bzip-like transcription factor-like IPR006867 Protein of unknown function DUF632
Nitab4.5_0000491g0170	[C]GO:0110165//cellular anatomical entity;GO:0043229//intracellular organelle;GO:0009536//plastid;GO:0043226//organelle;GO:0009507//chloroplast;GO:0005622//intracellular anatomical structure;GO:0005737//cytoplasm;GO:0043231//intracellular membrane-bounded organelle;GO:0043227//membrane-bounded organelle;	cellular_component	[C]cellular anatomical entity;	Upregulated	Carbohydrate kinase FGGY IPR000577 Carbohydrate kinase, FGGY
Nitab4.5_0000497g0130	[P]GO:0009987//cellular process;GO:0044237//cellular metabolic process;GO:0008152//metabolic process;GO:0022900//electron transport chain;GO:0006091//generation of precursor metabolites and energy;[C]GO:0110165//cellular anatomical entity;GO:0031975//envelope;GO:0005737//cytoplasm;GO:0005622//intracellular anatomical structure;GO:0043231//intracellular membrane-bounded organelle;GO:0043229//intra…	cellular_component;molecular_function;biological_process	[C]cellular anatomical entity;[P]metabolic process;cellular process;[F]catalytic activity;	Upregulated	Carbonic anhydrase IPR015892 Carbonic anhydrase, prokaryotic-like, conserved site
Nitab4.5_0000500g0090	[P]GO:0044249//cellular biosynthetic process;GO:0044271//cellular nitrogen compound biosynthetic process;GO:0034645//cellular macromolecule biosynthetic process;GO:0010467//gene expression;GO:1901576//organic substance biosynthetic process;GO:0009987//cellular process;GO:0006518//peptide metabolic process;GO:0043170//macromolecule metabolic process;GO:0008152//metabolic process;GO:0071704//organi…	cellular_component;molecular_function;biological_process	[C]cellular anatomical entity;[P]cellular process;metabolic process;[F]structural molecule activity;	Upregulated	Carboxyl methyltransferase 4 IPR005299 SAM dependent carboxyl methyltransferase
Nitab4.5_0000505g0110	[P]GO:0044237//cellular metabolic process;GO:0006807//nitrogen compound metabolic process;GO:0006518//peptide metabolic process;GO:1901564//organonitrogen compound metabolic process;GO:0008152//metabolic process;GO:0043603//cellular amide metabolic process;GO:0006749//glutathione metabolic process;GO:0071704//organic substance metabolic process;GO:0006575//cellular modified amino acid metabolic p…	biological_process;cellular_component;molecular_function	[C]cellular anatomical entity;[P]metabolic process;cellular process;[F]catalytic activity;	Downregulated	Catalase IPR018028 Catalase related subgroup
Nitab4.5_0000519g0190	[P]GO:0009987//cellular process;GO:0009668//plastid membrane organization;GO:0006996//organelle organization;GO:0071840//cellular component organization or biogenesis;GO:0010027//thylakoid membrane organization;GO:0009657//plastid organization;GO:0009658//chloroplast organization;GO:0061024//membrane organization;GO:0016043//cellular component organization;[C]GO:0009507//chloroplast;GO:0009532//p…	cellular_component;biological_process;molecular_function	[C]cellular anatomical entity;[P]cellular process;[F]catalytic activity;	Upregulated	Cathepsin B-like cysteine proteinase IPR013128 Peptidase C1A, papain
Nitab4.5_0000522g0220	[F]GO:0003824//catalytic activity;GO:0016614//oxidoreductase activity, acting on CH-OH group of donors;GO:0016491//oxidoreductase activity;GO:0016616//oxidoreductase activity, acting on the CH-OH group of donors, NAD or NADP as acceptor;	molecular_function	[F]catalytic activity;	Downregulated	Cathepsin B-like cysteine proteinase IPR013128 Peptidase C1A, papain
Nitab4.5_0000522g0230	[C]GO:0031224//intrinsic component of membrane;GO:0016021//integral component of membrane;GO:0110165//cellular anatomical entity;GO:0016020//membrane;[F]GO:0003824//catalytic activity;GO:0016614//oxidoreductase activity, acting on CH-OH group of donors;GO:0016491//oxidoreductase activity;GO:0016616//oxidoreductase activity, acting on the CH-OH group of donors, NAD or NADP as acceptor;	cellular_component;molecular_function	[C]cellular anatomical entity;[F]catalytic activity;	Upregulated	CBS domain-containing protein-like IPR000644 Cystathionine beta-synthase, core
Nitab4.5_0000523g0050				Upregulated	Chaperone DnaK IPR012725 Chaperone DnaK
Nitab4.5_0000527g0250	[F]GO:0003824//catalytic activity;GO:0016491//oxidoreductase activity;	molecular_function	[F]catalytic activity;	Upregulated	Chaperone DnaK IPR012725 Chaperone DnaK
Nitab4.5_0000535g0130	[C]GO:0016020//membrane;GO:0031224//intrinsic component of membrane;GO:0110165//cellular anatomical entity;GO:0016021//integral component of membrane;	cellular_component	[C]cellular anatomical entity;	Upregulated	Chaperone protein dnaj IPR003095 Heat shock protein DnaJ
Nitab4.5_0000537g0040				Upregulated	Chaperone protein dnaj IPR003095 Heat shock protein DnaJ
Nitab4.5_0000539g0020	[C]GO:0005829//cytosol;GO:0110165//cellular anatomical entity;GO:0005622//intracellular anatomical structure;GO:0005737//cytoplasm;[F]GO:0003858//3-hydroxybutyrate dehydrogenase activity;GO:0003824//catalytic activity;GO:1901265//nucleoside phosphate binding;GO:0016616//oxidoreductase activity, acting on the CH-OH group of donors, NAD or NADP as acceptor;GO:0016614//oxidoreductase activity, actin…	molecular_function;cellular_component	[C]cellular anatomical entity;[F]binding;catalytic activity;	Upregulated	Chaperone protein DnaJ IPR003095 Heat shock protein DnaJ
Nitab4.5_0000552g0050	[P]GO:0009058//biosynthetic process;GO:0034645//cellular macromolecule biosynthetic process;GO:0034641//cellular nitrogen compound metabolic process;GO:0044238//primary metabolic process;GO:1901566//organonitrogen compound biosynthetic process;GO:0044237//cellular metabolic process;GO:1901576//organic substance biosynthetic process;GO:0009987//cellular process;GO:0006518//peptide metabolic proces…	molecular_function;biological_process;cellular_component	[C]cellular anatomical entity;[P]metabolic process;cellular process;[F]structural molecule activity;binding;	Upregulated	Chaperone protein dnaJ 49 IPR015609 Molecular chaperone, heat shock protein, Hsp40, DnaJ
Nitab4.5_0000559g0370	[P]GO:0006412//translation;GO:0044238//primary metabolic process;GO:0043604//amide biosynthetic process;GO:1901576//organic substance biosynthetic process;GO:0044249//cellular biosynthetic process;GO:0009987//cellular process;GO:0006518//peptide metabolic process;GO:0009058//biosynthetic process;GO:0006807//nitrogen compound metabolic process;GO:0043603//cellular amide metabolic process;GO:003464…	biological_process;molecular_function;cellular_component	[C]cellular anatomical entity;[P]metabolic process;cellular process;[F]structural molecule activity;	Upregulated	chaperonin IPR001844 Chaperonin Cpn60
Nitab4.5_0000568g0140	[P]GO:0006790//sulfur compound metabolic process;GO:1901607//alpha-amino acid biosynthetic process;GO:0044281//small molecule metabolic process;GO:0046394//carboxylic acid biosynthetic process;GO:0009086//methionine biosynthetic process;GO:1901564//organonitrogen compound metabolic process;GO:0016053//organic acid biosynthetic process;GO:0006555//methionine metabolic process;GO:0006520//cellular …	molecular_function;biological_process	[P]metabolic process;cellular process;[F]catalytic activity;binding;	Upregulated	chaperonin IPR001844 Chaperonin Cpn60
Nitab4.5_0000574g0090	[P]GO:0006970//response to osmotic stress;GO:0071840//cellular component organization or biogenesis;GO:0006979//response to oxidative stress;GO:0051259//protein complex oligomerization;GO:0016043//cellular component organization;GO:0006457//protein folding;GO:0043933//protein-containing complex organization;GO:0042221//response to chemical;GO:0010035//response to inorganic substance;GO:0009408//r…	cellular_component;biological_process;molecular_function	[C]cellular anatomical entity;[P]response to stimulus;cellular process;[F]binding;	Upregulated	Chitinase-like protein IPR000726 Glycoside hydrolase, family 19, catalytic
Nitab4.5_0000598g0020	[P]GO:0016043//cellular component organization;GO:0043933//protein-containing complex organization;GO:0009987//cellular process;GO:0065003//protein-containing complex assembly;GO:0009408//response to heat;GO:0044085//cellular component biogenesis;GO:0010035//response to inorganic substance;GO:0022607//cellular component assembly;GO:1901700//response to oxygen-containing compound;GO:0006979//respo…	biological_process;cellular_component;molecular_function	[C]cellular anatomical entity;[P]cellular process;response to stimulus;[F]binding;	Upregulated	Chloride intracellular channel 6 IPR017933 Glutathione S-transferase_chloride channel, C-terminal
Nitab4.5_0000604g0110				Upregulated	Chlorophyll a-b binding protein 3C-like IPR001344 Chlorophyll A-B binding protein
Nitab4.5_0000622g0060	[P]GO:0006996//organelle organization;GO:0009987//cellular process;GO:0006325//chromatin organization;GO:0071840//cellular component organization or biogenesis;GO:0051276//chromosome organization;GO:0016043//cellular component organization;[F]GO:0046872//metal ion binding;GO:0043167//ion binding;GO:0005488//binding;GO:0003682//chromatin binding;GO:0043169//cation binding;	molecular_function;biological_process	[P]cellular process;[F]binding;	Upregulated	Chlorophyll a-b binding protein 4, chloroplastic IPR001344 Chlorophyll A-B binding protein
Nitab4.5_0000639g0180				Upregulated	Chlorophyll a-b binding protein, chloroplastic IPR001344 Chlorophyll A-B binding protein
Nitab4.5_0000640g0170	[P]GO:0065003//protein-containing complex assembly;GO:0006457//protein folding;GO:0050896//response to stimulus;GO:0016043//cellular component organization;GO:0009987//cellular process;GO:0010035//response to inorganic substance;GO:0000302//response to reactive oxygen species;GO:0009628//response to abiotic stimulus;GO:0006970//response to osmotic stress;GO:0009651//response to salt stress;GO:004…	biological_process;cellular_component;molecular_function	[C]cellular anatomical entity;[P]response to stimulus;cellular process;[F]binding;	Upregulated	Chlorophyll a-b binding protein, chloroplastic IPR001344 Chlorophyll A-B binding protein
Nitab4.5_0000643g0050	[P]GO:0009987//cellular process;GO:0009226//nucleotide-sugar biosynthetic process;GO:0008152//metabolic process;GO:0044271//cellular nitrogen compound biosynthetic process;GO:0044249//cellular biosynthetic process;GO:1901362//organic cyclic compound biosynthetic process;GO:0009058//biosynthetic process;GO:0005975//carbohydrate metabolic process;GO:0033320//UDP-D-xylose biosynthetic process;GO:004…	molecular_function;biological_process;cellular_component	[C]cellular anatomical entity;[P]cellular process;metabolic process;[F]binding;catalytic activity;	Upregulated	Chlorophyll a-b binding protein, chloroplastic IPR001344 Chlorophyll A-B binding protein
Nitab4.5_0000647g0100	[P]GO:0065007//biological regulation;GO:0009987//cellular process;GO:0019725//cellular homeostasis;GO:0050789//regulation of biological process;GO:0050794//regulation of cellular process;GO:0045454//cell redox homeostasis;GO:0065008//regulation of biological quality;GO:0042592//homeostatic process;[F]GO:0050660//flavin adenine dinucleotide binding;GO:0000166//nucleotide binding;GO:0097159//organi…	molecular_function;biological_process	[P]cellular process;biological regulation;[F]binding;catalytic activity;	Upregulated	Chlorophyll a-b binding protein, chloroplastic IPR001344 Chlorophyll A-B binding protein
Nitab4.5_0000653g0140	[F]GO:0003824//catalytic activity;GO:0016747//acyltransferase activity, transferring groups other than amino-acyl groups;GO:0016740//transferase activity;GO:0016746//acyltransferase activity;	molecular_function	[F]catalytic activity;	Upregulated	Chlorophyll a-b binding protein, chloroplastic IPR001344 Chlorophyll A-B binding protein
Nitab4.5_0000668g0130	[P]GO:0005975//carbohydrate metabolic process;GO:0071704//organic substance metabolic process;GO:0044238//primary metabolic process;GO:0008152//metabolic process;[C]GO:0071944//cell periphery;GO:0005618//cell wall;GO:0110165//cellular anatomical entity;GO:0030312//external encapsulating structure;[F]GO:0004650//polygalacturonase activity;GO:0016798//hydrolase activity, acting on glycosyl bonds;GO…	molecular_function;biological_process;cellular_component	[C]cellular anatomical entity;[P]metabolic process;[F]catalytic activity;	Upregulated	class I heat shock protein IPR002068 Heat shock protein Hsp20
Nitab4.5_0000694g0020	[C]GO:0016020//membrane;GO:0016021//integral component of membrane;GO:0031224//intrinsic component of membrane;GO:0110165//cellular anatomical entity;[F]GO:0000166//nucleotide binding;GO:0097367//carbohydrate derivative binding;GO:0032555//purine ribonucleotide binding;GO:0016301//kinase activity;GO:0016772//transferase activity, transferring phosphorus-containing groups;GO:0140096//catalytic act…	molecular_function;cellular_component	[C]cellular anatomical entity;[F]binding;catalytic activity;	Upregulated	class I heat shock protein IPR002068 Heat shock protein Hsp20
Nitab4.5_0000705g0070	[C]GO:0043231//intracellular membrane-bounded organelle;GO:0043229//intracellular organelle;GO:0005783//endoplasmic reticulum;GO:0043227//membrane-bounded organelle;GO:0005737//cytoplasm;GO:0110165//cellular anatomical entity;GO:0043226//organelle;GO:0012505//endomembrane system;GO:0005622//intracellular anatomical structure;[F]GO:0017076//purine nucleotide binding;GO:0097159//organic cyclic comp…	molecular_function;cellular_component	[C]cellular anatomical entity;[F]binding;molecular function regulator;	Upregulated	class I heat shock protein IPR002068 Heat shock protein Hsp20
Nitab4.5_0000715g0160	[P]GO:0006629//lipid metabolic process;GO:0071704//organic substance metabolic process;GO:0034637//cellular carbohydrate biosynthetic process;GO:0008610//lipid biosynthetic process;GO:0044262//cellular carbohydrate metabolic process;GO:0006796//phosphate-containing compound metabolic process;GO:1901615//organic hydroxy compound metabolic process;GO:0009058//biosynthetic process;GO:1901576//organi…	biological_process;molecular_function;cellular_component	[C]cellular anatomical entity;[P]metabolic process;cellular process;[F]catalytic activity;	Upregulated	class I heat shock protein IPR002068 Heat shock protein Hsp20
Nitab4.5_0000726g0080	[P]GO:0044267//cellular protein metabolic process;GO:0050794//regulation of cellular process;GO:0032870//cellular response to hormone stimulus;GO:0010033//response to organic substance;GO:0042221//response to chemical;GO:0007154//cell communication;GO:0044238//primary metabolic process;GO:0050789//regulation of biological process;GO:0051603//proteolysis involved in cellular protein catabolic proc…	cellular_component;biological_process;molecular_function	[C]cellular anatomical entity;[P]metabolic process;response to stimulus;biological regulation;cellular process;signaling;[F]catalytic activity;molecular function regulator;	Upregulated	class I heat shock protein IPR002068 Heat shock protein Hsp20
Nitab4.5_0000743g0120	[C]GO:0009526//plastid envelope;GO:0031975//envelope;GO:0031967//organelle envelope;GO:0043229//intracellular organelle;GO:0009536//plastid;GO:0005737//cytoplasm;GO:0009532//plastid stroma;GO:0110165//cellular anatomical entity;GO:0009941//chloroplast envelope;GO:0043227//membrane-bounded organelle;GO:0043231//intracellular membrane-bounded organelle;GO:0009570//chloroplast stroma;GO:0043226//org…	cellular_component;molecular_function	[C]cellular anatomical entity;[F]catalytic activity;	Upregulated	class I heat shock protein IPR002068 Heat shock protein Hsp20
Nitab4.5_0000744g0040	[P]GO:0071840//cellular component organization or biogenesis;GO:0010035//response to inorganic substance;GO:0006979//response to oxidative stress;GO:0009266//response to temperature stimulus;GO:0065003//protein-containing complex assembly;GO:0042221//response to chemical;GO:0009987//cellular process;GO:0022607//cellular component assembly;GO:0051259//protein complex oligomerization;GO:0006970//re…	biological_process;cellular_component;molecular_function	[C]cellular anatomical entity;[P]response to stimulus;cellular process;[F]binding;	Upregulated	class I heat shock protein IPR002068 Heat shock protein Hsp20
Nitab4.5_0000744g0050	[P]GO:0006979//response to oxidative stress;GO:0051259//protein complex oligomerization;GO:0016043//cellular component organization;GO:0043933//protein-containing complex organization;GO:0009987//cellular process;GO:1901700//response to oxygen-containing compound;GO:0044085//cellular component biogenesis;GO:0000302//response to reactive oxygen species;GO:0009628//response to abiotic stimulus;GO:0…	molecular_function;cellular_component;biological_process	[C]cellular anatomical entity;[P]response to stimulus;cellular process;[F]binding;	Upregulated	class I heat shock protein IPR002068 Heat shock protein Hsp20
Nitab4.5_0000783g0230				Upregulated	class I heat shock protein IPR002068 Heat shock protein Hsp20
Nitab4.5_0000786g0090	[P]GO:0006979//response to oxidative stress;GO:0009056//catabolic process;GO:0034470//ncRNA processing;GO:0006807//nitrogen compound metabolic process;GO:1901360//organic cyclic compound metabolic process;GO:0070887//cellular response to chemical stimulus;GO:0034660//ncRNA metabolic process;GO:0009987//cellular process;GO:0042743//hydrogen peroxide metabolic process;GO:0006396//RNA processing;GO:…	molecular_function;cellular_component;biological_process	[C]cellular anatomical entity;[P]cellular process;response to stimulus;metabolic process;[F]binding;catalytic activity;antioxidant activity;	Upregulated	class I heat shock protein IPR002068 Heat shock protein Hsp20
Nitab4.5_0000791g0110	[P]GO:0006412//translation;GO:0009059//macromolecule biosynthetic process;GO:0043604//amide biosynthetic process;GO:0043603//cellular amide metabolic process;GO:0044238//primary metabolic process;GO:0019538//protein metabolic process;GO:0071704//organic substance metabolic process;GO:0006518//peptide metabolic process;GO:0044237//cellular metabolic process;GO:0043043//peptide biosynthetic process…	molecular_function;biological_process;cellular_component	[C]protein-containing complex;cellular anatomical entity;[P]metabolic process;cellular process;[F]binding;structural molecule activity;	Upregulated	class I heat shock protein IPR002068 Heat shock protein Hsp20
Nitab4.5_0000807g0110	[P]GO:0071704//organic substance metabolic process;GO:0008152//metabolic process;GO:0044238//primary metabolic process;GO:0050896//response to stimulus;GO:0006952//defense response;GO:0006950//response to stress;GO:0005975//carbohydrate metabolic process;[C]GO:0031226//intrinsic component of plasma membrane;GO:0031224//intrinsic component of membrane;GO:0005886//plasma membrane;GO:0016020//membra…	biological_process;cellular_component;molecular_function	[C]cellular anatomical entity;[P]response to stimulus;metabolic process;[F]catalytic activity;	Upregulated	class I heat shock protein IPR002068 Heat shock protein Hsp20
Nitab4.5_0000809g0060	[P]GO:0008152//metabolic process;GO:0044283//small molecule biosynthetic process;GO:1901663//quinone biosynthetic process;GO:0042180//cellular ketone metabolic process;GO:0044249//cellular biosynthetic process;GO:0009987//cellular process;GO:0044281//small molecule metabolic process;GO:0006743//ubiquinone metabolic process;GO:1901006//ubiquinone-6 biosynthetic process;GO:0071704//organic substanc…	biological_process;molecular_function;cellular_component	[C]cellular anatomical entity;[P]cellular process;metabolic process;[F]binding;	Upregulated	class I heat shock protein IPR002068 Heat shock protein Hsp20
Nitab4.5_0000837g0050	[P]GO:0019243//methylglyoxal catabolic process to D-lactate via S-lactoyl-glutathione;GO:0006081//cellular aldehyde metabolic process;GO:0009987//cellular process;GO:0061727//methylglyoxal catabolic process to lactate;GO:0044282//small molecule catabolic process;GO:0046185//aldehyde catabolic process;GO:0006089//lactate metabolic process;GO:0044248//cellular catabolic process;GO:0042182//ketone c…	cellular_component;biological_process;molecular_function	[C]cellular anatomical entity;[P]cellular process;metabolic process;[F]catalytic activity;binding;	Upregulated	class I heat shock protein IPR002068 Heat shock protein Hsp20
Nitab4.5_0000856g0190	[F]GO:0016757//glycosyltransferase activity;GO:0003824//catalytic activity;GO:0008194//UDP-glycosyltransferase activity;GO:0016740//transferase activity;	molecular_function	[F]catalytic activity;	Upregulated	class I heat shock protein IPR008978 HSP20-like chaperone
Nitab4.5_0000863g0240	[F]GO:0016740//transferase activity;GO:0046527//glucosyltransferase activity;GO:0035251//UDP-glucosyltransferase activity;GO:0016758//hexosyltransferase activity;GO:0080043//quercetin 3-O-glucosyltransferase activity;GO:0016757//glycosyltransferase activity;GO:0008194//UDP-glycosyltransferase activity;GO:0003824//catalytic activity;GO:0080044//quercetin 7-O-glucosyltransferase activity;	molecular_function	[F]catalytic activity;	Upregulated	class I heat shock protein IPR008978 HSP20-like chaperone
Nitab4.5_0000867g0010	[P]GO:0044237//cellular metabolic process;GO:0006073//cellular glucan metabolic process;GO:0044264//cellular polysaccharide metabolic process;GO:0050896//response to stimulus;GO:0044262//cellular carbohydrate metabolic process;GO:0000272//polysaccharide catabolic process;GO:0044042//glucan metabolic process;GO:0009987//cellular process;GO:0042221//response to chemical;GO:0005982//starch metabolic…	cellular_component;biological_process;molecular_function	[C]cellular anatomical entity;[P]response to stimulus;cellular process;metabolic process;[F]catalytic activity;	Upregulated	class I heat shock protein IPR008978 HSP20-like chaperone
Nitab4.5_0000867g0040	[P]GO:0071704//organic substance metabolic process;GO:0044238//primary metabolic process;GO:0008152//metabolic process;GO:0006629//lipid metabolic process;	biological_process	[P]metabolic process;	Upregulated	class I heat shock protein 3 IPR002068 Heat shock protein Hsp20
Nitab4.5_0000914g0300	[P]GO:0032502//developmental process;	biological_process	[P]developmental process;	Upregulated	class I heat shock protein 3 IPR002068 Heat shock protein Hsp20
Nitab4.5_0000916g0060	[C]GO:0070161//anchoring junction;GO:0005911//cell-cell junction;GO:0031224//intrinsic component of membrane;GO:0016020//membrane;GO:0110165//cellular anatomical entity;GO:0055044//symplast;GO:0030054//cell junction;GO:0009506//plasmodesma;GO:0016021//integral component of membrane;	cellular_component	[C]cellular anatomical entity;	Upregulated	class I heat shock protein 3 IPR002068 Heat shock protein Hsp20
Nitab4.5_0000933g0020	[P]GO:0042542//response to hydrogen peroxide;GO:0050896//response to stimulus;GO:0006457//protein folding;GO:0042221//response to chemical;GO:0000302//response to reactive oxygen species;GO:0009628//response to abiotic stimulus;GO:0044085//cellular component biogenesis;GO:0006970//response to osmotic stress;GO:0071840//cellular component organization or biogenesis;GO:0006950//response to stress;G…	molecular_function;biological_process;cellular_component	[C]cellular anatomical entity;[P]response to stimulus;cellular process;[F]binding;	Upregulated	class II heat shock protein IPR002068 Heat shock protein Hsp20
Nitab4.5_0000933g0030	[P]GO:0009408//response to heat;GO:0022607//cellular component assembly;GO:0006457//protein folding;GO:0006979//response to oxidative stress;GO:0043933//protein-containing complex organization;GO:1901700//response to oxygen-containing compound;GO:0042542//response to hydrogen peroxide;GO:0042221//response to chemical;GO:0000302//response to reactive oxygen species;GO:0044085//cellular component b…	biological_process;molecular_function;cellular_component	[C]cellular anatomical entity;[P]cellular process;response to stimulus;[F]binding;	Upregulated	Class II small heat shock protein Le-HSP17.6 IPR002068 Heat shock protein Hsp20
Nitab4.5_0000956g0090	[C]GO:0005576//extracellular region;GO:0110165//cellular anatomical entity;GO:0048046//apoplast;	cellular_component	[C]cellular anatomical entity;	Upregulated	Class II small heat shock protein Le-HSP17.6 IPR002068 Heat shock protein Hsp20
Nitab4.5_0000976g0290	[C]GO:0031967//organelle envelope;GO:0031090//organelle membrane;GO:0042170//plastid membrane;GO:0016020//membrane;GO:0009535//chloroplast thylakoid membrane;GO:0034357//photosynthetic membrane;GO:0005622//intracellular anatomical structure;GO:0009507//chloroplast;GO:0009532//plastid stroma;GO:0042651//thylakoid membrane;GO:0031976//plastid thylakoid;GO:0043226//organelle;GO:0110165//cellular ana…	cellular_component	[C]cellular anatomical entity;	Upregulated	Class II small heat shock protein Le-HSP17.6 IPR002068 Heat shock protein Hsp20
Nitab4.5_0000978g0010	[P]GO:0044271//cellular nitrogen compound biosynthetic process;GO:0006518//peptide metabolic process;GO:1901564//organonitrogen compound metabolic process;GO:0044249//cellular biosynthetic process;GO:0044260//cellular macromolecule metabolic process;GO:1901566//organonitrogen compound biosynthetic process;GO:0009987//cellular process;GO:0043043//peptide biosynthetic process;GO:0043603//cellular a…	biological_process;cellular_component;molecular_function	[C]cellular anatomical entity;[P]cellular process;metabolic process;[F]structural molecule activity;binding;	Upregulated	Class II small heat shock protein Le-HSP17.6 IPR002068 Heat shock protein Hsp20
Nitab4.5_0000978g0060				Upregulated	Class II small heat shock protein Le-HSP17.6 IPR002068 Heat shock protein Hsp20
Nitab4.5_0001000g0100	[P]GO:0009987//cellular process;GO:0044085//cellular component biogenesis;GO:0043933//protein-containing complex organization;GO:0065003//protein-containing complex assembly;GO:0006457//protein folding;GO:0022607//cellular component assembly;GO:0071840//cellular component organization or biogenesis;GO:0016043//cellular component organization;GO:0051131//chaperone-mediated protein complex assembly…	molecular_function;biological_process;cellular_component	[C]cellular anatomical entity;[P]cellular process;[F]binding;	Upregulated	Class II small heat shock protein Le-HSP17.6 IPR002068 Heat shock protein Hsp20
Nitab4.5_0001003g0100	[P]GO:0006793//phosphorus metabolic process;GO:0009987//cellular process;GO:0044237//cellular metabolic process;GO:0008152//metabolic process;GO:0016311//dephosphorylation;GO:0006796//phosphate-containing compound metabolic process;[F]GO:0016787//hydrolase activity;GO:0042578//phosphoric ester hydrolase activity;GO:0003824//catalytic activity;GO:0016791//phosphatase activity;GO:0016788//hydrolase…	molecular_function;biological_process	[P]metabolic process;cellular process;[F]catalytic activity;	Upregulated	class IV heat shock protein IPR002068 Heat shock protein Hsp20
Nitab4.5_0001013g0090	[F]GO:0003824//catalytic activity;GO:0016740//transferase activity;GO:0016757//glycosyltransferase activity;	molecular_function	[F]catalytic activity;	Upregulated	class IV heat shock protein IPR002068 Heat shock protein Hsp20
Nitab4.5_0001048g0050				Upregulated	class IV heat shock protein IPR002068 Heat shock protein Hsp20
Nitab4.5_0001052g0010	[C]GO:0016020//membrane;GO:0016021//integral component of membrane;GO:0031224//intrinsic component of membrane;GO:0110165//cellular anatomical entity;	cellular_component	[C]cellular anatomical entity;	Upregulated	class IV heat shock protein IPR002068 Heat shock protein Hsp20
Nitab4.5_0001057g0010	[P]GO:0046483//heterocycle metabolic process;GO:0044237//cellular metabolic process;GO:0008152//metabolic process;GO:0042558//pteridine-containing compound metabolic process;GO:0006760//folic acid-containing compound metabolic process;GO:0006807//nitrogen compound metabolic process;GO:1901360//organic cyclic compound metabolic process;GO:0009987//cellular process;GO:1901564//organonitrogen compou…	cellular_component;biological_process;molecular_function	[C]cellular anatomical entity;[P]metabolic process;cellular process;[F]catalytic activity;	Upregulated	class IV heat shock protein IPR002068 Heat shock protein Hsp20
Nitab4.5_0001090g0130	[P]GO:0010206//photosystem II repair;GO:0071482//cellular response to light stimulus;GO:0071214//cellular response to abiotic stimulus;GO:0071840//cellular component organization or biogenesis;GO:0071704//organic substance metabolic process;GO:0006091//generation of precursor metabolites and energy;GO:0044267//cellular protein metabolic process;GO:0022607//cellular component assembly;GO:0044238//…	cellular_component;biological_process	[C]cellular anatomical entity;protein-containing complex;[P]cellular process;metabolic process;response to stimulus;	Downregulated	Cold shock protein-1
Nitab4.5_0001108g0060	[F]GO:0003676//nucleic acid binding;GO:1901363//heterocyclic compound binding;GO:0005488//binding;GO:0097159//organic cyclic compound binding;GO:0003723//RNA binding;	molecular_function	[F]binding;	Upregulated	Cystathionine gamma synthase IPR000277 Cys_Met metabolism, pyridoxal phosphate-dependent enzyme
Nitab4.5_0001112g0030	[P]GO:0030388//fructose 1,6-bisphosphate metabolic process;GO:0043173//nucleotide salvage;GO:0006221//pyrimidine nucleotide biosynthetic process;GO:0006091//generation of precursor metabolites and energy;GO:0072521//purine-containing compound metabolic process;GO:0009129//pyrimidine nucleoside monophosphate metabolic process;GO:0016310//phosphorylation;GO:0044271//cellular nitrogen compound biosy…	cellular_component;molecular_function;biological_process	[C]cellular anatomical entity;[P]cellular process;metabolic process;[F]binding;catalytic activity;	Downregulated	Cysteine-rich repeat secretory protein 12 IPR002902 Protein of unknown function DUF26
Nitab4.5_0001112g0040	[P]GO:0032787//monocarboxylic acid metabolic process;GO:0006796//phosphate-containing compound metabolic process;GO:0009132//nucleoside diphosphate metabolic process;GO:0043436//oxoacid metabolic process;GO:0006725//cellular aromatic compound metabolic process;GO:0006090//pyruvate metabolic process;GO:0006091//generation of precursor metabolites and energy;GO:0016052//carbohydrate catabolic proce…	molecular_function;biological_process;cellular_component	[C]cellular anatomical entity;[P]cellular process;metabolic process;[F]catalytic activity;	Upregulated	Cystic fibrosis transmembrane conductance regulator
Nitab4.5_0001130g0110	[P]GO:1901362//organic cyclic compound biosynthetic process;GO:0034311//diol metabolic process;GO:0009987//cellular process;GO:0044271//cellular nitrogen compound biosynthetic process;GO:0044237//cellular metabolic process;GO:0008152//metabolic process;GO:1901615//organic hydroxy compound metabolic process;GO:0009058//biosynthetic process;GO:0046165//alcohol biosynthetic process;GO:0044249//cellu…	cellular_component;biological_process;molecular_function	[C]cellular anatomical entity;[P]cellular process;metabolic process;[F]catalytic activity;	Upregulated	cytochrome P450
Nitab4.5_0001140g0210	[P]GO:0008152//metabolic process;GO:1901576//organic substance biosynthetic process;GO:0044249//cellular biosynthetic process;GO:0006412//translation;GO:1901566//organonitrogen compound biosynthetic process;GO:0043043//peptide biosynthetic process;GO:0043170//macromolecule metabolic process;GO:0034645//cellular macromolecule biosynthetic process;GO:0010467//gene expression;GO:0044267//cellular pr…	biological_process;cellular_component;molecular_function	[C]cellular anatomical entity;protein-containing complex;[P]cellular process;metabolic process;[F]structural molecule activity;	Upregulated	Cytochrome P450
Nitab4.5_0001142g0030	[P]GO:0006950//response to stress;GO:0006979//response to oxidative stress;GO:0042744//hydrogen peroxide catabolic process;GO:0042221//response to chemical;GO:0051716//cellular response to stimulus;GO:0044237//cellular metabolic process;GO:0033554//cellular response to stress;GO:0008152//metabolic process;GO:0034599//cellular response to oxidative stress;GO:1901700//response to oxygen-containing …	cellular_component;molecular_function;biological_process	[C]cellular anatomical entity;[P]cellular process;response to stimulus;metabolic process;[F]antioxidant activity;catalytic activity;binding;	Upregulated	Cytochrome P450
Nitab4.5_0001142g0100	[F]GO:0005488//binding;GO:0051219//phosphoprotein binding;GO:0005515//protein binding;	molecular_function	[F]binding;	Upregulated	Cytochrome P450
Nitab4.5_0001199g0130	[C]GO:0009536//plastid;GO:0043226//organelle;GO:0005622//intracellular anatomical structure;GO:0009507//chloroplast;GO:0043227//membrane-bounded organelle;GO:0043231//intracellular membrane-bounded organelle;GO:0043229//intracellular organelle;GO:0005737//cytoplasm;GO:0110165//cellular anatomical entity;	cellular_component	[C]cellular anatomical entity;	Upregulated	Cytochrome P450
Nitab4.5_0001219g0090	[P]GO:0009987//cellular process;GO:0008152//metabolic process;GO:0006797//polyphosphate metabolic process;GO:0009056//catabolic process;GO:0006798//polyphosphate catabolic process;GO:0071704//organic substance metabolic process;GO:0044237//cellular metabolic process;GO:0044248//cellular catabolic process;GO:0006082//organic acid metabolic process;GO:0044281//small molecule metabolic process;GO:00…	biological_process;cellular_component;molecular_function	[C]cellular anatomical entity;[P]cellular process;metabolic process;[F]catalytic activity;	Downregulated	Cytochrome P450
Nitab4.5_0001305g0030	[P]GO:0016192//vesicle-mediated transport;GO:0050794//regulation of cellular process;GO:0051128//regulation of cellular component organization;GO:0006886//intracellular protein transport;GO:0051049//regulation of transport;GO:0051050//positive regulation of transport;GO:0006888//endoplasmic reticulum to Golgi vesicle-mediated transport;GO:0015031//protein transport;GO:0070863//positive regulation…	cellular_component;biological_process;molecular_function	[C]protein-containing complex;cellular anatomical entity;[P]localization;cellular process;biological regulation;[F]binding;catalytic activity;	Upregulated	DAG protein
Nitab4.5_0001315g0190	[P]GO:1901564//organonitrogen compound metabolic process;GO:0010467//gene expression;GO:0043043//peptide biosynthetic process;GO:0044237//cellular metabolic process;GO:0034641//cellular nitrogen compound metabolic process;GO:0016043//cellular component organization;GO:0043170//macromolecule metabolic process;GO:0006996//organelle organization;GO:0009058//biosynthetic process;GO:0006518//peptide m…	cellular_component;biological_process;molecular_function	[C]cellular anatomical entity;[P]metabolic process;cellular process;[F]binding;structural molecule activity;	Upregulated	Dihydroflavonol 4-reductase-binding domain
Nitab4.5_0001318g0050	[P]GO:0009266//response to temperature stimulus;GO:0006950//response to stress;GO:0009628//response to abiotic stimulus;GO:0050896//response to stimulus;GO:0009408//response to heat;	biological_process	[P]response to stimulus;	Upregulated	Dihydrolipoyl dehydrogenase IPR006258 Dihydrolipoamide dehydrogenase
Nitab4.5_0001379g0080	[C]GO:0110165//cellular anatomical entity;GO:0031224//intrinsic component of membrane;GO:0016021//integral component of membrane;GO:0016020//membrane;	cellular_component	[C]cellular anatomical entity;	Upregulated	Dirigent-like protein IPR004265 Plant disease resistance response protein
Nitab4.5_0001381g0150	[P]GO:0071704//organic substance metabolic process;GO:0009058//biosynthetic process;GO:0090407//organophosphate biosynthetic process;GO:0009161//ribonucleoside monophosphate metabolic process;GO:0044237//cellular metabolic process;GO:0072522//purine-containing compound biosynthetic process;GO:1901362//organic cyclic compound biosynthetic process;GO:0009124//nucleoside monophosphate biosynthetic p…	biological_process;molecular_function	[P]cellular process;metabolic process;[F]catalytic activity;	Upregulated	D-isomer specific 2-hydroxyacid dehydrogenase IPR006140 D-isomer specific 2-hydroxyacid dehydrogenase, NAD-binding
Nitab4.5_0001385g0130	[F]GO:0003824//catalytic activity;GO:0016817//hydrolase activity, acting on acid anhydrides;GO:0016787//hydrolase activity;GO:0016818//hydrolase activity, acting on acid anhydrides, in phosphorus-containing anhydrides;GO:0016462//pyrophosphatase activity;GO:0047429//nucleoside-triphosphate diphosphatase activity;	molecular_function	[F]catalytic activity;	Downregulated	Endoglucanase IPR001701 Glycoside hydrolase, family 9
Nitab4.5_0001393g0170	[P]GO:0009628//response to abiotic stimulus;GO:0051641//cellular localization;GO:0016043//cellular component organization;GO:0006886//intracellular protein transport;GO:0033036//macromolecule localization;GO:0045184//establishment of protein localization;GO:0009658//chloroplast organization;GO:0071705//nitrogen compound transport;GO:0080167//response to karrikin;GO:0015031//protein transport;GO:0…	biological_process;cellular_component	[C]cellular anatomical entity;[P]cellular process;localization;response to stimulus;	Upregulated	Endoribonuclease E-like protein
Nitab4.5_0001409g0150	[P]GO:0071704//organic substance metabolic process;GO:0006418//tRNA aminoacylation for protein translation;GO:0043170//macromolecule metabolic process;GO:0044267//cellular protein metabolic process;GO:0006518//peptide metabolic process;GO:0019538//protein metabolic process;GO:0090304//nucleic acid metabolic process;GO:0008152//metabolic process;GO:0044281//small molecule metabolic process;GO:0019…	biological_process;molecular_function;cellular_component	[C]cellular anatomical entity;[P]metabolic process;cellular process;[F]binding;catalytic activity;	Upregulated	Ent-copalyl diphosphate synthase (Fragment) IPR001906 Terpene synthase-like
Nitab4.5_0001474g0070	[P]GO:0033993//response to lipid;GO:0051716//cellular response to stimulus;GO:0023052//signaling;GO:0050896//response to stimulus;GO:0009737//response to abscisic acid;GO:0009719//response to endogenous stimulus;GO:0009725//response to hormone;GO:0010033//response to organic substance;GO:0070887//cellular response to chemical stimulus;GO:0065007//biological regulation;GO:0097306//cellular respons…	molecular_function;biological_process	[P]cellular process;biological regulation;signaling;response to stimulus;[F]molecular transducer activity;molecular function regulator;binding;	Downregulated	Ethylene-responsive transcription factor 4 IPR001471 Pathogenesis-related transcriptional factor and ERF, DNA-binding
Nitab4.5_0001557g0030	[C]GO:0016020//membrane;GO:0016021//integral component of membrane;GO:0031224//intrinsic component of membrane;GO:0110165//cellular anatomical entity;[F]GO:0043168//anion binding;GO:0050661//NADP binding;GO:0000166//nucleotide binding;GO:0016705//oxidoreductase activity, acting on paired donors, with incorporation or reduction of molecular oxygen;GO:0097159//organic cyclic compound binding;GO:003…	molecular_function;cellular_component	[C]cellular anatomical entity;[F]binding;catalytic activity;	Downregulated	Exosome complex exonuclease RRP4
Nitab4.5_0001574g0010	[F]GO:0008194//UDP-glycosyltransferase activity;GO:0016757//glycosyltransferase activity;GO:0016758//hexosyltransferase activity;GO:0016740//transferase activity;GO:0080044//quercetin 7-O-glucosyltransferase activity;GO:0080043//quercetin 3-O-glucosyltransferase activity;GO:0046527//glucosyltransferase activity;GO:0003824//catalytic activity;GO:0035251//UDP-glucosyltransferase activity;	molecular_function	[F]catalytic activity;	Downregulated	Farnesyl pyrophosphate synthase IPR000092 Polyprenyl synthetase
Nitab4.5_0001579g0060	[P]GO:0006457//protein folding;GO:0009987//cellular process;[C]GO:0043231//intracellular membrane-bounded organelle;GO:0110165//cellular anatomical entity;GO:0009507//chloroplast;GO:0009536//plastid;GO:0043226//organelle;GO:0043227//membrane-bounded organelle;GO:0043229//intracellular organelle;GO:0005737//cytoplasm;GO:0005622//intracellular anatomical structure;[F]GO:0005488//binding;GO:0032559/…	biological_process;molecular_function;cellular_component	[C]cellular anatomical entity;[P]cellular process;[F]binding;	Downregulated	Farnesyl pyrophosphate synthase IPR000092 Polyprenyl synthetase
Nitab4.5_0001603g0020	[P]GO:0065007//biological regulation;GO:0065008//regulation of biological quality;GO:0050794//regulation of cellular process;GO:0042592//homeostatic process;GO:0050789//regulation of biological process;GO:0045454//cell redox homeostasis;GO:0019725//cellular homeostasis;GO:0009987//cellular process;[C]GO:0110165//cellular anatomical entity;GO:0005737//cytoplasm;GO:0043226//organelle;GO:0009536//pl…	cellular_component;biological_process	[C]cellular anatomical entity;[P]biological regulation;cellular process;	Upregulated	F-box family protein IPR001810 Cyclin-like F-box
Nitab4.5_0001617g0060	[P]GO:0005996//monosaccharide metabolic process;GO:0044238//primary metabolic process;GO:0006012//galactose metabolic process;GO:0005975//carbohydrate metabolic process;GO:0071704//organic substance metabolic process;GO:0044281//small molecule metabolic process;GO:0008152//metabolic process;GO:0019318//hexose metabolic process;[C]GO:0110165//cellular anatomical entity;GO:0005622//intracellular an…	biological_process;cellular_component;molecular_function	[C]cellular anatomical entity;[P]metabolic process;[F]binding;catalytic activity;	Upregulated	Ferredoxin IPR001041 Ferredoxin
Nitab4.5_0001622g0160	[P]GO:0015979//photosynthesis;GO:0044237//cellular metabolic process;GO:0009987//cellular process;GO:0008152//metabolic process;[C]GO:0031984//organelle subcompartment;GO:0042170//plastid membrane;GO:0031975//envelope;GO:0009534//chloroplast thylakoid;GO:0005622//intracellular anatomical structure;GO:0043229//intracellular organelle;GO:0016020//membrane;GO:0009507//chloroplast;GO:0016021//integra…	biological_process;cellular_component	[C]cellular anatomical entity;protein-containing complex;[P]metabolic process;cellular process;	Upregulated	Formyltetrahydrofolate deformylase IPR002376 Formyl transferase, N-terminal
Nitab4.5_0001624g0040	[P]GO:0006139//nucleobase-containing compound metabolic process;GO:1901360//organic cyclic compound metabolic process;GO:0006397//mRNA processing;GO:0071840//cellular component organization or biogenesis;GO:0090304//nucleic acid metabolic process;GO:0000387//spliceosomal snRNP assembly;GO:0000377//RNA splicing, via transesterification reactions with bulged adenosine as nucleophile;GO:0000375//RNA…	biological_process;molecular_function;cellular_component	[C]cellular anatomical entity;protein-containing complex;[P]cellular process;metabolic process;[F]binding;	Upregulated	Galactinol synthase IPR002495 Glycosyl transferase, family 8
Nitab4.5_0001653g0040	[P]GO:0030243//cellulose metabolic process;GO:1901575//organic substance catabolic process;GO:0008152//metabolic process;GO:0044262//cellular carbohydrate metabolic process;GO:0009251//glucan catabolic process;GO:0009056//catabolic process;GO:0005975//carbohydrate metabolic process;GO:0044238//primary metabolic process;GO:0000272//polysaccharide catabolic process;GO:0044042//glucan metabolic proc…	biological_process;molecular_function;cellular_component	[C]cellular anatomical entity;[P]metabolic process;cellular process;[F]catalytic activity;	Upregulated	Galactinol synthase IPR002495 Glycosyl transferase, family 8
Nitab4.5_0001723g0030	[P]GO:0044237//cellular metabolic process;GO:0008152//metabolic process;GO:0015979//photosynthesis;GO:0009987//cellular process;[C]GO:0031984//organelle subcompartment;GO:0009536//plastid;GO:0042170//plastid membrane;GO:0098796//membrane protein complex;GO:0034357//photosynthetic membrane;GO:0042651//thylakoid membrane;GO:0009579//thylakoid;GO:0019898//extrinsic component of membrane;GO:1902494//…	cellular_component;molecular_function;biological_process	[C]protein-containing complex;cellular anatomical entity;[P]metabolic process;cellular process;[F]binding;	Upregulated	Galactinol synthase IPR002495 Glycosyl transferase, family 8
Nitab4.5_0001727g0010	[F]GO:0016740//transferase activity;GO:0008194//UDP-glycosyltransferase activity;GO:0003824//catalytic activity;GO:0016757//glycosyltransferase activity;	molecular_function	[F]catalytic activity;	Upregulated	Galactinol synthase IPR002495 Glycosyl transferase, family 8
Nitab4.5_0001758g0020	[P]GO:0006796//phosphate-containing compound metabolic process;GO:0044249//cellular biosynthetic process;GO:0090407//organophosphate biosynthetic process;GO:0008152//metabolic process;GO:0016051//carbohydrate biosynthetic process;GO:0044238//primary metabolic process;GO:0019751//polyol metabolic process;GO:0009058//biosynthetic process;GO:0019637//organophosphate metabolic process;GO:0009987//cel…	molecular_function;biological_process;cellular_component	[C]cellular anatomical entity;[P]cellular process;metabolic process;[F]catalytic activity;	Upregulated	Gamma hydroxybutyrate dehydrogenase-like protein IPR015815 3-hydroxyacid dehydrogenase_reductase
Nitab4.5_0001800g0020	[P]GO:0051716//cellular response to stimulus;GO:0006457//protein folding;GO:0051084//'de novo' posttranslational protein folding;GO:0006950//response to stress;GO:0051085//chaperone cofactor-dependent protein refolding;GO:0070887//cellular response to chemical stimulus;GO:0006458//'de novo' protein folding;GO:0042221//response to chemical;GO:0035966//response to topologically incorrect protein;GO…	cellular_component;biological_process;molecular_function	[C]cellular anatomical entity;[P]cellular process;response to stimulus;[F]protein folding chaperone;binding;	Upregulated	Genomic DNA chromosome 5 P1 clone MDA7 IPR010847 Harpin-induced 1
Nitab4.5_0001807g0070	[C]GO:0005737//cytoplasm;GO:0005622//intracellular anatomical structure;GO:0005829//cytosol;GO:0110165//cellular anatomical entity;	cellular_component	[C]cellular anatomical entity;	Upregulated	Genomic DNA chromosome 5 P1 clone MFC19 IPR007658 Protein of unknown function DUF594
Nitab4.5_0001864g0090	[P]GO:0009755//hormone-mediated signaling pathway;GO:0007165//signal transduction;GO:0071310//cellular response to organic substance;GO:0009733//response to auxin;GO:1901564//organonitrogen compound metabolic process;GO:0050794//regulation of cellular process;GO:0034641//cellular nitrogen compound metabolic process;GO:0006807//nitrogen compound metabolic process;GO:0009987//cellular process;GO:00…	molecular_function;biological_process;cellular_component	[C]cellular anatomical entity;[P]response to stimulus;biological regulation;signaling;metabolic process;cellular process;[F]catalytic activity;	Upregulated	Gibberellin 3-beta-hydroxylase (Fragment) IPR005123 Oxoglutarate and iron-dependent oxygenase
Nitab4.5_0001922g0090				Upregulated	Glucan endo-1 3-beta-glucosidase 1 IPR012946 X8
Nitab4.5_0001925g0020	[P]GO:0043604//amide biosynthetic process;GO:0009059//macromolecule biosynthetic process;GO:0044237//cellular metabolic process;GO:0009058//biosynthetic process;GO:0044260//cellular macromolecule metabolic process;GO:0034641//cellular nitrogen compound metabolic process;GO:0006807//nitrogen compound metabolic process;GO:0043170//macromolecule metabolic process;GO:0043603//cellular amide metabolic…	biological_process;molecular_function;cellular_component	[C]cellular anatomical entity;[P]metabolic process;cellular process;[F]structural molecule activity;binding;	Upregulated	Glucan endo-1 3-beta-glucosidase 1 IPR012946 X8
Nitab4.5_0001952g0130	[C]GO:0005737//cytoplasm;GO:0110165//cellular anatomical entity;GO:0009535//chloroplast thylakoid membrane;GO:0042170//plastid membrane;GO:0009570//chloroplast stroma;GO:0031090//organelle membrane;GO:0031975//envelope;GO:0016020//membrane;GO:0043231//intracellular membrane-bounded organelle;GO:0009579//thylakoid;GO:0009941//chloroplast envelope;GO:0005622//intracellular anatomical structure;GO:0…	molecular_function;cellular_component	[C]cellular anatomical entity;[F]binding;	Upregulated	Glucan endo-1 3-beta-glucosidase 1 IPR012946 X8
Nitab4.5_0001957g0020	[P]GO:0009266//response to temperature stimulus;GO:0009628//response to abiotic stimulus;GO:0006457//protein folding;GO:0009987//cellular process;GO:0009408//response to heat;GO:0050896//response to stimulus;GO:0006950//response to stress;[F]GO:0017076//purine nucleotide binding;GO:0030554//adenyl nucleotide binding;GO:0043169//cation binding;GO:0005524//ATP binding;GO:0035639//purine ribonucleos…	biological_process;molecular_function	[P]response to stimulus;cellular process;[F]binding;	Upregulated	Glucan endo-1 3-beta-glucosidase 6 IPR013781 Glycoside hydrolase, subgroup, catalytic core
Nitab4.5_0001983g0040	[P]GO:0044238//primary metabolic process;GO:0008152//metabolic process;GO:0071704//organic substance metabolic process;GO:0005975//carbohydrate metabolic process;[C]GO:0005618//cell wall;GO:0009505//plant-type cell wall;GO:0030312//external encapsulating structure;GO:0071944//cell periphery;GO:0110165//cellular anatomical entity;[F]GO:0015925//galactosidase activity;GO:0004553//hydrolase activity…	biological_process;molecular_function;cellular_component	[C]cellular anatomical entity;[P]metabolic process;[F]catalytic activity;	Upregulated	Glucan endo-1 3-beta-glucosidase 6 IPR013781 Glycoside hydrolase, subgroup, catalytic core
Nitab4.5_0002015g0090	[F]GO:0019842//vitamin binding;GO:0005488//binding;GO:0031406//carboxylic acid binding;GO:0003824//catalytic activity;GO:0043168//anion binding;GO:0048029//monosaccharide binding;GO:0043169//cation binding;GO:0097159//organic cyclic compound binding;GO:0036094//small molecule binding;GO:0031418//L-ascorbic acid binding;GO:1901363//heterocyclic compound binding;GO:0046872//metal ion binding;GO:004…	molecular_function	[F]binding;catalytic activity;	Downregulated	Glucosyltransferase IPR002213 UDP-glucuronosyl_UDP-glucosyltransferase
Nitab4.5_0002020g0050	[P]GO:0034654//nucleobase-containing compound biosynthetic process;GO:0044238//primary metabolic process;GO:0006139//nucleobase-containing compound metabolic process;GO:0097659//nucleic acid-templated transcription;GO:0016070//RNA metabolic process;GO:0009058//biosynthetic process;GO:0032774//RNA biosynthetic process;GO:0006725//cellular aromatic compound metabolic process;GO:0046483//heterocycle…	biological_process;molecular_function	[P]metabolic process;cellular process;[F]binding;	Upregulated	Glucosyltransferase-like protein IPR002213 UDP-glucuronosyl_UDP-glucosyltransferase
Nitab4.5_0002021g0040	[P]GO:0008152//metabolic process;GO:0006399//tRNA metabolic process;GO:0043039//tRNA aminoacylation;GO:1901566//organonitrogen compound biosynthetic process;GO:0032543//mitochondrial translation;GO:0016070//RNA metabolic process;GO:1901576//organic substance biosynthetic process;GO:0070681//glutaminyl-tRNAGln biosynthesis via transamidation;GO:0043436//oxoacid metabolic process;GO:0006082//organi…	cellular_component;biological_process;molecular_function	[C]cellular anatomical entity;protein-containing complex;[P]biological regulation;metabolic process;cellular process;[F]binding;catalytic activity;	Upregulated	Glutathione S-transferase IPR004045 Glutathione S-transferase, N-terminal
Nitab4.5_0002076g0130	[P]GO:0044238//primary metabolic process;GO:0009057//macromolecule catabolic process;GO:0044267//cellular protein metabolic process;GO:0051603//proteolysis involved in cellular protein catabolic process;GO:0006807//nitrogen compound metabolic process;GO:0044265//cellular macromolecule catabolic process;GO:1901575//organic substance catabolic process;GO:0030163//protein catabolic process;GO:001953…	molecular_function;biological_process;cellular_component	[C]cellular anatomical entity;[P]metabolic process;cellular process;[F]catalytic activity;	Upregulated	Glutathione S-transferase IPR004045 Glutathione S-transferase, N-terminal
Nitab4.5_0002105g0030	[P]GO:0044237//cellular metabolic process;GO:0043412//macromolecule modification;GO:0046777//protein autophosphorylation;GO:0006796//phosphate-containing compound metabolic process;GO:0008152//metabolic process;GO:0006793//phosphorus metabolic process;GO:0019538//protein metabolic process;GO:0036211//protein modification process;GO:0016310//phosphorylation;GO:0006807//nitrogen compound metabolic …	cellular_component;biological_process;molecular_function	[C]cellular anatomical entity;[P]metabolic process;cellular process;[F]binding;catalytic activity;	Upregulated	Glutathione S-transferase IPR004046 Glutathione S-transferase, C-terminal
Nitab4.5_0002170g0040	[C]GO:0005622//intracellular anatomical structure;GO:0005737//cytoplasm;GO:0005829//cytosol;GO:0110165//cellular anatomical entity;[F]GO:0003824//catalytic activity;GO:0016787//hydrolase activity;GO:0008106//alcohol dehydrogenase (NADP+) activity;GO:0004033//aldo-keto reductase (NADP) activity;GO:0016616//oxidoreductase activity, acting on the CH-OH group of donors, NAD or NADP as acceptor;GO:001…	cellular_component;molecular_function	[C]cellular anatomical entity;[F]catalytic activity;	Upregulated	Glutathione S-transferase-like protein IPR004046 Glutathione S-transferase, C-terminal
Nitab4.5_0002170g0100	[C]GO:0110165//cellular anatomical entity;GO:0009536//plastid;GO:0009507//chloroplast;GO:0043227//membrane-bounded organelle;GO:0043226//organelle;GO:0009579//thylakoid;GO:0009532//plastid stroma;GO:0043231//intracellular membrane-bounded organelle;GO:0043229//intracellular organelle;GO:0005737//cytoplasm;GO:0005622//intracellular anatomical structure;GO:0009570//chloroplast stroma;[F]GO:0043167/…	cellular_component;molecular_function	[C]cellular anatomical entity;[F]molecular function regulator;binding;	Upregulated	Glutathione S-transferase-like protein IPR004046 Glutathione S-transferase, C-terminal
Nitab4.5_0002198g0050	[P]GO:1901135//carbohydrate derivative metabolic process;GO:0006165//nucleoside diphosphate phosphorylation;GO:0034641//cellular nitrogen compound metabolic process;GO:0009135//purine nucleoside diphosphate metabolic process;GO:0006796//phosphate-containing compound metabolic process;GO:0005996//monosaccharide metabolic process;GO:0044237//cellular metabolic process;GO:0072521//purine-containing …	cellular_component;biological_process;molecular_function	[C]cellular anatomical entity;[P]metabolic process;cellular process;[F]binding;catalytic activity;	Downregulated	Glutathione S-transferase-like protein IPR004046 Glutathione S-transferase, C-terminal
Nitab4.5_0002210g0110	[P]GO:0036211//protein modification process;GO:0008152//metabolic process;GO:0019684//photosynthesis, light reaction;GO:0009628//response to abiotic stimulus;GO:0044267//cellular protein metabolic process;GO:0044238//primary metabolic process;GO:0006091//generation of precursor metabolites and energy;GO:0009768//photosynthesis, light harvesting in photosystem I;GO:0006464//cellular protein modifi…	molecular_function;biological_process;cellular_component	[C]protein-containing complex;cellular anatomical entity;[P]metabolic process;response to stimulus;cellular process;[F]binding;	Upregulated	Glyceraldehyde-3-phosphate dehydrogenase IPR000173 Glyceraldehyde 3-phosphate dehydrogenase
Nitab4.5_0002215g0030	[P]GO:0034641//cellular nitrogen compound metabolic process;GO:0016071//mRNA metabolic process;GO:0016556//mRNA modification;GO:0046483//heterocycle metabolic process;GO:0006807//nitrogen compound metabolic process;GO:0043412//macromolecule modification;GO:0071704//organic substance metabolic process;GO:1900864//mitochondrial RNA modification;GO:0043170//macromolecule metabolic process;GO:0090304…	cellular_component;biological_process	[C]cellular anatomical entity;[P]cellular process;metabolic process;	Upregulated	Glyceraldehyde-3-phosphate dehydrogenase B IPR000173 Glyceraldehyde 3-phosphate dehydrogenase
Nitab4.5_0002229g0050	[P]GO:0034645//cellular macromolecule biosynthetic process;GO:0010467//gene expression;GO:1901576//organic substance biosynthetic process;GO:0006996//organelle organization;GO:0044260//cellular macromolecule metabolic process;GO:0044237//cellular metabolic process;GO:0071704//organic substance metabolic process;GO:0034641//cellular nitrogen compound metabolic process;GO:0009059//macromolecule bio…	cellular_component;molecular_function;biological_process	[C]cellular anatomical entity;[P]cellular process;metabolic process;[F]structural molecule activity;binding;	Upregulated	Glycerate kinase
Nitab4.5_0002255g0070	[F]GO:0008483//transaminase activity;GO:0016769//transferase activity, transferring nitrogenous groups;GO:0003824//catalytic activity;GO:0016829//lyase activity;GO:0016740//transferase activity;GO:0016846//carbon-sulfur lyase activity;	molecular_function	[F]catalytic activity;	Upregulated	Glycerate kinase
Nitab4.5_0002342g0120	[P]GO:0008152//metabolic process;GO:0044237//cellular metabolic process;GO:0009767//photosynthetic electron transport chain;GO:0009987//cellular process;GO:0006091//generation of precursor metabolites and energy;GO:0015979//photosynthesis;GO:0022900//electron transport chain;GO:0019684//photosynthesis, light reaction;[C]GO:0009654//photosystem II oxygen evolving complex;GO:0005622//intracellular …	cellular_component;molecular_function;biological_process	[C]protein-containing complex;cellular anatomical entity;[P]metabolic process;cellular process;[F]catalytic activity;binding;	Upregulated	Glycine cleavage system H protein 1 IPR017453 Glycine cleavage H-protein, subgroup
Nitab4.5_0002342g0150	[P]GO:0006518//peptide metabolic process;GO:0006807//nitrogen compound metabolic process;GO:0071840//cellular component organization or biogenesis;GO:0044238//primary metabolic process;GO:0043604//amide biosynthetic process;GO:0032544//plastid translation;GO:1901564//organonitrogen compound metabolic process;GO:0044271//cellular nitrogen compound biosynthetic process;GO:0044267//cellular protein …	molecular_function;cellular_component;biological_process	[C]cellular anatomical entity;[P]metabolic process;cellular process;[F]structural molecule activity;binding;	Upregulated	Glycosyl transferase family 9
Nitab4.5_0002369g0010	[F]GO:0008194//UDP-glycosyltransferase activity;GO:0003824//catalytic activity;GO:0016757//glycosyltransferase activity;GO:0016740//transferase activity;	molecular_function	[F]catalytic activity;	Upregulated	Glycosyl transferase family 9
Nitab4.5_0002395g0050	[P]GO:0050789//regulation of biological process;GO:0070887//cellular response to chemical stimulus;GO:0032870//cellular response to hormone stimulus;GO:0042221//response to chemical;GO:0023052//signaling;GO:0051716//cellular response to stimulus;GO:0050794//regulation of cellular process;GO:0050896//response to stimulus;GO:0065007//biological regulation;GO:0007154//cell communication;GO:0007165//…	molecular_function;biological_process;cellular_component	[C]cellular anatomical entity;[P]response to stimulus;biological regulation;signaling;cellular process;[F]catalytic activity;binding;	Upregulated	HAD-superfamily hydrolase subfamily IA variant 3 containing protein expressed IPR005834 Haloacid dehalogenase-like hydrolase
Nitab4.5_0002424g0010	[P]GO:0071365//cellular response to auxin stimulus;GO:0042221//response to chemical;GO:0009889//regulation of biosynthetic process;GO:0010556//regulation of macromolecule biosynthetic process;GO:0065007//biological regulation;GO:0050789//regulation of biological process;GO:0009734//auxin-activated signaling pathway;GO:0032870//cellular response to hormone stimulus;GO:0009755//hormone-mediated sig…	biological_process;cellular_component	[C]cellular anatomical entity;[P]response to stimulus;cellular process;biological regulation;signaling;	Upregulated	HAD-superfamily hydrolase subfamily IA variant 3 containing protein expressed IPR005834 Haloacid dehalogenase-like hydrolase
Nitab4.5_0002424g0040	[P]GO:0043094//cellular metabolic compound salvage;GO:0008152//metabolic process;GO:0044237//cellular metabolic process;GO:0009853//photorespiration;GO:0009987//cellular process;[C]GO:0043229//intracellular organelle;GO:0005622//intracellular anatomical structure;GO:0031967//organelle envelope;GO:0005737//cytoplasm;GO:0009532//plastid stroma;GO:0043227//membrane-bounded organelle;GO:0009570//chlo…	biological_process;molecular_function;cellular_component	[C]cellular anatomical entity;[P]cellular process;metabolic process;[F]catalytic activity;	Upregulated	Heat shock protein IPR002068 Heat shock protein Hsp20
Nitab4.5_0002435g0010	[P]GO:0015979//photosynthesis;GO:0008152//metabolic process;GO:0009987//cellular process;GO:0044237//cellular metabolic process;[C]GO:0042651//thylakoid membrane;GO:0009654//photosystem II oxygen evolving complex;GO:0034357//photosynthetic membrane;GO:0031090//organelle membrane;GO:0031967//organelle envelope;GO:0043227//membrane-bounded organelle;GO:0009523//photosystem II;GO:0031975//envelope;G…	biological_process;cellular_component	[C]cellular anatomical entity;protein-containing complex;[P]metabolic process;cellular process;	Upregulated	Heat shock protein IPR002068 Heat shock protein Hsp20
Nitab4.5_0002436g0020	[C]GO:0031224//intrinsic component of membrane;GO:0016020//membrane;GO:0016021//integral component of membrane;GO:0110165//cellular anatomical entity;[F]GO:0046906//tetrapyrrole binding;GO:0016491//oxidoreductase activity;GO:0046872//metal ion binding;GO:0043167//ion binding;GO:0046914//transition metal ion binding;GO:1901363//heterocyclic compound binding;GO:0097159//organic cyclic compound bind…	molecular_function;cellular_component	[C]cellular anatomical entity;[F]binding;catalytic activity;	Upregulated	Heat shock protein IPR002068 Heat shock protein Hsp20
Nitab4.5_0002443g0040	[P]GO:0009651//response to salt stress;GO:0016043//cellular component organization;GO:0042221//response to chemical;GO:0065003//protein-containing complex assembly;GO:0043933//protein-containing complex organization;GO:0006950//response to stress;GO:0009987//cellular process;GO:0009408//response to heat;GO:0050896//response to stimulus;GO:0044085//cellular component biogenesis;GO:0042542//respons…	cellular_component;molecular_function;biological_process	[C]cellular anatomical entity;[P]response to stimulus;cellular process;[F]binding;	Upregulated	heat shock protein IPR013126 Heat shock protein 70
Nitab4.5_0002466g0010	[P]GO:0006022//aminoglycan metabolic process;GO:0008152//metabolic process;GO:1901136//carbohydrate derivative catabolic process;GO:1901135//carbohydrate derivative metabolic process;GO:0044238//primary metabolic process;GO:0006026//aminoglycan catabolic process;GO:0016998//cell wall macromolecule catabolic process;GO:1901565//organonitrogen compound catabolic process;GO:0044265//cellular macromo…	biological_process;molecular_function	[P]response to stimulus;metabolic process;cellular process;[F]catalytic activity;	Upregulated	heat shock protein IPR013126 Heat shock protein 70
Nitab4.5_0002470g0010	[P]GO:0022607//cellular component assembly;GO:0016043//cellular component organization;GO:0009987//cellular process;GO:0071840//cellular component organization or biogenesis;GO:0044085//cellular component biogenesis;GO:0065003//protein-containing complex assembly;GO:0006457//protein folding;GO:0043933//protein-containing complex organization;GO:0051131//chaperone-mediated protein complex assembly…	molecular_function;biological_process;cellular_component	[C]cellular anatomical entity;[P]cellular process;[F]binding;	Upregulated	heat shock protein IPR013126 Heat shock protein 70
Nitab4.5_0002500g0030	[P]GO:0006518//peptide metabolic process;GO:1901576//organic substance biosynthetic process;GO:0043603//cellular amide metabolic process;GO:0009987//cellular process;GO:0034645//cellular macromolecule biosynthetic process;GO:0044237//cellular metabolic process;GO:0010467//gene expression;GO:0009058//biosynthetic process;GO:0006807//nitrogen compound metabolic process;GO:0044271//cellular nitrogen…	biological_process;molecular_function;cellular_component	[C]cellular anatomical entity;[P]metabolic process;cellular process;[F]structural molecule activity;binding;	Upregulated	heat shock protein IPR013126 Heat shock protein 70
Nitab4.5_0002501g0040	[P]GO:0044237//cellular metabolic process;GO:0044238//primary metabolic process;GO:0009314//response to radiation;GO:1901564//organonitrogen compound metabolic process;GO:0006464//cellular protein modification process;GO:0050896//response to stimulus;GO:0044267//cellular protein metabolic process;GO:0006091//generation of precursor metabolites and energy;GO:0009765//photosynthesis, light harvesti…	biological_process;cellular_component;molecular_function	[C]protein-containing complex;cellular anatomical entity;[P]response to stimulus;metabolic process;cellular process;[F]binding;	Upregulated	Heat shock protein 22 IPR002068 Heat shock protein Hsp20
Nitab4.5_0002520g0040	[P]GO:0006412//translation;GO:0044260//cellular macromolecule metabolic process;GO:0019538//protein metabolic process;GO:0044271//cellular nitrogen compound biosynthetic process;GO:0034645//cellular macromolecule biosynthetic process;GO:0006807//nitrogen compound metabolic process;GO:1901564//organonitrogen compound metabolic process;GO:0043603//cellular amide metabolic process;GO:0034641//cellul…	cellular_component;molecular_function;biological_process	[C]cellular anatomical entity;protein-containing complex;[P]metabolic process;cellular process;[F]binding;structural molecule activity;	Upregulated	Heat shock protein 22 IPR002068 Heat shock protein Hsp20
Nitab4.5_0002568g0020	[P]GO:0044237//cellular metabolic process;GO:0015979//photosynthesis;GO:0009767//photosynthetic electron transport chain;GO:0019684//photosynthesis, light reaction;GO:0009773//photosynthetic electron transport in photosystem I;GO:0008152//metabolic process;GO:0006091//generation of precursor metabolites and energy;GO:0022900//electron transport chain;GO:0009987//cellular process;[C]GO:0043229//in…	biological_process;cellular_component	[C]protein-containing complex;cellular anatomical entity;[P]metabolic process;cellular process;	Upregulated	Heat shock protein 90 (Fragment) IPR003594 ATP-binding region, ATPase-like IPR001404 Heat shock protein Hsp90
Nitab4.5_0002629g0090				Upregulated	Heat shock protein 90 (Fragment) IPR003594 ATP-binding region, ATPase-like IPR001404 Heat shock protein Hsp90
Nitab4.5_0002654g0010	[C]GO:0031224//intrinsic component of membrane;GO:0016021//integral component of membrane;GO:0016020//membrane;GO:0110165//cellular anatomical entity;	cellular_component	[C]cellular anatomical entity;	Upregulated	Heat shock protein 90 (Fragment) IPR003594 ATP-binding region, ATPase-like IPR001404 Heat shock protein Hsp90
Nitab4.5_0002700g0150	[F]GO:0097367//carbohydrate derivative binding;GO:0032559//adenyl ribonucleotide binding;GO:0005488//binding;GO:0030554//adenyl nucleotide binding;GO:1901265//nucleoside phosphate binding;GO:0036094//small molecule binding;GO:0032553//ribonucleotide binding;GO:0043168//anion binding;GO:0017076//purine nucleotide binding;GO:0032555//purine ribonucleotide binding;GO:0000166//nucleotide binding;GO:0…	molecular_function	[F]binding;	Upregulated	Heat shock protein 90 (Fragment) IPR003594 ATP-binding region, ATPase-like IPR001404 Heat shock protein Hsp90
Nitab4.5_0002700g0230	[P]GO:0034620//cellular response to unfolded protein;GO:0071310//cellular response to organic substance;GO:0061077//chaperone-mediated protein folding;GO:0010033//response to organic substance;GO:0033554//cellular response to stress;GO:0051085//chaperone cofactor-dependent protein refolding;GO:0006986//response to unfolded protein;GO:0009987//cellular process;GO:0042221//response to chemical;GO:0…	cellular_component;molecular_function;biological_process	[C]cellular anatomical entity;[P]cellular process;response to stimulus;[F]binding;protein folding chaperone;	Upregulated	Heavy-metal-associated domain-containing protein IPR006121 Heavy metal transport_detoxification protein
Nitab4.5_0002788g0080	[C]GO:0098796//membrane protein complex;GO:0032991//protein-containing complex;GO:0033178//proton-transporting two-sector ATPase complex, catalytic domain;GO:0016020//membrane;GO:0110165//cellular anatomical entity;GO:0016469//proton-transporting two-sector ATPase complex;[F]GO:0015662//P-type ion transporter activity;GO:0044769//ATPase activity, coupled to transmembrane movement of ions, rotatio…	cellular_component;molecular_function	[C]cellular anatomical entity;protein-containing complex;[F]transporter activity;ATP-dependent activity;	Upregulated	Helicase-like protein
Nitab4.5_0002836g0060	[P]GO:0019682//glyceraldehyde-3-phosphate metabolic process;GO:0044283//small molecule biosynthetic process;GO:0044237//cellular metabolic process;GO:0044281//small molecule metabolic process;GO:0006071//glycerol metabolic process;GO:0019637//organophosphate metabolic process;GO:0016052//carbohydrate catabolic process;GO:1901135//carbohydrate derivative metabolic process;GO:0019319//hexose biosyn…	biological_process;cellular_component;molecular_function	[C]cellular anatomical entity;[P]cellular process;metabolic process;[F]catalytic activity;	Upregulated	Helicase-like protein
Nitab4.5_0002859g0150	[C]GO:0110165//cellular anatomical entity;GO:0005737//cytoplasm;GO:0005829//cytosol;GO:0005622//intracellular anatomical structure;[F]GO:0016618//hydroxypyruvate reductase activity;GO:0106345//glyoxylate reductase activity;GO:0000166//nucleotide binding;GO:1901265//nucleoside phosphate binding;GO:0005488//binding;GO:0051287//NAD binding;GO:0097159//organic cyclic compound binding;GO:0003824//cata…	cellular_component;molecular_function	[C]cellular anatomical entity;[F]catalytic activity;binding;	Upregulated	Histidine kinase 2 IPR006189 CHASE
Nitab4.5_0002864g0020	[P]GO:0009987//cellular process;GO:0051234//establishment of localization;GO:0051179//localization;GO:0055085//transmembrane transport;GO:0006810//transport;[C]GO:0016021//integral component of membrane;GO:0005774//vacuolar membrane;GO:0005622//intracellular anatomical structure;GO:0043229//intracellular organelle;GO:0005773//vacuole;GO:0043226//organelle;GO:0016020//membrane;GO:0043231//intracel…	molecular_function;biological_process;cellular_component	[C]cellular anatomical entity;[P]cellular process;localization;[F]binding;transporter activity;ATP-dependent activity;	Upregulated	Histidine kinase 2 IPR006189 CHASE
Nitab4.5_0002865g0050	[P]GO:0019684//photosynthesis, light reaction;GO:0009765//photosynthesis, light harvesting;GO:0043412//macromolecule modification;GO:0008152//metabolic process;GO:0044260//cellular macromolecule metabolic process;GO:0006807//nitrogen compound metabolic process;GO:0009416//response to light stimulus;GO:0044238//primary metabolic process;GO:0009628//response to abiotic stimulus;GO:0018298//protein-…	cellular_component;biological_process;molecular_function	[C]protein-containing complex;cellular anatomical entity;[P]cellular process;response to stimulus;metabolic process;[F]binding;	Upregulated	Histone-lysine N-methyltransferase IPR001214 SET
Nitab4.5_0002865g0060	[P]GO:0019538//protein metabolic process;GO:0006464//cellular protein modification process;GO:0006091//generation of precursor metabolites and energy;GO:0050896//response to stimulus;GO:0044238//primary metabolic process;GO:0071704//organic substance metabolic process;GO:0009987//cellular process;GO:0009416//response to light stimulus;GO:0019684//photosynthesis, light reaction;GO:0043412//macromo…	molecular_function;biological_process;cellular_component	[C]protein-containing complex;cellular anatomical entity;[P]response to stimulus;cellular process;metabolic process;[F]binding;	Upregulated	Homology to unknown gene IPR002110 Ankyrin
Nitab4.5_0002878g0040	[F]GO:0016740//transferase activity;GO:0003824//catalytic activity;GO:0016757//glycosyltransferase activity;GO:0008194//UDP-glycosyltransferase activity;	molecular_function	[F]catalytic activity;	Upregulated	Homology to unknown gene (Fragment) IPR018962 Domain of unknown function DUF1995
Nitab4.5_0002910g0010	[P]GO:0050896//response to stimulus;GO:0051716//cellular response to stimulus;GO:0006457//protein folding;GO:0033554//cellular response to stress;GO:0009987//cellular process;GO:0006950//response to stress;GO:0034976//response to endoplasmic reticulum stress;[C]GO:0070013//intracellular organelle lumen;GO:0031974//membrane-enclosed lumen;GO:0005783//endoplasmic reticulum;GO:0005737//cytoplasm;GO:…	biological_process;molecular_function;cellular_component	[C]cellular anatomical entity;[P]cellular process;response to stimulus;[F]catalytic activity;	Upregulated	Hsp70 nucleotide exchange factor fes1 IPR011989 Armadillo-like helical
Nitab4.5_0002927g0060	[P]GO:0044270//cellular nitrogen compound catabolic process;GO:0034475//U4 snRNA 3'-end processing;GO:0071025//RNA surveillance;GO:0044248//cellular catabolic process;GO:0016071//mRNA metabolic process;GO:0016072//rRNA metabolic process;GO:0016078//tRNA catabolic process;GO:0051246//regulation of protein metabolic process;GO:0048518//positive regulation of biological process;GO:0090503//RNA phosp…	molecular_function;cellular_component;biological_process	[C]cellular anatomical entity;protein-containing complex;[P]metabolic process;cellular process;biological regulation;[F]binding;	Upregulated	Hsp70 nucleotide exchange factor fes1 IPR011989 Armadillo-like helical
Nitab4.5_0002951g0010	[C]GO:0016020//membrane;GO:0031224//intrinsic component of membrane;GO:0016021//integral component of membrane;GO:0110165//cellular anatomical entity;[F]GO:0016772//transferase activity, transferring phosphorus-containing groups;GO:0003824//catalytic activity;GO:0016775//phosphotransferase activity, nitrogenous group as acceptor;GO:0140299//small molecule sensor activity;GO:0016773//phosphotransf…	cellular_component;molecular_function	[C]cellular anatomical entity;[F]catalytic activity;small molecule sensor activity;	Upregulated	Hydrolase alpha_beta fold family protein IPR000073 Alpha_beta hydrolase fold-1
Nitab4.5_0002982g0040	[C]GO:0005737//cytoplasm;GO:0110165//cellular anatomical entity;GO:0005622//intracellular anatomical structure;[F]GO:0003676//nucleic acid binding;GO:0005488//binding;GO:1901363//heterocyclic compound binding;GO:0097159//organic cyclic compound binding;GO:0003723//RNA binding;	molecular_function;cellular_component	[C]cellular anatomical entity;[F]binding;	Upregulated	Hydrolase alpha_beta fold family protein IPR000073 Alpha_beta hydrolase fold-1
Nitab4.5_0002992g0050	[C]GO:0016020//membrane;GO:0110165//cellular anatomical entity;GO:0016021//integral component of membrane;GO:0031224//intrinsic component of membrane;[F]GO:0003824//catalytic activity;GO:0016740//transferase activity;GO:0016757//glycosyltransferase activity;	molecular_function;cellular_component	[C]cellular anatomical entity;[F]catalytic activity;	Downregulated	Hydrolase alpha_beta fold family protein IPR000073 Alpha_beta hydrolase fold-1
Nitab4.5_0003006g0030	[P]GO:0005975//carbohydrate metabolic process;GO:0008152//metabolic process;GO:0071704//organic substance metabolic process;GO:0044238//primary metabolic process;[C]GO:0009536//plastid;GO:0043227//membrane-bounded organelle;GO:0043231//intracellular membrane-bounded organelle;GO:0005737//cytoplasm;GO:0005622//intracellular anatomical structure;GO:0043226//organelle;GO:0110165//cellular anatomical…	cellular_component;molecular_function;biological_process	[C]cellular anatomical entity;[P]metabolic process;[F]binding;catalytic activity;	Upregulated	Hydrolase alpha_beta fold family protein IPR000639 Epoxide hydrolase-like
Nitab4.5_0003024g0050	[P]GO:0044255//cellular lipid metabolic process;GO:0044249//cellular biosynthetic process;GO:0008152//metabolic process;GO:0009266//response to temperature stimulus;GO:0006950//response to stress;GO:0006066//alcohol metabolic process;GO:1901615//organic hydroxy compound metabolic process;GO:0006629//lipid metabolic process;GO:0044238//primary metabolic process;GO:0009668//plastid membrane organiz…	biological_process;cellular_component;molecular_function	[C]cellular anatomical entity;[P]response to stimulus;metabolic process;cellular process;[F]catalytic activity;	Upregulated	Hydrolase alpha_beta fold family protein IPR000639 Epoxide hydrolase-like
Nitab4.5_0003030g0010	[C]GO:0009534//chloroplast thylakoid;GO:0043231//intracellular membrane-bounded organelle;GO:0042651//thylakoid membrane;GO:0055035//plastid thylakoid membrane;GO:0031090//organelle membrane;GO:0005737//cytoplasm;GO:0031976//plastid thylakoid;GO:0043229//intracellular organelle;GO:0009579//thylakoid;GO:0009535//chloroplast thylakoid membrane;GO:0043226//organelle;GO:0009536//plastid;GO:0031975//e…	cellular_component;molecular_function	[C]cellular anatomical entity;[F]catalytic activity;binding;	Upregulated	Hydrolase alpha_beta fold family protein IPR007130 Diacylglycerol acyltransferase
Nitab4.5_0003032g0010	[P]GO:0006457//protein folding;GO:0009266//response to temperature stimulus;GO:0009408//response to heat;GO:0050896//response to stimulus;GO:0009628//response to abiotic stimulus;GO:0009987//cellular process;GO:0006950//response to stress;[F]GO:0036094//small molecule binding;GO:0030544//Hsp70 protein binding;GO:0051082//unfolded protein binding;GO:1901363//heterocyclic compound binding;GO:000548…	biological_process;molecular_function	[P]cellular process;response to stimulus;[F]binding;	Upregulated	Hydrolase alpha_beta fold family protein IPR007130 Diacylglycerol acyltransferase
Nitab4.5_0003159g0030	[P]GO:0031323//regulation of cellular metabolic process;GO:0009725//response to hormone;GO:0050789//regulation of biological process;GO:0031326//regulation of cellular biosynthetic process;GO:0070887//cellular response to chemical stimulus;GO:0006355//regulation of transcription, DNA-templated;GO:0050896//response to stimulus;GO:0050794//regulation of cellular process;GO:0010033//response to orga…	biological_process;cellular_component	[C]cellular anatomical entity;[P]biological regulation;cellular process;signaling;response to stimulus;	Downregulated	Hydroxycinnamoyl CoA shikimate_quinate hydroxycinnamoyltransferase-like protein IPR003480 Transferase
Nitab4.5_0003215g0020	[P]GO:0044281//small molecule metabolic process;GO:1901566//organonitrogen compound biosynthetic process;GO:1901605//alpha-amino acid metabolic process;GO:0006520//cellular amino acid metabolic process;GO:0046394//carboxylic acid biosynthetic process;GO:0006807//nitrogen compound metabolic process;GO:0009058//biosynthetic process;GO:0006549//isoleucine metabolic process;GO:0006573//valine metabol…	biological_process;cellular_component;molecular_function	[C]cellular anatomical entity;[P]metabolic process;cellular process;[F]catalytic activity;molecular function regulator;	Upregulated	Hypothetical chloroplast RF1 IPR008896 Ycf1
Nitab4.5_0003244g0020	[P]GO:0042542//response to hydrogen peroxide;GO:0006970//response to osmotic stress;GO:0009628//response to abiotic stimulus;GO:0006950//response to stress;GO:0006979//response to oxidative stress;GO:0022607//cellular component assembly;GO:0051259//protein complex oligomerization;GO:1901700//response to oxygen-containing compound;GO:0009987//cellular process;GO:0071840//cellular component organiz…	molecular_function;cellular_component;biological_process	[C]cellular anatomical entity;[P]cellular process;response to stimulus;[F]binding;	Downregulated	Hypothetical YFW family protein 5 IPR009836 Protein of unknown function DUF1399
Nitab4.5_0003247g0010	[P]GO:0051259//protein complex oligomerization;GO:0065003//protein-containing complex assembly;GO:0009628//response to abiotic stimulus;GO:0050896//response to stimulus;GO:0016043//cellular component organization;GO:0006970//response to osmotic stress;GO:0009651//response to salt stress;GO:0044085//cellular component biogenesis;GO:0009408//response to heat;GO:0022607//cellular component assembly;…	molecular_function;biological_process;cellular_component	[C]cellular anatomical entity;[P]response to stimulus;cellular process;[F]binding;	Upregulated	Inosine-uridine preferring nucleoside hydrolase family protein IPR001910 Inosine_uridine-preferring nucleoside hydrolase
Nitab4.5_0003247g0030	[P]GO:0009058//biosynthetic process;GO:0008152//metabolic process;GO:0032259//methylation;[F]GO:0016740//transferase activity;GO:0003824//catalytic activity;GO:0016741//transferase activity, transferring one-carbon groups;GO:0043167//ion binding;GO:0097159//organic cyclic compound binding;GO:1901363//heterocyclic compound binding;GO:0008757//S-adenosylmethionine-dependent methyltransferase activi…	biological_process;molecular_function	[P]metabolic process;[F]binding;catalytic activity;	Upregulated	Inositol-3-phosphate synthase IPR002587 Myo-inositol-1-phosphate synthase
Nitab4.5_0003251g0040	[P]GO:0009987//cellular process;GO:0006457//protein folding;[C]GO:0055044//symplast;GO:0005911//cell-cell junction;GO:0009506//plasmodesma;GO:0070161//anchoring junction;GO:0110165//cellular anatomical entity;GO:0030054//cell junction;[F]GO:0005488//binding;GO:0051087//chaperone binding;GO:0005515//protein binding;	biological_process;molecular_function;cellular_component	[C]cellular anatomical entity;[P]cellular process;[F]binding;	Upregulated	Inositol-3-phosphate synthase IPR002587 Myo-inositol-1-phosphate synthase
Nitab4.5_0003255g0030				Upregulated	Inositol-3-phosphate synthase IPR002587 Myo-inositol-1-phosphate synthase
Nitab4.5_0003309g0050	[C]GO:0016020//membrane;GO:0110165//cellular anatomical entity;GO:0031224//intrinsic component of membrane;GO:0016021//integral component of membrane;[F]GO:0003824//catalytic activity;GO:0016298//lipase activity;GO:0016788//hydrolase activity, acting on ester bonds;GO:0016787//hydrolase activity;	molecular_function;cellular_component	[C]cellular anatomical entity;[F]catalytic activity;	Upregulated	Inositol-3-phosphate synthase IPR002587 Myo-inositol-1-phosphate synthase
Nitab4.5_0003328g0080	[P]GO:0045337//farnesyl diphosphate biosynthetic process;GO:0008152//metabolic process;GO:0006796//phosphate-containing compound metabolic process;GO:0071704//organic substance metabolic process;GO:0006721//terpenoid metabolic process;GO:0044237//cellular metabolic process;GO:0044238//primary metabolic process;GO:0019637//organophosphate metabolic process;GO:0006629//lipid metabolic process;GO:00…	molecular_function;cellular_component;biological_process	[C]cellular anatomical entity;[P]metabolic process;cellular process;[F]catalytic activity;	Upregulated	Interactor of constitutive active ROPs 1
Nitab4.5_0003336g0060	[P]GO:0009071//serine family amino acid catabolic process;GO:0008652//cellular amino acid biosynthetic process;GO:1901565//organonitrogen compound catabolic process;GO:0009063//cellular amino acid catabolic process;GO:0009070//serine family amino acid biosynthetic process;GO:0006520//cellular amino acid metabolic process;GO:0046653//tetrahydrofolate metabolic process;GO:0019264//glycine biosynthe…	molecular_function;biological_process;cellular_component	[C]cellular anatomical entity;[P]cellular process;metabolic process;[F]catalytic activity;binding;	Upregulated	Interactor of constitutive active ROPs 3
Nitab4.5_0003394g0020	[C]GO:0043231//intracellular membrane-bounded organelle;GO:0005737//cytoplasm;GO:0043229//intracellular organelle;GO:0110165//cellular anatomical entity;GO:0043226//organelle;GO:0005783//endoplasmic reticulum;GO:0005622//intracellular anatomical structure;GO:0012505//endomembrane system;GO:0043227//membrane-bounded organelle;[F]GO:0000166//nucleotide binding;GO:0030554//adenyl nucleotide binding;…	cellular_component;molecular_function	[C]cellular anatomical entity;[F]molecular function regulator;binding;	Upregulated	Intracellular protease PfpI family protein expressed IPR006286 Peptidase C56, PfpI
Nitab4.5_0003397g0020	[F]GO:0016747//acyltransferase activity, transferring groups other than amino-acyl groups;GO:0003824//catalytic activity;GO:0016740//transferase activity;GO:0016746//acyltransferase activity;	molecular_function	[F]catalytic activity;	Upregulated	Lactoylglutathione lyase IPR004361 Glyoxalase I
Nitab4.5_0003401g0090	[P]GO:0006457//protein folding;GO:0009987//cellular process;[C]GO:0030054//cell junction;GO:0005911//cell-cell junction;GO:0070161//anchoring junction;GO:0110165//cellular anatomical entity;GO:0009506//plasmodesma;GO:0055044//symplast;[F]GO:0005515//protein binding;GO:0051087//chaperone binding;GO:0005488//binding;	cellular_component;biological_process;molecular_function	[C]cellular anatomical entity;[P]cellular process;[F]binding;	Upregulated	Lactoylglutathione lyase IPR004361 Glyoxalase I
Nitab4.5_0003434g0030	[P]GO:0009768//photosynthesis, light harvesting in photosystem I;GO:0044260//cellular macromolecule metabolic process;GO:0019684//photosynthesis, light reaction;GO:0044237//cellular metabolic process;GO:0009765//photosynthesis, light harvesting;GO:0018298//protein-chromophore linkage;GO:0050896//response to stimulus;GO:0019538//protein metabolic process;GO:0071704//organic substance metabolic pro…	biological_process;cellular_component;molecular_function	[C]protein-containing complex;cellular anatomical entity;[P]metabolic process;response to stimulus;cellular process;[F]binding;	Upregulated	L-ascorbate peroxidase IPR002207 Plant ascorbate peroxidase
Nitab4.5_0003434g0050	[P]GO:0006464//cellular protein modification process;GO:0050896//response to stimulus;GO:0009987//cellular process;GO:0015979//photosynthesis;GO:0009768//photosynthesis, light harvesting in photosystem I;GO:0019684//photosynthesis, light reaction;GO:0006807//nitrogen compound metabolic process;GO:0018298//protein-chromophore linkage;GO:0071704//organic substance metabolic process;GO:0009314//resp…	biological_process;cellular_component;molecular_function	[C]cellular anatomical entity;protein-containing complex;[P]response to stimulus;cellular process;metabolic process;[F]binding;	Upregulated	L-ascorbate peroxidase IPR002207 Plant ascorbate peroxidase
Nitab4.5_0003505g0030	[P]GO:0034645//cellular macromolecule biosynthetic process;GO:0006518//peptide metabolic process;GO:0071704//organic substance metabolic process;GO:0009058//biosynthetic process;GO:0006807//nitrogen compound metabolic process;GO:0044260//cellular macromolecule metabolic process;GO:1901566//organonitrogen compound biosynthetic process;GO:0006412//translation;GO:0044237//cellular metabolic process;…	biological_process;molecular_function;cellular_component	[C]cellular anatomical entity;[P]cellular process;metabolic process;[F]structural molecule activity;	Upregulated	Leucine-rich repeat-like protein IPR006553 Leucine-rich repeat, cysteine-containing subtype
Nitab4.5_0003510g0060	[C]GO:0110165//cellular anatomical entity;GO:0016021//integral component of membrane;GO:0031224//intrinsic component of membrane;GO:0016020//membrane;	cellular_component	[C]cellular anatomical entity;	Upregulated	Leucyl-tRNA synthetase IPR002302 Leucyl-tRNA synthetase, class Ia, bacterial_mitochondrial
Nitab4.5_0003541g0040	[P]GO:0034637//cellular carbohydrate biosynthetic process;GO:0008152//metabolic process;GO:0006073//cellular glucan metabolic process;GO:0043170//macromolecule metabolic process;GO:0005982//starch metabolic process;GO:0044249//cellular biosynthetic process;GO:1901576//organic substance biosynthetic process;GO:0019252//starch biosynthetic process;GO:0009987//cellular process;GO:0006091//generation…	cellular_component;molecular_function;biological_process	[C]cellular anatomical entity;[P]metabolic process;cellular process;[F]catalytic activity;binding;	Upregulated	Leucyl-tRNA synthetase IPR002302 Leucyl-tRNA synthetase, class Ia, bacterial_mitochondrial
Nitab4.5_0003555g0070	[C]GO:0043227//membrane-bounded organelle;GO:0005634//nucleus;GO:0043231//intracellular membrane-bounded organelle;GO:0110165//cellular anatomical entity;GO:0005622//intracellular anatomical structure;GO:0043226//organelle;GO:0043229//intracellular organelle;[F]GO:0016740//transferase activity;GO:0016741//transferase activity, transferring one-carbon groups;GO:0016279//protein-lysine N-methyltran…	molecular_function;cellular_component	[C]cellular anatomical entity;[F]catalytic activity;	Upregulated	Lipase IPR002921 Lipase, class 3
Nitab4.5_0003722g0070	[P]GO:0009628//response to abiotic stimulus;GO:1901700//response to oxygen-containing compound;GO:0009651//response to salt stress;GO:0016043//cellular component organization;GO:0050896//response to stimulus;GO:0044085//cellular component biogenesis;GO:0042221//response to chemical;GO:0022607//cellular component assembly;GO:0051259//protein complex oligomerization;GO:0009408//response to heat;GO:…	biological_process;molecular_function;cellular_component	[C]cellular anatomical entity;[P]response to stimulus;cellular process;[F]binding;	Upregulated	Lipase IPR002921 Lipase, class 3
Nitab4.5_0003758g0030	[C]GO:0016021//integral component of membrane;GO:0110165//cellular anatomical entity;GO:0016020//membrane;GO:0031224//intrinsic component of membrane;	cellular_component	[C]cellular anatomical entity;	Upregulated	Lipoxygenase homology domain-containing protein 1 IPR001024 Lipoxygenase, LH2
Nitab4.5_0003786g0010	[P]GO:0007165//signal transduction;GO:0050794//regulation of cellular process;GO:0051716//cellular response to stimulus;GO:0050896//response to stimulus;GO:0035556//intracellular signal transduction;GO:0000160//phosphorelay signal transduction system;GO:0050789//regulation of biological process;GO:0009987//cellular process;GO:0065007//biological regulation;GO:0007154//cell communication;GO:002305…	biological_process	[P]cellular process;biological regulation;response to stimulus;signaling;	Upregulated	Lysyl-tRNA synthetase IPR002313 Lysyl-tRNA synthetase, class II
Nitab4.5_0003818g0040	[P]GO:0009987//cellular process;GO:0000302//response to reactive oxygen species;GO:0044085//cellular component biogenesis;GO:0009266//response to temperature stimulus;GO:0051259//protein complex oligomerization;GO:0016043//cellular component organization;GO:0042221//response to chemical;GO:0006970//response to osmotic stress;GO:0050896//response to stimulus;GO:0006979//response to oxidative stres…	biological_process;molecular_function;cellular_component	[C]cellular anatomical entity;[P]response to stimulus;cellular process;[F]binding;	Upregulated	Macrophage migration inhibitory factor family protein IPR001398 Macrophage migration inhibitory factor
Nitab4.5_0003848g0020	[P]GO:0006721//terpenoid metabolic process;GO:0009314//response to radiation;GO:0044238//primary metabolic process;GO:1901576//organic substance biosynthetic process;GO:0009987//cellular process;GO:0016101//diterpenoid metabolic process;GO:0044281//small molecule metabolic process;GO:0009686//gibberellin biosynthetic process;GO:0008152//metabolic process;GO:0009416//response to light stimulus;GO:…	biological_process;molecular_function	[P]metabolic process;cellular process;response to stimulus;[F]catalytic activity;binding;	Upregulated	Macrophage migration inhibitory factor family protein IPR001398 Macrophage migration inhibitory factor
Nitab4.5_0003884g0020	[C]GO:0016020//membrane;GO:0016021//integral component of membrane;GO:0110165//cellular anatomical entity;GO:0031224//intrinsic component of membrane;[F]GO:0016775//phosphotransferase activity, nitrogenous group as acceptor;GO:0016772//transferase activity, transferring phosphorus-containing groups;GO:0000155//phosphorelay sensor kinase activity;GO:0140299//small molecule sensor activity;GO:00046…	molecular_function;cellular_component	[C]cellular anatomical entity;[F]small molecule sensor activity;catalytic activity;	Upregulated	Maf-like protein expressed IPR003697 Maf-like protein
Nitab4.5_0003885g0020	[P]GO:0050794//regulation of cellular process;GO:0071365//cellular response to auxin stimulus;GO:0009889//regulation of biosynthetic process;GO:0032870//cellular response to hormone stimulus;GO:0009719//response to endogenous stimulus;GO:0070887//cellular response to chemical stimulus;GO:0010556//regulation of macromolecule biosynthetic process;GO:0006355//regulation of transcription, DNA-templat…	cellular_component;biological_process	[C]cellular anatomical entity;[P]biological regulation;response to stimulus;signaling;cellular process;	Upregulated	Maf-like protein expressed IPR003697 Maf-like protein
Nitab4.5_0003969g0060	[P]GO:0009987//cellular process;GO:0006458//'de novo' protein folding;GO:0042026//protein refolding;GO:0050896//response to stimulus;GO:0070887//cellular response to chemical stimulus;GO:0006457//protein folding;GO:0051085//chaperone cofactor-dependent protein refolding;GO:0035966//response to topologically incorrect protein;GO:0042221//response to chemical;GO:0034620//cellular response to unfold…	cellular_component;biological_process;molecular_function	[C]cellular anatomical entity;[P]cellular process;response to stimulus;[F]binding;protein folding chaperone;	Upregulated	Magnesium chelatase H subunit IPR011771 Magnesium-chelatase, subunit H
Nitab4.5_0003981g0080	[P]GO:0065003//protein-containing complex assembly;GO:0006950//response to stress;GO:0009408//response to heat;GO:1901700//response to oxygen-containing compound;GO:0071840//cellular component organization or biogenesis;GO:0006970//response to osmotic stress;GO:0022607//cellular component assembly;GO:0009651//response to salt stress;GO:0044085//cellular component biogenesis;GO:0016043//cellular c…	molecular_function;cellular_component;biological_process	[C]cellular anatomical entity;[P]cellular process;response to stimulus;[F]binding;	Upregulated	Malate dehydrogenase IPR010097 Malate dehydrogenase, NAD-dependent, eukaryotes and gamma proteobacteria
Nitab4.5_0003998g0040	[P]GO:0006412//translation;GO:0010467//gene expression;GO:0006518//peptide metabolic process;GO:0044267//cellular protein metabolic process;GO:1901576//organic substance biosynthetic process;GO:0043604//amide biosynthetic process;GO:1901566//organonitrogen compound biosynthetic process;GO:0044260//cellular macromolecule metabolic process;GO:0006807//nitrogen compound metabolic process;GO:0044238/…	molecular_function;cellular_component;biological_process	[C]cellular anatomical entity;[P]metabolic process;cellular process;[F]structural molecule activity;binding;	Upregulated	Malate dehydrogenase IPR010097 Malate dehydrogenase, NAD-dependent, eukaryotes and gamma proteobacteria
Nitab4.5_0004042g0010	[P]GO:0051246//regulation of protein metabolic process;GO:0031327//negative regulation of cellular biosynthetic process;GO:0044267//cellular protein metabolic process;GO:0048519//negative regulation of biological process;GO:0051172//negative regulation of nitrogen compound metabolic process;GO:0065007//biological regulation;GO:0044249//cellular biosynthetic process;GO:0010467//gene expression;GO:…	molecular_function;cellular_component;biological_process	[C]cellular anatomical entity;protein-containing complex;[P]biological regulation;metabolic process;cellular process;[F]binding;structural molecule activity;	Upregulated	Male sterility MS5 family protein IPR011990 Tetratricopeptide-like helical
Nitab4.5_0004095g0010	[P]GO:0009987//cellular process;GO:0015979//photosynthesis;GO:0008152//metabolic process;GO:0044237//cellular metabolic process;[C]GO:0009521//photosystem;GO:0043229//intracellular organelle;GO:1902494//catalytic complex;GO:0042170//plastid membrane;GO:0042651//thylakoid membrane;GO:0032991//protein-containing complex;GO:0031984//organelle subcompartment;GO:0031975//envelope;GO:0009654//photosyst…	biological_process;cellular_component;molecular_function	[C]cellular anatomical entity;protein-containing complex;[P]cellular process;metabolic process;[F]binding;	Upregulated	Methionine s-methyltransferase IPR015424 Pyridoxal phosphate-dependent transferase, major region
Nitab4.5_0004104g0050	[P]GO:0044238//primary metabolic process;GO:0006575//cellular modified amino acid metabolic process;GO:0006518//peptide metabolic process;GO:0009987//cellular process;GO:0044237//cellular metabolic process;GO:0019538//protein metabolic process;GO:0034641//cellular nitrogen compound metabolic process;GO:0043603//cellular amide metabolic process;GO:0071704//organic substance metabolic process;GO:00…	biological_process;molecular_function	[P]cellular process;metabolic process;[F]catalytic activity;	Upregulated	Methyl-CpG binding domain protein 4 IPR003265 HhH-GPD domain
Nitab4.5_0004104g0080	[P]GO:0009059//macromolecule biosynthetic process;GO:0043604//amide biosynthetic process;GO:0008152//metabolic process;GO:0006807//nitrogen compound metabolic process;GO:0043603//cellular amide metabolic process;GO:0071704//organic substance metabolic process;GO:1901566//organonitrogen compound biosynthetic process;GO:0044260//cellular macromolecule metabolic process;GO:0006518//peptide metabolic…	cellular_component;biological_process;molecular_function	[C]cellular anatomical entity;protein-containing complex;[P]metabolic process;cellular process;[F]structural molecule activity;binding;	Upregulated	Mitosis protein dim1 IPR004123 mRNA splicing factor, thioredoxin-like U5 snRNP
Nitab4.5_0004126g0010	[P]GO:0006457//protein folding;GO:0042026//protein refolding;GO:0009987//cellular process;[F]GO:0032559//adenyl ribonucleotide binding;GO:0032553//ribonucleotide binding;GO:0097367//carbohydrate derivative binding;GO:1901363//heterocyclic compound binding;GO:0005524//ATP binding;GO:0005488//binding;GO:0000166//nucleotide binding;GO:0032555//purine ribonucleotide binding;GO:0036094//small molecule…	biological_process;molecular_function	[P]cellular process;[F]binding;	Upregulated	Mitosis protein dim1 IPR004123 mRNA splicing factor, thioredoxin-like U5 snRNP
Nitab4.5_0004137g0040	[P]GO:0015031//protein transport;GO:0033036//macromolecule localization;GO:0051179//localization;GO:0045184//establishment of protein localization;GO:0071702//organic substance transport;GO:0006810//transport;GO:0051234//establishment of localization;GO:0008104//protein localization;GO:0071705//nitrogen compound transport;[C]GO:0009941//chloroplast envelope;GO:0016020//membrane;GO:0031090//organe…	biological_process;cellular_component	[C]cellular anatomical entity;[P]localization;	Upregulated	Monooxygenase IPR000103 Pyridine nucleotide-disulphide oxidoreductase, class-II
Nitab4.5_0004171g0010	[F]GO:0016787//hydrolase activity;GO:0003824//catalytic activity;	molecular_function	[F]catalytic activity;	Downregulated	Monooxygenase FAD-binding protein IPR003042 Aromatic-ring hydroxylase-like
Nitab4.5_0004197g0020	[P]GO:0006629//lipid metabolic process;GO:0016042//lipid catabolic process;GO:0044238//primary metabolic process;GO:0008152//metabolic process;GO:0071704//organic substance metabolic process;GO:1901575//organic substance catabolic process;GO:0009056//catabolic process;[C]GO:0005737//cytoplasm;GO:0016020//membrane;GO:0005622//intracellular anatomical structure;GO:0043227//membrane-bounded organell…	biological_process;molecular_function;cellular_component	[C]cellular anatomical entity;[P]metabolic process;[F]nutrient reservoir activity;catalytic activity;	Upregulated	mRNA clone RAFL24-05-D16
Nitab4.5_0004215g0020	[P]GO:0050896//response to stimulus;GO:0019222//regulation of metabolic process;GO:0050794//regulation of cellular process;GO:0035556//intracellular signal transduction;GO:0042770//signal transduction in response to DNA damage;GO:0048518//positive regulation of biological process;GO:1902680//positive regulation of RNA biosynthetic process;GO:0006974//cellular response to DNA damage stimulus;GO:00…	biological_process;molecular_function;cellular_component	[C]cellular anatomical entity;[P]signaling;cellular process;response to stimulus;biological regulation;metabolic process;[F]catalytic activity;binding;	Upregulated	MYB transcription factor (Fragment) IPR006447 Myb-like DNA-binding region, SHAQKYF class
Nitab4.5_0004225g0010	[P]GO:0006457//protein folding;GO:0009987//cellular process;GO:0042026//protein refolding;[F]GO:0017076//purine nucleotide binding;GO:0097367//carbohydrate derivative binding;GO:0032559//adenyl ribonucleotide binding;GO:1901265//nucleoside phosphate binding;GO:0005488//binding;GO:0097159//organic cyclic compound binding;GO:0043168//anion binding;GO:0005524//ATP binding;GO:0035639//purine ribonucl…	biological_process;molecular_function	[P]cellular process;[F]binding;	Upregulated	NAD-dependent epimerase_dehydratase-binding domain
Nitab4.5_0004278g0010	[P]GO:0009056//catabolic process;GO:0042545//cell wall modification;GO:0071554//cell wall organization or biogenesis;GO:0000272//polysaccharide catabolic process;GO:0009057//macromolecule catabolic process;GO:0071704//organic substance metabolic process;GO:0045229//external encapsulating structure organization;GO:0071555//cell wall organization;GO:0005975//carbohydrate metabolic process;GO:000597…	molecular_function;biological_process;cellular_component	[C]cellular anatomical entity;[P]metabolic process;cellular process;[F]molecular function regulator;catalytic activity;	Upregulated	NAD-dependent epimerase_dehydratase-binding domain
Nitab4.5_0004281g0060	[P]GO:0016310//phosphorylation;GO:0006793//phosphorus metabolic process;GO:0050896//response to stimulus;GO:0043170//macromolecule metabolic process;GO:0007166//cell surface receptor signaling pathway;GO:0006468//protein phosphorylation;GO:0006464//cellular protein modification process;GO:0044267//cellular protein metabolic process;GO:0050789//regulation of biological process;GO:0044237//cellular…	cellular_component;molecular_function;biological_process	[C]cellular anatomical entity;[P]cellular process;biological regulation;response to stimulus;signaling;metabolic process;[F]catalytic activity;binding;	Upregulated	NmrA family protein-binding domain
Nitab4.5_0004294g0060	[P]GO:0043436//oxoacid metabolic process;GO:0048856//anatomical structure development;GO:0042743//hydrogen peroxide metabolic process;GO:0006767//water-soluble vitamin metabolic process;GO:0003006//developmental process involved in reproduction;GO:0019752//carboxylic acid metabolic process;GO:0019538//protein metabolic process;GO:0046483//heterocycle metabolic process;GO:0044260//cellular macromo…	biological_process;cellular_component;molecular_function	[C]cellular anatomical entity;[P]reproduction;cellular process;metabolic process;reproductive process;developmental process;multicellular organismal process;[F]antioxidant activity;catalytic activity;	Upregulated	Nuclear SR-like RNA binding protein IPR012677 Nucleotide-binding, alpha-beta plait
Nitab4.5_0004298g0040	[P]GO:0034645//cellular macromolecule biosynthetic process;GO:0043603//cellular amide metabolic process;GO:0044260//cellular macromolecule metabolic process;GO:0010467//gene expression;GO:1901566//organonitrogen compound biosynthetic process;GO:1901564//organonitrogen compound metabolic process;GO:0044237//cellular metabolic process;GO:1901576//organic substance biosynthetic process;GO:0044271//c…	cellular_component;biological_process;molecular_function	[C]cellular anatomical entity;protein-containing complex;[P]cellular process;metabolic process;[F]structural molecule activity;binding;	Upregulated	Ornithine carbamoyltransferase IPR002292 Ornithine carbamoyltransferase
Nitab4.5_0004300g0170	[P]GO:0009987//cellular process;GO:0006091//generation of precursor metabolites and energy;GO:0019684//photosynthesis, light reaction;GO:0009767//photosynthetic electron transport chain;GO:0008152//metabolic process;GO:0015979//photosynthesis;GO:0022900//electron transport chain;GO:0044237//cellular metabolic process;[C]GO:1902494//catalytic complex;GO:0019898//extrinsic component of membrane;GO:…	biological_process;molecular_function;cellular_component	[C]cellular anatomical entity;protein-containing complex;[P]metabolic process;cellular process;[F]catalytic activity;binding;	Upregulated	Os02g0448600 protein (Fragment)
Nitab4.5_0004321g0010	[P]GO:0043043//peptide biosynthetic process;GO:0034645//cellular macromolecule biosynthetic process;GO:0044260//cellular macromolecule metabolic process;GO:0006518//peptide metabolic process;GO:0010467//gene expression;GO:0009987//cellular process;GO:0034641//cellular nitrogen compound metabolic process;GO:0044249//cellular biosynthetic process;GO:0044237//cellular metabolic process;GO:0009058//b…	cellular_component;molecular_function;biological_process	[C]cellular anatomical entity;[P]metabolic process;cellular process;[F]structural molecule activity;	Downregulated	Os04g0226400 protein (Fragment)
Nitab4.5_0004375g0030	[P]GO:0043043//peptide biosynthetic process;GO:0043170//macromolecule metabolic process;GO:0071704//organic substance metabolic process;GO:1901576//organic substance biosynthetic process;GO:0044271//cellular nitrogen compound biosynthetic process;GO:0034641//cellular nitrogen compound metabolic process;GO:0044260//cellular macromolecule metabolic process;GO:0009987//cellular process;GO:0006412//t…	biological_process;cellular_component;molecular_function	[C]cellular anatomical entity;[P]metabolic process;cellular process;[F]structural molecule activity;binding;	Upregulated	Os06g0524700 protein (Fragment) IPR004158 Protein of unknown function DUF247, plant
Nitab4.5_0004453g0020	[P]GO:0006520//cellular amino acid metabolic process;GO:0090304//nucleic acid metabolic process;GO:0019752//carboxylic acid metabolic process;GO:0043170//macromolecule metabolic process;GO:1901566//organonitrogen compound biosynthetic process;GO:0071704//organic substance metabolic process;GO:1901576//organic substance biosynthetic process;GO:0010467//gene expression;GO:0006139//nucleobase-contai…	cellular_component;biological_process;molecular_function	[C]cellular anatomical entity;[P]cellular process;metabolic process;[F]binding;catalytic activity;	Downregulated	Os06g0524700 protein (Fragment) IPR004158 Protein of unknown function DUF247, plant
Nitab4.5_0004475g0020	[C]GO:0009579//thylakoid;GO:0009507//chloroplast;GO:0009536//plastid;GO:0009532//plastid stroma;GO:0009570//chloroplast stroma;GO:0110165//cellular anatomical entity;GO:0043231//intracellular membrane-bounded organelle;GO:0005622//intracellular anatomical structure;GO:0043226//organelle;GO:0043229//intracellular organelle;GO:0005737//cytoplasm;GO:0043227//membrane-bounded organelle;[F]GO:0008047/…	molecular_function;cellular_component	[C]cellular anatomical entity;[F]molecular function regulator;binding;	Upregulated	Oxidoreductase aldo_keto reductase family protein expressed IPR020471 Aldo_keto reductase subgroup
Nitab4.5_0004488g0040	[C]GO:0043226//organelle;GO:0110165//cellular anatomical entity;GO:0005829//cytosol;GO:0005622//intracellular anatomical structure;GO:0005634//nucleus;GO:0043231//intracellular membrane-bounded organelle;GO:0043227//membrane-bounded organelle;GO:0043229//intracellular organelle;GO:0005737//cytoplasm;[F]GO:0016791//phosphatase activity;GO:0016788//hydrolase activity, acting on ester bonds;GO:00038…	cellular_component;molecular_function	[C]cellular anatomical entity;[F]catalytic activity;	Upregulated	Oxygen evolving enhancer 3 family protein IPR008797 Photosystem II oxygen evolving complex protein PsbQ
Nitab4.5_0004570g0060	[C]GO:0031967//organelle envelope;GO:0043229//intracellular organelle;GO:0005622//intracellular anatomical structure;GO:0009532//plastid stroma;GO:0009536//plastid;GO:0005737//cytoplasm;GO:0009526//plastid envelope;GO:0110165//cellular anatomical entity;GO:0043226//organelle;GO:0009570//chloroplast stroma;GO:0043231//intracellular membrane-bounded organelle;GO:0009941//chloroplast envelope;GO:003…	molecular_function;cellular_component	[C]cellular anatomical entity;[F]catalytic activity;	Upregulated	Oxygen evolving enhancer protein 3 IPR008797 Photosystem II oxygen evolving complex protein PsbQ
Nitab4.5_0004658g0050	[P]GO:0018193//peptidyl-amino acid modification;GO:0044237//cellular metabolic process;GO:0006546//glycine catabolic process;GO:1901565//organonitrogen compound catabolic process;GO:0009249//protein lipoylation;GO:0016054//organic acid catabolic process;GO:0009987//cellular process;GO:0044238//primary metabolic process;GO:0006464//cellular protein modification process;GO:0019752//carboxylic acid …	biological_process;cellular_component	[C]protein-containing complex;cellular anatomical entity;[P]metabolic process;cellular process;	Upregulated	Oxygen evolving enhancer protein 3 IPR008797 Photosystem II oxygen evolving complex protein PsbQ
Nitab4.5_0004743g0170	[P]GO:0034645//cellular macromolecule biosynthetic process;GO:0019752//carboxylic acid metabolic process;GO:0044281//small molecule metabolic process;GO:0090304//nucleic acid metabolic process;GO:0006399//tRNA metabolic process;GO:0043043//peptide biosynthetic process;GO:0010467//gene expression;GO:0006412//translation;GO:0043436//oxoacid metabolic process;GO:0043604//amide biosynthetic process;G…	molecular_function;cellular_component;biological_process	[C]cellular anatomical entity;[P]cellular process;metabolic process;[F]binding;catalytic activity;	Downregulated	Patatin-like phospholipase domain-containing protein c IPR006689 ARF_SAR superfamily
Nitab4.5_0004802g0040	[P]GO:0044257//cellular protein catabolic process;GO:0009056//catabolic process;GO:1901565//organonitrogen compound catabolic process;GO:0043170//macromolecule metabolic process;GO:1901566//organonitrogen compound biosynthetic process;GO:0006807//nitrogen compound metabolic process;GO:0046394//carboxylic acid biosynthetic process;GO:0008152//metabolic process;GO:0009058//biosynthetic process;GO:0…	molecular_function;biological_process;cellular_component	[C]protein-containing complex;cellular anatomical entity;[P]metabolic process;cellular process;[F]binding;catalytic activity;	Downregulated	Pectinesterase IPR000070 Pectinesterase, catalytic
Nitab4.5_0004810g0010	[P]GO:0019419//sulfate reduction;GO:0009987//cellular process;GO:0006790//sulfur compound metabolic process;GO:0044237//cellular metabolic process;GO:0008152//metabolic process;[F]GO:0016671//oxidoreductase activity, acting on a sulfur group of donors, disulfide as acceptor;GO:0016491//oxidoreductase activity;GO:0003824//catalytic activity;GO:0016667//oxidoreductase activity, acting on a sulfur g…	molecular_function;biological_process	[P]cellular process;metabolic process;[F]catalytic activity;	Downregulated	Pectinesterase IPR006501 Pectinesterase inhibitor
Nitab4.5_0004821g0020	[C]GO:0043227//membrane-bounded organelle;GO:0005634//nucleus;GO:0110165//cellular anatomical entity;GO:0043229//intracellular organelle;GO:0043226//organelle;GO:0005622//intracellular anatomical structure;GO:0043231//intracellular membrane-bounded organelle;[F]GO:0003676//nucleic acid binding;GO:0003677//DNA binding;GO:0005488//binding;GO:0097159//organic cyclic compound binding;GO:1901363//hete…	cellular_component;molecular_function	[C]cellular anatomical entity;[F]binding;	Upregulated	Pentatricopeptide repeat-containing protein IPR002885 Pentatricopeptide repeat
Nitab4.5_0004854g0010	[P]GO:0009987//cellular process;GO:0006457//protein folding;[F]GO:0051082//unfolded protein binding;GO:0032555//purine ribonucleotide binding;GO:0097159//organic cyclic compound binding;GO:0005524//ATP binding;GO:0036094//small molecule binding;GO:0032559//adenyl ribonucleotide binding;GO:0000166//nucleotide binding;GO:1901363//heterocyclic compound binding;GO:0035639//purine ribonucleoside triph…	molecular_function;biological_process	[P]cellular process;[F]binding;	Upregulated	Peroxidase 40 IPR002207 Plant ascorbate peroxidase
Nitab4.5_0004864g0010				Upregulated	Phosphatase 2C family protein IPR015655 Protein phosphatase 2C
Nitab4.5_0004881g0040				Upregulated	Phosphoadenosine phosphosulfate reductase IPR004508 Thioredoxin-independent 5-adenylylsulphate reductase
Nitab4.5_0004920g0030	[P]GO:0016043//cellular component organization;GO:0043933//protein-containing complex organization;GO:0009651//response to salt stress;GO:0065003//protein-containing complex assembly;GO:0009266//response to temperature stimulus;GO:0000302//response to reactive oxygen species;GO:0010035//response to inorganic substance;GO:0042221//response to chemical;GO:0006950//response to stress;GO:0009408//res…	cellular_component;biological_process;molecular_function	[C]cellular anatomical entity;[P]cellular process;response to stimulus;[F]binding;	Upregulated	Phosphoadenosine phosphosulfate reductase IPR013766 Thioredoxin domain
Nitab4.5_0004952g0040	[F]GO:0016811//hydrolase activity, acting on carbon-nitrogen (but not peptide) bonds, in linear amides;GO:0016810//hydrolase activity, acting on carbon-nitrogen (but not peptide) bonds;GO:0017136//NAD-dependent histone deacetylase activity;GO:0016787//hydrolase activity;GO:0140096//catalytic activity, acting on a protein;GO:0034979//NAD-dependent protein deacetylase activity;GO:0019213//deacetyla…	molecular_function	[F]catalytic activity;	Upregulated	Phosphoglycolate phosphatase IPR006349 2-phosphoglycolate phosphatase, eukaryotic
Nitab4.5_0005042g0030	[F]GO:0043169//cation binding;GO:0043167//ion binding;GO:0046872//metal ion binding;GO:0005488//binding;	molecular_function	[F]binding;	Downregulated	Phosphoribosyl-AMP cyclohydrolase IPR002496 Phosphoribosyl-AMP cyclohydrolase
Nitab4.5_0005133g0020	[P]GO:0033554//cellular response to stress;GO:0051716//cellular response to stimulus;GO:0034620//cellular response to unfolded protein;GO:0035966//response to topologically incorrect protein;GO:0071310//cellular response to organic substance;GO:0042221//response to chemical;GO:0035967//cellular response to topologically incorrect protein;GO:0006457//protein folding;GO:0051084//'de novo' posttrans…	molecular_function;cellular_component;biological_process	[C]cellular anatomical entity;[P]response to stimulus;cellular process;[F]binding;protein folding chaperone;	Upregulated	Photosystem I reaction center subunit III IPR003666 Photosystem I reaction centre protein PsaF, subunit III
Nitab4.5_0005164g0030	[P]GO:0050896//response to stimulus;GO:0042221//response to chemical;GO:0051259//protein complex oligomerization;GO:0042542//response to hydrogen peroxide;GO:0043933//protein-containing complex organization;GO:0016043//cellular component organization;GO:0022607//cellular component assembly;GO:0044085//cellular component biogenesis;GO:0009987//cellular process;GO:0006979//response to oxidative str…	molecular_function;cellular_component;biological_process	[C]cellular anatomical entity;[P]cellular process;response to stimulus;[F]binding;	Upregulated	Photosystem I reaction center subunit V IPR017494 Photosystem I reaction center, PsaG, plant
Nitab4.5_0005186g0010				Upregulated	Photosystem I reaction center subunit VI-1, chloroplastic IPR004928 Photosystem I reaction centre subunit VI
Nitab4.5_0005229g0010	[P]GO:0008152//metabolic process;GO:0032259//methylation;[F]GO:0016741//transferase activity, transferring one-carbon groups;GO:0008757//S-adenosylmethionine-dependent methyltransferase activity;GO:0008168//methyltransferase activity;GO:0043167//ion binding;GO:0003824//catalytic activity;GO:0016740//transferase activity;GO:0005488//binding;GO:0043169//cation binding;GO:0046872//metal ion binding;	biological_process;molecular_function	[P]metabolic process;[F]binding;catalytic activity;	Upregulated	Photosystem II family protein
Nitab4.5_0005232g0070	[P]GO:0008152//metabolic process;GO:0044281//small molecule metabolic process;GO:0044238//primary metabolic process;GO:0006520//cellular amino acid metabolic process;GO:0043436//oxoacid metabolic process;GO:0071704//organic substance metabolic process;GO:0006807//nitrogen compound metabolic process;GO:0009987//cellular process;GO:1901564//organonitrogen compound metabolic process;GO:0006082//orga…	biological_process;molecular_function	[P]cellular process;metabolic process;[F]catalytic activity;binding;	Upregulated	Photosystem II family protein
Nitab4.5_0005249g0030	[P]GO:0008202//steroid metabolic process;GO:0016125//sterol metabolic process;GO:1901615//organic hydroxy compound metabolic process;GO:0006629//lipid metabolic process;GO:0008152//metabolic process;GO:1901360//organic cyclic compound metabolic process;GO:0071704//organic substance metabolic process;GO:0044238//primary metabolic process;[C]GO:0031224//intrinsic component of membrane;GO:0110165//c…	cellular_component;molecular_function;biological_process	[C]cellular anatomical entity;[P]metabolic process;[F]binding;catalytic activity;	Upregulated	Photosystem II oxygen evolving complex protein PsbP IPR002683 Photosystem II oxygen evolving complex protein PsbP
Nitab4.5_0005250g0030	[P]GO:0015979//photosynthesis;GO:0009987//cellular process;GO:0008152//metabolic process;GO:0044237//cellular metabolic process;[C]GO:0031967//organelle envelope;GO:0009536//plastid;GO:0031090//organelle membrane;GO:0009534//chloroplast thylakoid;GO:0043231//intracellular membrane-bounded organelle;GO:0055035//plastid thylakoid membrane;GO:0031976//plastid thylakoid;GO:0009538//photosystem I reac…	cellular_component;biological_process	[C]protein-containing complex;cellular anatomical entity;[P]cellular process;metabolic process;	Upregulated	Photosystem II oxygen evolving complex protein PsbP IPR016123 Mog1_PsbP, alpha_beta_alpha sandwich
Nitab4.5_0005256g0020	[P]GO:0009408//response to heat;GO:0006950//response to stress;GO:0065008//regulation of biological quality;GO:0051716//cellular response to stimulus;GO:0009987//cellular process;GO:0050821//protein stabilization;GO:0050896//response to stimulus;GO:0006457//protein folding;GO:0065007//biological regulation;GO:0033554//cellular response to stress;GO:0034605//cellular response to heat;GO:0009266//r…	biological_process;molecular_function;cellular_component	[C]cellular anatomical entity;protein-containing complex;[P]cellular process;response to stimulus;biological regulation;[F]binding;	Upregulated	Photosystem II oxygen evolving complex protein PsbP IPR016123 Mog1_PsbP, alpha_beta_alpha sandwich
Nitab4.5_0005380g0050	[P]GO:0009765//photosynthesis, light harvesting;GO:0006091//generation of precursor metabolites and energy;GO:0071840//cellular component organization or biogenesis;GO:0044260//cellular macromolecule metabolic process;GO:0019684//photosynthesis, light reaction;GO:0044267//cellular protein metabolic process;GO:0009987//cellular process;GO:0008152//metabolic process;GO:0030091//protein repair;GO:00…	cellular_component;biological_process	[C]cellular anatomical entity;protein-containing complex;[P]metabolic process;cellular process;	Upregulated	photosystem II polypeptide IPR006814 Photosystem II protein PsbR
Nitab4.5_0005478g0020	[P]GO:0016114//terpenoid biosynthetic process;GO:0009058//biosynthetic process;GO:0019637//organophosphate metabolic process;GO:0044249//cellular biosynthetic process;GO:0045337//farnesyl diphosphate biosynthetic process;GO:0044238//primary metabolic process;GO:0090407//organophosphate biosynthetic process;GO:0006644//phospholipid metabolic process;GO:0006796//phosphate-containing compound metabo…	cellular_component;molecular_function;biological_process	[C]cellular anatomical entity;[P]cellular process;metabolic process;[F]catalytic activity;	Upregulated	Photosystem II reaction center psb28 protein IPR005610 Photosystem II protein Psb28, class 1
Nitab4.5_0005579g0030	[C]GO:0043231//intracellular membrane-bounded organelle;GO:0043226//organelle;GO:0005737//cytoplasm;GO:0110165//cellular anatomical entity;GO:0009507//chloroplast;GO:0043227//membrane-bounded organelle;GO:0009536//plastid;GO:0043229//intracellular organelle;GO:0005622//intracellular anatomical structure;	cellular_component	[C]cellular anatomical entity;	Upregulated	Phytoene synthase 2
Nitab4.5_0005597g0020	[P]GO:0044238//primary metabolic process;GO:0046165//alcohol biosynthetic process;GO:0044283//small molecule biosynthetic process;GO:0019751//polyol metabolic process;GO:0044262//cellular carbohydrate metabolic process;GO:0006629//lipid metabolic process;GO:0008654//phospholipid biosynthetic process;GO:0009058//biosynthetic process;GO:0006021//inositol biosynthetic process;GO:0008152//metabolic p…	cellular_component;biological_process;molecular_function	[C]cellular anatomical entity;[P]metabolic process;cellular process;[F]catalytic activity;	Downregulated	Plant-specific domain TIGR01589 family protein IPR006476 Conserved hypothetical protein CHP01589, plant
Nitab4.5_0005627g0010	[F]GO:0047834//D-threo-aldose 1-dehydrogenase activity;GO:0016616//oxidoreductase activity, acting on the CH-OH group of donors, NAD or NADP as acceptor;GO:0016614//oxidoreductase activity, acting on CH-OH group of donors;GO:0016491//oxidoreductase activity;GO:0003824//catalytic activity;	molecular_function	[F]catalytic activity;	Upregulated	Plastocyanin copper domain
Nitab4.5_0005665g0020	[P]GO:0034641//cellular nitrogen compound metabolic process;GO:0006518//peptide metabolic process;GO:0044237//cellular metabolic process;GO:0034645//cellular macromolecule biosynthetic process;GO:0009058//biosynthetic process;GO:0009987//cellular process;GO:0006412//translation;GO:1901576//organic substance biosynthetic process;GO:0043170//macromolecule metabolic process;GO:1901566//organonitroge…	cellular_component;molecular_function;biological_process	[C]cellular anatomical entity;[P]metabolic process;cellular process;[F]structural molecule activity;binding;	Downregulated	Polyadenylate-binding protein 2 IPR006515 Polyadenylate binding protein, human types 1, 2, 3, 4
Nitab4.5_0005686g0050	[F]GO:0003824//catalytic activity;GO:0016787//hydrolase activity;	molecular_function	[F]catalytic activity;	Upregulated	Polygalacturonase IPR000408 Regulator of chromosome condensation, RCC1 IPR000743 Glycoside hydrolase, family 28
Nitab4.5_0005728g0020	[P]GO:0042221//response to chemical;GO:0009628//response to abiotic stimulus;GO:0009651//response to salt stress;GO:0044085//cellular component biogenesis;GO:0009408//response to heat;GO:0016043//cellular component organization;GO:0022607//cellular component assembly;GO:0051259//protein complex oligomerization;GO:0010035//response to inorganic substance;GO:0050896//response to stimulus;GO:0042542…	cellular_component;biological_process;molecular_function	[C]cellular anatomical entity;[P]response to stimulus;cellular process;[F]binding;	Upregulated	Pre-mRNA-processing protein 45 IPR017862 SKI-interacting protein, SKIP
Nitab4.5_0005730g0030	[P]GO:0008152//metabolic process;GO:0032259//methylation;[F]GO:0008168//methyltransferase activity;GO:0016741//transferase activity, transferring one-carbon groups;GO:0003824//catalytic activity;GO:0016740//transferase activity;	molecular_function;biological_process	[P]metabolic process;[F]catalytic activity;	Upregulated	Prostaglandin E synthase 3 IPR017447 CS
Nitab4.5_0005784g0040	[P]GO:0009853//photorespiration;GO:0043094//cellular metabolic compound salvage;GO:0009987//cellular process;GO:0044237//cellular metabolic process;GO:0008152//metabolic process;[C]GO:0043226//organelle;GO:0110165//cellular anatomical entity;GO:0009507//chloroplast;GO:0009532//plastid stroma;GO:0005737//cytoplasm;GO:0009526//plastid envelope;GO:0009941//chloroplast envelope;GO:0005622//intracellu…	molecular_function;biological_process;cellular_component	[C]cellular anatomical entity;[P]metabolic process;cellular process;[F]catalytic activity;	Upregulated	Prostaglandin E synthase 3 IPR017447 CS
Nitab4.5_0006116g0050	[P]GO:0016101//diterpenoid metabolic process;GO:0044255//cellular lipid metabolic process;GO:1901576//organic substance biosynthetic process;GO:0008610//lipid biosynthetic process;GO:0008299//isoprenoid biosynthetic process;GO:0009987//cellular process;GO:0009058//biosynthetic process;GO:0006720//isoprenoid metabolic process;GO:0044249//cellular biosynthetic process;GO:0016102//diterpenoid biosyn…	molecular_function;biological_process	[P]metabolic process;cellular process;[F]binding;catalytic activity;	Upregulated	Prostaglandin E synthase 3 IPR017447 CS
Nitab4.5_0006152g0030	[P]GO:0009987//cellular process;GO:0000302//response to reactive oxygen species;GO:0062197//cellular response to chemical stress;GO:0072593//reactive oxygen species metabolic process;GO:1901700//response to oxygen-containing compound;GO:0044248//cellular catabolic process;GO:0009056//catabolic process;GO:0034599//cellular response to oxidative stress;GO:0051716//cellular response to stimulus;GO:0…	cellular_component;molecular_function;biological_process	[C]cellular anatomical entity;[P]metabolic process;cellular process;response to stimulus;[F]catalytic activity;antioxidant activity;binding;	Downregulated	Protein disulfide isomerase IPR005792 Protein disulphide isomerase
Nitab4.5_0006302g0010	[P]GO:0034645//cellular macromolecule biosynthetic process;GO:0009058//biosynthetic process;GO:0006807//nitrogen compound metabolic process;GO:0044271//cellular nitrogen compound biosynthetic process;GO:0044260//cellular macromolecule metabolic process;GO:0009059//macromolecule biosynthetic process;GO:0043604//amide biosynthetic process;GO:0043170//macromolecule metabolic process;GO:0010467//gene…	molecular_function;cellular_component;biological_process	[C]cellular anatomical entity;[P]cellular process;metabolic process;[F]binding;structural molecule activity;	Downregulated	Protein disulfide isomerase IPR005792 Protein disulphide isomerase
Nitab4.5_0006304g0020	[P]GO:0034645//cellular macromolecule biosynthetic process;GO:0009058//biosynthetic process;GO:0044271//cellular nitrogen compound biosynthetic process;GO:0043043//peptide biosynthetic process;GO:0043603//cellular amide metabolic process;GO:1901564//organonitrogen compound metabolic process;GO:0044267//cellular protein metabolic process;GO:0043604//amide biosynthetic process;GO:0044249//cellular …	cellular_component;biological_process;molecular_function	[C]cellular anatomical entity;[P]metabolic process;cellular process;[F]structural molecule activity;binding;	Downregulated	Prune homolog 2
Nitab4.5_0006389g0020	[P]GO:0009408//response to heat;GO:0006950//response to stress;GO:0009266//response to temperature stimulus;GO:0009628//response to abiotic stimulus;GO:0050896//response to stimulus;	biological_process	[P]response to stimulus;	Upregulated	PsbP domain-containing protein 5, chloroplastic IPR016123 Mog1_PsbP, alpha_beta_alpha sandwich
Nitab4.5_0006396g0020	[P]GO:0044237//cellular metabolic process;GO:0008152//metabolic process;GO:0019419//sulfate reduction;GO:0009987//cellular process;GO:0006790//sulfur compound metabolic process;[F]GO:0016671//oxidoreductase activity, acting on a sulfur group of donors, disulfide as acceptor;GO:0016491//oxidoreductase activity;GO:0003824//catalytic activity;GO:0016667//oxidoreductase activity, acting on a sulfur g…	biological_process;molecular_function	[P]cellular process;metabolic process;[F]catalytic activity;	Upregulated	Pterin-4-alpha-carbinolamine dehydratase IPR001533 Transcriptional coactivator_pterin dehydratase
Nitab4.5_0006555g0020	[F]GO:0003824//catalytic activity;GO:0016491//oxidoreductase activity;	molecular_function	[F]catalytic activity;	Downregulated	Pto-like, Serine_threonine kinase protein, resistance protein
Nitab4.5_0006665g0030	[P]GO:0015976//carbon utilization;[C]GO:0009570//chloroplast stroma;GO:0043231//intracellular membrane-bounded organelle;GO:0005737//cytoplasm;GO:0043229//intracellular organelle;GO:0009532//plastid stroma;GO:0043226//organelle;GO:0009507//chloroplast;GO:0110165//cellular anatomical entity;GO:0005622//intracellular anatomical structure;GO:0043227//membrane-bounded organelle;GO:0009536//plastid;[F…	molecular_function;cellular_component;biological_process	[C]cellular anatomical entity;[P]carbon utilization;[F]binding;catalytic activity;	Upregulated	Receptor like kinase, RLK
Nitab4.5_0006691g0030	[P]GO:0000375//RNA splicing, via transesterification reactions;GO:0006807//nitrogen compound metabolic process;GO:0009987//cellular process;GO:0008152//metabolic process;GO:0010467//gene expression;GO:0016070//RNA metabolic process;GO:0034641//cellular nitrogen compound metabolic process;GO:0006139//nucleobase-containing compound metabolic process;GO:0016071//mRNA metabolic process;GO:0000398//mR…	biological_process;cellular_component	[C]cellular anatomical entity;protein-containing complex;[P]cellular process;metabolic process;	Downregulated	Receptor like kinase, RLK
Nitab4.5_0006694g0040				Upregulated	Receptor-like kinase IPR002290 Serine_threonine protein kinase
Nitab4.5_0006731g0010	[C]GO:0110165//cellular anatomical entity;GO:0043226//organelle;GO:0043231//intracellular membrane-bounded organelle;GO:0043229//intracellular organelle;GO:0005622//intracellular anatomical structure;GO:0043227//membrane-bounded organelle;[F]GO:0016740//transferase activity;GO:0008194//UDP-glycosyltransferase activity;GO:0016757//glycosyltransferase activity;GO:0003824//catalytic activity;	molecular_function;cellular_component	[C]cellular anatomical entity;[F]catalytic activity;	Downregulated	Receptor-like protein kinase IPR002290 Serine_threonine protein kinase
Nitab4.5_0006744g0050	[P]GO:0043604//amide biosynthetic process;GO:0006518//peptide metabolic process;GO:0006412//translation;GO:0008152//metabolic process;GO:0034641//cellular nitrogen compound metabolic process;GO:1901566//organonitrogen compound biosynthetic process;GO:0044267//cellular protein metabolic process;GO:1901576//organic substance biosynthetic process;GO:0009059//macromolecule biosynthetic process;GO:007…	cellular_component;molecular_function;biological_process	[C]cellular anatomical entity;[P]metabolic process;cellular process;[F]structural molecule activity;binding;	Upregulated	Receptor-like protein kinase At3g21340 IPR002290 Serine_threonine protein kinase
Nitab4.5_0006979g0010	[P]GO:0031325//positive regulation of cellular metabolic process;GO:0043170//macromolecule metabolic process;GO:0030162//regulation of proteolysis;GO:0031323//regulation of cellular metabolic process;GO:0006508//proteolysis;GO:0043161//proteasome-mediated ubiquitin-dependent protein catabolic process;GO:0071310//cellular response to organic substance;GO:0042221//response to chemical;GO:0006950//r…	cellular_component;molecular_function;biological_process	[C]cellular anatomical entity;[P]biological regulation;cellular process;response to stimulus;metabolic process;[F]catalytic activity;binding;	Upregulated	Reductase 2 IPR018170 Aldo_keto reductase, conserved site
Nitab4.5_0007036g0010	[P]GO:0044283//small molecule biosynthetic process;GO:0010236//plastoquinone biosynthetic process;GO:0044237//cellular metabolic process;GO:0042181//ketone biosynthetic process;GO:0009987//cellular process;GO:0044238//primary metabolic process;GO:0006629//lipid metabolic process;GO:0008610//lipid biosynthetic process;GO:0071704//organic substance metabolic process;GO:0008299//isoprenoid biosynthe…	molecular_function;biological_process;cellular_component	[C]cellular anatomical entity;[P]cellular process;metabolic process;[F]catalytic activity;	Upregulated	Response regulator 5 IPR001789 Signal transduction response regulator, receiver region
Nitab4.5_0007257g0040	[P]GO:0050896//response to stimulus;GO:0033554//cellular response to stress;GO:0006950//response to stress;GO:0006457//protein folding;GO:0009987//cellular process;GO:0051716//cellular response to stimulus;GO:0034976//response to endoplasmic reticulum stress;[C]GO:0012505//endomembrane system;GO:0031974//membrane-enclosed lumen;GO:0043233//organelle lumen;GO:0005783//endoplasmic reticulum;GO:0005…	molecular_function;biological_process;cellular_component	[C]cellular anatomical entity;[P]response to stimulus;cellular process;[F]catalytic activity;	Upregulated	Rhodanese-like family protein-like protein (Fragment) IPR001763 Rhodanese-like
Nitab4.5_0007306g0010	[P]GO:0050789//regulation of biological process;GO:0007154//cell communication;GO:0023052//signaling;GO:0050896//response to stimulus;GO:0050794//regulation of cellular process;GO:0000160//phosphorelay signal transduction system;GO:0051716//cellular response to stimulus;GO:0009987//cellular process;GO:0035556//intracellular signal transduction;GO:0065007//biological regulation;GO:0007165//signal …	cellular_component;biological_process	[C]cellular anatomical entity;[P]response to stimulus;cellular process;signaling;biological regulation;	Downregulated	Ribonuclease PH IPR001247 Exoribonuclease, phosphorolytic domain 1
Nitab4.5_0007386g0030	[P]GO:0000956//nuclear-transcribed mRNA catabolic process;GO:1901575//organic substance catabolic process;GO:0016073//snRNA metabolic process;GO:0043170//macromolecule metabolic process;GO:0071025//RNA surveillance;GO:0071027//nuclear RNA surveillance;GO:0016074//sno(s)RNA metabolic process;GO:0044260//cellular macromolecule metabolic process;GO:0010605//negative regulation of macromolecule metab…	cellular_component;biological_process	[C]protein-containing complex;cellular anatomical entity;[P]metabolic process;biological regulation;cellular process;	Upregulated	Ribulose-1 5-bisphosphate carboxylase_oxygenase activase 1 IPR003959 ATPase, AAA-type, core
Nitab4.5_0007512g0020	[P]GO:0006767//water-soluble vitamin metabolic process;GO:1901566//organonitrogen compound biosynthetic process;GO:0009058//biosynthetic process;GO:1901575//organic substance catabolic process;GO:0006807//nitrogen compound metabolic process;GO:1901565//organonitrogen compound catabolic process;GO:0046395//carboxylic acid catabolic process;GO:0044238//primary metabolic process;GO:0019264//glycine …	biological_process;cellular_component;molecular_function	[C]cellular anatomical entity;[P]metabolic process;cellular process;[F]binding;catalytic activity;	Upregulated	Ribulose-1 5-bisphosphate carboxylase_oxygenase activase 1 IPR003959 ATPase, AAA-type, core
Nitab4.5_0007598g0030				Upregulated	Ring H2 finger protein IPR001841 Zinc finger, RING-type
Nitab4.5_0007650g0040	[P]GO:0008152//metabolic process;GO:0044264//cellular polysaccharide metabolic process;GO:0044238//primary metabolic process;GO:0010411//xyloglucan metabolic process;GO:0044042//glucan metabolic process;GO:0044262//cellular carbohydrate metabolic process;GO:0044085//cellular component biogenesis;GO:0071554//cell wall organization or biogenesis;GO:0044260//cellular macromolecule metabolic process;…	molecular_function;cellular_component;biological_process	[C]cellular anatomical entity;[P]metabolic process;cellular process;[F]catalytic activity;	Downregulated	RNA recognition motif-containing protein IPR001395 Aldo_keto reductase
Nitab4.5_0007929g0020	[C]GO:0043227//membrane-bounded organelle;GO:0110165//cellular anatomical entity;GO:0043226//organelle;GO:0005622//intracellular anatomical structure;GO:0009507//chloroplast;GO:0043229//intracellular organelle;GO:0043231//intracellular membrane-bounded organelle;GO:0009536//plastid;GO:0005737//cytoplasm;	cellular_component	[C]cellular anatomical entity;	Upregulated	RNA-binding protein IPR000504 RNA recognition motif, RNP-1
Nitab4.5_0008143g0010	[F]GO:0003824//catalytic activity;GO:0016491//oxidoreductase activity;	molecular_function	[F]catalytic activity;	Upregulated	Seed maturation protein PM36 IPR004305 TENA_THI-4 protein_Coenzyme PQQ biosynthesis protein C
Nitab4.5_0008292g0020	[P]GO:0006575//cellular modified amino acid metabolic process;GO:0008152//metabolic process;GO:0006790//sulfur compound metabolic process;GO:0009987//cellular process;GO:0006749//glutathione metabolic process;GO:0044237//cellular metabolic process;GO:0071704//organic substance metabolic process;GO:0043603//cellular amide metabolic process;GO:0034641//cellular nitrogen compound metabolic process;G…	molecular_function;biological_process;cellular_component	[C]cellular anatomical entity;[P]cellular process;metabolic process;[F]catalytic activity;	Upregulated	Serine hydroxymethyltransferase IPR001085 Serine hydroxymethyltransferase
Nitab4.5_0008490g0020	[P]GO:1901566//organonitrogen compound biosynthetic process;GO:0044249//cellular biosynthetic process;GO:0044238//primary metabolic process;GO:1901605//alpha-amino acid metabolic process;GO:0071704//organic substance metabolic process;GO:1901607//alpha-amino acid biosynthetic process;GO:0006541//glutamine metabolic process;GO:0044281//small molecule metabolic process;GO:0046394//carboxylic acid b…	molecular_function;biological_process;cellular_component	[C]cellular anatomical entity;[P]metabolic process;cellular process;[F]catalytic activity;binding;	Upregulated	Serine hydroxymethyltransferase IPR001085 Serine hydroxymethyltransferase
Nitab4.5_0008522g0060	[P]GO:0033554//cellular response to stress;GO:0009628//response to abiotic stimulus;GO:0009408//response to heat;GO:0031647//regulation of protein stability;GO:0051716//cellular response to stimulus;GO:0006950//response to stress;GO:0050896//response to stimulus;GO:0065008//regulation of biological quality;GO:0009987//cellular process;GO:0034605//cellular response to heat;GO:0065007//biological r…	molecular_function;biological_process;cellular_component	[C]cellular anatomical entity;protein-containing complex;[P]cellular process;biological regulation;response to stimulus;[F]binding;	Upregulated	Shikimate kinase IPR000623 Shikimate kinase
Nitab4.5_0008536g0030	[P]GO:0006511//ubiquitin-dependent protein catabolic process;GO:1901564//organonitrogen compound metabolic process;GO:0043170//macromolecule metabolic process;GO:0044238//primary metabolic process;GO:0044237//cellular metabolic process;GO:0019538//protein metabolic process;GO:1901575//organic substance catabolic process;GO:0044267//cellular protein metabolic process;GO:0030163//protein catabolic …	biological_process;cellular_component	[C]protein-containing complex;[P]cellular process;metabolic process;	Upregulated	Short-chain dehydrogenase_reductase SDR IPR002347 Glucose_ribitol dehydrogenase
Nitab4.5_0008580g0020	[P]GO:0043412//macromolecule modification;GO:0006749//glutathione metabolic process;GO:0010731//protein glutathionylation;GO:0006464//cellular protein modification process;GO:0006575//cellular modified amino acid metabolic process;GO:0044238//primary metabolic process;GO:0009987//cellular process;GO:0044237//cellular metabolic process;GO:0034641//cellular nitrogen compound metabolic process;GO:00…	biological_process;molecular_function	[P]cellular process;metabolic process;[F]catalytic activity;	Upregulated	SNARE associated Golgi protein IPR015414 SNARE associated Golgi protein
Nitab4.5_0008664g0010	[P]GO:0009987//cellular process;GO:0006518//peptide metabolic process;GO:1901576//organic substance biosynthetic process;GO:0009059//macromolecule biosynthetic process;GO:0006412//translation;GO:0009058//biosynthetic process;GO:0043170//macromolecule metabolic process;GO:0044271//cellular nitrogen compound biosynthetic process;GO:0044267//cellular protein metabolic process;GO:0071704//organic sub…	biological_process;molecular_function;cellular_component	[C]protein-containing complex;cellular anatomical entity;[P]cellular process;metabolic process;[F]binding;structural molecule activity;	Upregulated	SNARE associated Golgi protein IPR015414 SNARE associated Golgi protein
Nitab4.5_0008928g0010	[P]GO:0008152//metabolic process;GO:0032259//methylation;[F]GO:0008270//zinc ion binding;GO:0003998//acylphosphatase activity;GO:0016817//hydrolase activity, acting on acid anhydrides;GO:0046872//metal ion binding;GO:0016741//transferase activity, transferring one-carbon groups;GO:0043167//ion binding;GO:0005488//binding;GO:0016740//transferase activity;GO:0016787//hydrolase activity;GO:0008168//…	biological_process;molecular_function	[P]metabolic process;[F]catalytic activity;binding;	Upregulated	Solanesyl diphosphate synthase IPR014120 Solanesyl diphosphate synthase
Nitab4.5_0008962g0040				Downregulated	Soluble diacylglycerol acyltransferase IPR012336 Thioredoxin-like fold
Nitab4.5_0008985g0010	[P]GO:0044281//small molecule metabolic process;GO:0009987//cellular process;GO:0009058//biosynthetic process;GO:0009231//riboflavin biosynthetic process;GO:0006807//nitrogen compound metabolic process;GO:0042364//water-soluble vitamin biosynthetic process;GO:1901362//organic cyclic compound biosynthetic process;GO:0044237//cellular metabolic process;GO:0006766//vitamin metabolic process;GO:00067…	cellular_component;biological_process;molecular_function	[C]cellular anatomical entity;[P]cellular process;metabolic process;[F]binding;catalytic activity;	Downregulated	Subtilisin-like protease IPR015500 Peptidase S8, subtilisin-related
Nitab4.5_0009050g0050	[P]GO:0008152//metabolic process;GO:0009987//cellular process;GO:0044237//cellular metabolic process;GO:0016122//xanthophyll metabolic process;GO:0016116//carotenoid metabolic process;GO:0006720//isoprenoid metabolic process;GO:0044255//cellular lipid metabolic process;GO:0006629//lipid metabolic process;GO:0016108//tetraterpenoid metabolic process;GO:0071704//organic substance metabolic process;…	molecular_function;biological_process	[P]cellular process;metabolic process;[F]catalytic activity;	Upregulated	Thylakoid lumenal 19 kDa protein, chloroplastic IPR016123 Mog1_PsbP, alpha_beta_alpha sandwich
Nitab4.5_0009145g0010	[P]GO:0010154//fruit development;GO:0005975//carbohydrate metabolic process;GO:0009987//cellular process;GO:0044281//small molecule metabolic process;GO:0009607//response to biotic stimulus;GO:0048731//system development;GO:0006996//organelle organization;GO:0045333//cellular respiration;GO:0071806//protein transmembrane transport;GO:0043436//oxoacid metabolic process;GO:0000003//reproduction;GO:…	molecular_function;cellular_component;biological_process	[C]protein-containing complex;cellular anatomical entity;[P]localization;response to stimulus;multicellular organismal process;metabolic process;developmental process;cellular process;reproductive process;biological process involved in interspecies interaction between organisms;reproduction;[F]ATP-dependent activity;transporter activity;catalytic activity;	Upregulated	Transcription factor IPR011598 Helix-loop-helix DNA-binding
Nitab4.5_0009303g0010	[P]GO:0015979//photosynthesis;GO:0008152//metabolic process;GO:0044237//cellular metabolic process;GO:0009987//cellular process;[C]GO:0042651//thylakoid membrane;GO:0009535//chloroplast thylakoid membrane;GO:0110165//cellular anatomical entity;GO:0034357//photosynthetic membrane;GO:0031975//envelope;GO:0019898//extrinsic component of membrane;GO:0009523//photosystem II;GO:0043227//membrane-bounde…	cellular_component;molecular_function;biological_process	[C]protein-containing complex;cellular anatomical entity;[P]metabolic process;cellular process;[F]binding;	Downregulated	Transcription factor IPR011598 Helix-loop-helix DNA-binding
Nitab4.5_0009332g0010	[P]GO:0009734//auxin-activated signaling pathway;GO:0042221//response to chemical;GO:0071365//cellular response to auxin stimulus;GO:0009719//response to endogenous stimulus;GO:0009755//hormone-mediated signaling pathway;GO:0050794//regulation of cellular process;GO:0006790//sulfur compound metabolic process;GO:0032870//cellular response to hormone stimulus;GO:0071495//cellular response to endoge…	cellular_component;biological_process;molecular_function	[C]cellular anatomical entity;[P]cellular process;metabolic process;signaling;biological regulation;response to stimulus;[F]catalytic activity;	Upregulated	Transcription factor WRKY IPR003657 DNA-binding WRKY
Nitab4.5_0009462g0020	[C]GO:0043231//intracellular membrane-bounded organelle;GO:0110165//cellular anatomical entity;GO:0009507//chloroplast;GO:0009536//plastid;GO:0043226//organelle;GO:0005737//cytoplasm;GO:0043229//intracellular organelle;GO:0043227//membrane-bounded organelle;GO:0005622//intracellular anatomical structure;[F]GO:0000166//nucleotide binding;GO:1901363//heterocyclic compound binding;GO:0005488//bindin…	molecular_function;cellular_component	[C]cellular anatomical entity;[F]binding;catalytic activity;	Upregulated	Triosephosphate isomerase IPR000652 Triosephosphate isomerase
Nitab4.5_0009705g0010	[P]GO:0071704//organic substance metabolic process;GO:0034484//raffinose catabolic process;GO:0033530//raffinose metabolic process;GO:1901575//organic substance catabolic process;GO:0005975//carbohydrate metabolic process;GO:0050896//response to stimulus;GO:0009628//response to abiotic stimulus;GO:0009313//oligosaccharide catabolic process;GO:0006979//response to oxidative stress;GO:0009056//cata…	biological_process;molecular_function;cellular_component	[C]cellular anatomical entity;[P]metabolic process;response to stimulus;[F]catalytic activity;	Upregulated	Triosephosphate isomerase IPR000652 Triosephosphate isomerase
Nitab4.5_0009821g0010	[P]GO:0006950//response to stress;GO:0044237//cellular metabolic process;GO:0042744//hydrogen peroxide catabolic process;GO:0009987//cellular process;GO:0000302//response to reactive oxygen species;GO:0042221//response to chemical;GO:0008152//metabolic process;GO:0009056//catabolic process;GO:0072593//reactive oxygen species metabolic process;GO:0044248//cellular catabolic process;GO:0010035//res…	biological_process;molecular_function;cellular_component	[C]cellular anatomical entity;[P]cellular process;metabolic process;response to stimulus;[F]antioxidant activity;binding;catalytic activity;	Downregulated	Tropinone reductase IPR002347 Glucose_ribitol dehydrogenase
Nitab4.5_0009845g0010	[P]GO:0044238//primary metabolic process;GO:0071704//organic substance metabolic process;GO:0005975//carbohydrate metabolic process;GO:0008152//metabolic process;[C]GO:0005618//cell wall;GO:0030312//external encapsulating structure;GO:0009505//plant-type cell wall;GO:0071944//cell periphery;GO:0110165//cellular anatomical entity;[F]GO:0016787//hydrolase activity;GO:0052692//raffinose alpha-galact…	cellular_component;biological_process;molecular_function	[C]cellular anatomical entity;[P]metabolic process;[F]catalytic activity;	Upregulated	Two-component response regulator ARR3 IPR001789 Signal transduction response regulator, receiver region
Nitab4.5_0009973g0020	[P]GO:0006338//chromatin remodeling;GO:0034641//cellular nitrogen compound metabolic process;GO:0006325//chromatin organization;GO:0016043//cellular component organization;GO:0044085//cellular component biogenesis;GO:0006333//chromatin assembly or disassembly;GO:0071824//protein-DNA complex subunit organization;GO:0071704//organic substance metabolic process;GO:0006323//DNA packaging;GO:0008380//…	biological_process;cellular_component	[C]cellular anatomical entity;protein-containing complex;[P]cellular process;metabolic process;	Upregulated	Tyrosine aminotransferase IPR005958 Tyrosine_nicotianamine aminotransferase
Nitab4.5_0010082g0050	[P]GO:0044267//cellular protein metabolic process;GO:0009059//macromolecule biosynthetic process;GO:0034641//cellular nitrogen compound metabolic process;GO:0010467//gene expression;GO:0044260//cellular macromolecule metabolic process;GO:0043043//peptide biosynthetic process;GO:0019538//protein metabolic process;GO:0009987//cellular process;GO:0044271//cellular nitrogen compound biosynthetic proc…	molecular_function;cellular_component;biological_process	[C]cellular anatomical entity;[P]metabolic process;cellular process;[F]structural molecule activity;binding;	Upregulated	U1 small nuclear ribonucleoprotein C protein IPR013085 Zinc finger, U1-C type
Nitab4.5_0010319g0010	[P]GO:0019752//carboxylic acid metabolic process;GO:0006553//lysine metabolic process;GO:0046451//diaminopimelate metabolic process;GO:0009086//methionine biosynthetic process;GO:0009088//threonine biosynthetic process;GO:0009085//lysine biosynthetic process;GO:0009090//homoserine biosynthetic process;GO:0006790//sulfur compound metabolic process;GO:0000096//sulfur amino acid metabolic process;GO…	biological_process;molecular_function	[P]metabolic process;cellular process;[F]binding;catalytic activity;	Upregulated	U-box domain-containing protein IPR003613 U box domain
Nitab4.5_0010344g0010	[P]GO:0043170//macromolecule metabolic process;GO:0006259//DNA metabolic process;GO:0090304//nucleic acid metabolic process;GO:0008152//metabolic process;GO:0006725//cellular aromatic compound metabolic process;GO:0006139//nucleobase-containing compound metabolic process;GO:0006807//nitrogen compound metabolic process;GO:0044237//cellular metabolic process;GO:0044238//primary metabolic process;GO…	biological_process;cellular_component;molecular_function	[C]cellular anatomical entity;[P]metabolic process;cellular process;[F]binding;catalytic activity;transporter activity;	Upregulated	U-box domain-containing protein IPR003613 U box domain
Nitab4.5_0010399g0010	[P]GO:0009888//tissue development;GO:0070887//cellular response to chemical stimulus;GO:0071396//cellular response to lipid;GO:0009719//response to endogenous stimulus;GO:0009735//response to cytokinin;GO:0050789//regulation of biological process;GO:1901700//response to oxygen-containing compound;GO:0071495//cellular response to endogenous stimulus;GO:0010026//trichome differentiation;GO:0090558/…	cellular_component;molecular_function;biological_process	[C]cellular anatomical entity;[P]cellular process;signaling;developmental process;biological regulation;response to stimulus;[F]binding;transcription regulator activity;	Upregulated	UDP-glucosyltransferase IPR002213 UDP-glucuronosyl_UDP-glucosyltransferase
Nitab4.5_0010488g0040	[P]GO:0051716//cellular response to stimulus;GO:0042743//hydrogen peroxide metabolic process;GO:1901700//response to oxygen-containing compound;GO:0042221//response to chemical;GO:0044237//cellular metabolic process;GO:0008152//metabolic process;GO:0000302//response to reactive oxygen species;GO:0006979//response to oxidative stress;GO:0070887//cellular response to chemical stimulus;GO:0033554//c…	cellular_component;biological_process;molecular_function	[C]cellular anatomical entity;[P]metabolic process;response to stimulus;cellular process;[F]binding;catalytic activity;antioxidant activity;	Upregulated	UDP-glucosyltransferase IPR002213 UDP-glucuronosyl_UDP-glucosyltransferase
Nitab4.5_0010636g0020	[P]GO:0015994//chlorophyll metabolic process;GO:0044249//cellular biosynthetic process;GO:0006725//cellular aromatic compound metabolic process;GO:0015995//chlorophyll biosynthetic process;GO:0034641//cellular nitrogen compound metabolic process;GO:0008152//metabolic process;GO:0019438//aromatic compound biosynthetic process;GO:0042440//pigment metabolic process;GO:0033013//tetrapyrrole metabolic…	biological_process;cellular_component;molecular_function	[C]cellular anatomical entity;[P]cellular process;metabolic process;[F]binding;catalytic activity;	Upregulated	UDP-glucosyltransferase IPR002213 UDP-glucuronosyl_UDP-glucosyltransferase
Nitab4.5_0010824g0010	[P]GO:0051716//cellular response to stimulus;GO:0044237//cellular metabolic process;GO:0071704//organic substance metabolic process;GO:0050896//response to stimulus;GO:0006725//cellular aromatic compound metabolic process;GO:0006950//response to stress;GO:0043170//macromolecule metabolic process;GO:0006807//nitrogen compound metabolic process;GO:1901360//organic cyclic compound metabolic process;…	molecular_function;cellular_component;biological_process	[C]cellular anatomical entity;[P]response to stimulus;metabolic process;cellular process;[F]binding;catalytic activity;	Downregulated	UDP-glucosyltransferase IPR002213 UDP-glucuronosyl_UDP-glucosyltransferase
Nitab4.5_0010842g0010	[F]GO:0008194//UDP-glycosyltransferase activity;GO:0016757//glycosyltransferase activity;GO:0016740//transferase activity;GO:0003824//catalytic activity;	molecular_function	[F]catalytic activity;	Downregulated	UDP-glucosyltransferase family 1 protein IPR002213 UDP-glucuronosyl_UDP-glucosyltransferase
Nitab4.5_0010871g0010	[P]GO:0008652//cellular amino acid biosynthetic process;GO:1901566//organonitrogen compound biosynthetic process;GO:0009058//biosynthetic process;GO:0043094//cellular metabolic compound salvage;GO:0071265//L-methionine biosynthetic process;GO:1901607//alpha-amino acid biosynthetic process;GO:0000097//sulfur amino acid biosynthetic process;GO:0044238//primary metabolic process;GO:0046394//carboxyl…	cellular_component;molecular_function;biological_process	[C]cellular anatomical entity;[P]metabolic process;cellular process;[F]catalytic activity;binding;	Upregulated	UDP-glucuronosyltransferase IPR002213 UDP-glucuronosyl_UDP-glucosyltransferase
Nitab4.5_0011049g0010	[F]GO:0004175//endopeptidase activity;GO:0003824//catalytic activity;GO:0004252//serine-type endopeptidase activity;GO:0017171//serine hydrolase activity;GO:0008233//peptidase activity;GO:0016787//hydrolase activity;GO:0140096//catalytic activity, acting on a protein;GO:0008236//serine-type peptidase activity;	molecular_function	[F]catalytic activity;	Upregulated	UDP-glucuronosyltransferase IPR002213 UDP-glucuronosyl_UDP-glucosyltransferase
Nitab4.5_0011134g0010	[P]GO:1903313//positive regulation of mRNA metabolic process;GO:0009893//positive regulation of metabolic process;GO:0065007//biological regulation;GO:0033120//positive regulation of RNA splicing;GO:0080090//regulation of primary metabolic process;GO:0009642//response to light intensity;GO:0051252//regulation of RNA metabolic process;GO:0009314//response to radiation;GO:0050789//regulation of bio…	biological_process;molecular_function;cellular_component	[C]cellular anatomical entity;protein-containing complex;[P]response to stimulus;biological regulation;[F]binding;	Upregulated	UDP-glucuronosyltransferase IPR002213 UDP-glucuronosyl_UDP-glucosyltransferase
Nitab4.5_0011275g0030				Upregulated	Undecaprenyl pyrophosphate synthase IPR001441 Di-trans-poly-cis-decaprenylcistransferase-like
Nitab4.5_0011492g0020	[C]GO:0016020//membrane;GO:0110165//cellular anatomical entity;GO:0031224//intrinsic component of membrane;GO:0016021//integral component of membrane;	cellular_component	[C]cellular anatomical entity;	#N/A	Unknown Protein
Nitab4.5_0011739g0010	[P]GO:0051259//protein complex oligomerization;GO:0050896//response to stimulus;GO:0042542//response to hydrogen peroxide;GO:0006457//protein folding;GO:0043933//protein-containing complex organization;GO:0009628//response to abiotic stimulus;GO:0022607//cellular component assembly;GO:0009266//response to temperature stimulus;GO:0044085//cellular component biogenesis;GO:0065003//protein-containin…	biological_process;cellular_component;molecular_function	[C]cellular anatomical entity;[P]cellular process;response to stimulus;[F]binding;	Upregulated	Unknown Protein
Nitab4.5_0012161g0020	[P]GO:0009767//photosynthetic electron transport chain;GO:0044237//cellular metabolic process;GO:0022900//electron transport chain;GO:0008152//metabolic process;GO:0015979//photosynthesis;GO:0009987//cellular process;GO:0006091//generation of precursor metabolites and energy;GO:0019684//photosynthesis, light reaction;GO:0009773//photosynthetic electron transport in photosystem I;[C]GO:0010598//NA…	biological_process;cellular_component	[C]cellular anatomical entity;protein-containing complex;[P]cellular process;metabolic process;	Upregulated	Unknown Protein
Nitab4.5_0012396g0010	[P]GO:0044237//cellular metabolic process;GO:0016310//phosphorylation;GO:0044267//cellular protein metabolic process;GO:0006807//nitrogen compound metabolic process;GO:0046777//protein autophosphorylation;GO:0036211//protein modification process;GO:0043170//macromolecule metabolic process;GO:0008152//metabolic process;GO:0006796//phosphate-containing compound metabolic process;GO:0006468//protein…	biological_process;cellular_component;molecular_function	[C]cellular anatomical entity;[P]metabolic process;cellular process;[F]catalytic activity;binding;	Upregulated	Unknown Protein
Nitab4.5_0012460g0010	[P]GO:0050896//response to stimulus;GO:0007165//signal transduction;GO:0071495//cellular response to endogenous stimulus;GO:0007154//cell communication;GO:0009725//response to hormone;GO:0071310//cellular response to organic substance;GO:0042221//response to chemical;GO:0050794//regulation of cellular process;GO:0009755//hormone-mediated signaling pathway;GO:0006950//response to stress;GO:0009987…	cellular_component;biological_process;molecular_function	[C]cellular anatomical entity;[P]response to stimulus;signaling;biological regulation;cellular process;[F]binding;transcription regulator activity;	Upregulated	Unknown Protein
Nitab4.5_0012474g0010	[P]GO:0010467//gene expression;GO:0044267//cellular protein metabolic process;GO:0006518//peptide metabolic process;GO:1901564//organonitrogen compound metabolic process;GO:0043170//macromolecule metabolic process;GO:0034641//cellular nitrogen compound metabolic process;GO:1901576//organic substance biosynthetic process;GO:0044249//cellular biosynthetic process;GO:0009987//cellular process;GO:000…	biological_process;molecular_function;cellular_component	[C]protein-containing complex;cellular anatomical entity;[P]cellular process;metabolic process;[F]binding;structural molecule activity;	Upregulated	Unknown Protein
Nitab4.5_0012489g0020	[P]GO:0050896//response to stimulus;GO:0065008//regulation of biological quality;GO:0034605//cellular response to heat;GO:0009408//response to heat;GO:0051716//cellular response to stimulus;GO:0006457//protein folding;GO:0006950//response to stress;GO:0050821//protein stabilization;GO:0065007//biological regulation;GO:0033554//cellular response to stress;GO:0009266//response to temperature stimul…	molecular_function;biological_process;cellular_component	[C]cellular anatomical entity;protein-containing complex;[P]response to stimulus;cellular process;biological regulation;[F]binding;	Upregulated	Unknown Protein
Nitab4.5_0012523g0010	[F]GO:0016740//transferase activity;GO:0003824//catalytic activity;GO:0008194//UDP-glycosyltransferase activity;GO:0016757//glycosyltransferase activity;	molecular_function	[F]catalytic activity;	Upregulated	Unknown Protein
Nitab4.5_0012752g0010	[P]GO:0010035//response to inorganic substance;GO:0009628//response to abiotic stimulus;GO:0071840//cellular component organization or biogenesis;GO:0043933//protein-containing complex organization;GO:0006979//response to oxidative stress;GO:0000302//response to reactive oxygen species;GO:0050896//response to stimulus;GO:0042542//response to hydrogen peroxide;GO:0051259//protein complex oligomeri…	biological_process;cellular_component;molecular_function	[C]cellular anatomical entity;[P]response to stimulus;cellular process;[F]binding;	Upregulated	Unknown Protein IPR007750 Protein of unknown function DUF674
Nitab4.5_0012800g0010	[C]GO:0016020//membrane;GO:0016021//integral component of membrane;GO:0110165//cellular anatomical entity;GO:0031224//intrinsic component of membrane;	cellular_component	[C]cellular anatomical entity;	Upregulated	Unknown protein DS12 from 2D-PAGE of leaf, chloroplastic
Nitab4.5_0012833g0010				Upregulated	Uridine kinase IPR000764 Uridine kinase
Nitab4.5_0013021g0030	[P]GO:0009987//cellular process;GO:0006457//protein folding;[C]GO:0030054//cell junction;GO:0110165//cellular anatomical entity;GO:0070161//anchoring junction;GO:0005911//cell-cell junction;GO:0055044//symplast;GO:0009506//plasmodesma;[F]GO:0005488//binding;GO:0051087//chaperone binding;GO:0005515//protein binding;	molecular_function;biological_process;cellular_component	[C]cellular anatomical entity;[P]cellular process;[F]binding;	Upregulated	Uridine kinase IPR000764 Uridine kinase
Nitab4.5_0013195g0010	[F]GO:0097159//organic cyclic compound binding;GO:0005506//iron ion binding;GO:0020037//heme binding;GO:0016705//oxidoreductase activity, acting on paired donors, with incorporation or reduction of molecular oxygen;GO:0046906//tetrapyrrole binding;GO:0043169//cation binding;GO:0003824//catalytic activity;GO:0043167//ion binding;GO:0004497//monooxygenase activity;GO:0046914//transition metal ion b…	molecular_function	[F]binding;catalytic activity;	Upregulated	Violaxanthin de-epoxidase-related protein
Nitab4.5_0014665g0010	[P]GO:0051234//establishment of localization;GO:0006810//transport;GO:0055085//transmembrane transport;GO:0051179//localization;GO:0009987//cellular process;[C]GO:0098588//bounding membrane of organelle;GO:0016020//membrane;GO:0043227//membrane-bounded organelle;GO:0031224//intrinsic component of membrane;GO:0000325//plant-type vacuole;GO:0016021//integral component of membrane;GO:0043231//intrac…	biological_process;cellular_component;molecular_function	[C]cellular anatomical entity;[P]localization;cellular process;[F]ATP-dependent activity;transporter activity;binding;	Upregulated	Violaxanthin de-epoxidase-related protein
Nitab4.5_0015800g0020	[P]GO:0044249//cellular biosynthetic process;GO:0009058//biosynthetic process;GO:0044267//cellular protein metabolic process;GO:0006412//translation;GO:0008152//metabolic process;GO:0019538//protein metabolic process;GO:1901566//organonitrogen compound biosynthetic process;GO:0043604//amide biosynthetic process;GO:0010467//gene expression;GO:0009987//cellular process;GO:0044260//cellular macromol…	biological_process;cellular_component;molecular_function	[C]cellular anatomical entity;[P]cellular process;metabolic process;[F]binding;structural molecule activity;	Upregulated	V-type proton ATPase subunit E IPR002842 ATPase, V1_A1 complex, subunit E
Nitab4.5_0016989g0010	[P]GO:0055085//transmembrane transport;GO:0009987//cellular process;GO:0006810//transport;GO:0051179//localization;GO:0051234//establishment of localization;[C]GO:0016021//integral component of membrane;GO:0043231//intracellular membrane-bounded organelle;GO:0031090//organelle membrane;GO:0005774//vacuolar membrane;GO:0043226//organelle;GO:0098588//bounding membrane of organelle;GO:0005622//intra…	cellular_component;molecular_function;biological_process	[C]cellular anatomical entity;[P]localization;cellular process;[F]binding;ATP-dependent activity;transporter activity;	Downregulated	WD-40 repeat family protein IPR020472 G-protein beta WD-40 repeat, region
Nitab4.5_0021312g0010	[F]GO:0016835//carbon-oxygen lyase activity;GO:0016829//lyase activity;GO:0003824//catalytic activity;GO:0016838//carbon-oxygen lyase activity, acting on phosphates;GO:0010333//terpene synthase activity;	molecular_function	[F]catalytic activity;	Upregulated	Xyloglucan endotransglucosylase_hydrolase 3 IPR016455 Xyloglucan endotransglucosylase_hydrolase
Nitab4.5_0023003g0010	[C]GO:0031224//intrinsic component of membrane;GO:0110165//cellular anatomical entity;GO:0016021//integral component of membrane;GO:0016020//membrane;[F]GO:0005488//binding;GO:0004497//monooxygenase activity;GO:0003824//catalytic activity;GO:0016705//oxidoreductase activity, acting on paired donors, with incorporation or reduction of molecular oxygen;GO:0046914//transition metal ion binding;GO:00…	molecular_function;cellular_component	[C]cellular anatomical entity;[F]binding;catalytic activity;	Upregulated	Zinc finger HIT domain containing 2 (Predicted) IPR007529 Zinc finger, HIT-type
Nitab4.5_0029531g0010	[P]GO:0000302//response to reactive oxygen species;GO:0044085//cellular component biogenesis;GO:0009408//response to heat;GO:0006970//response to osmotic stress;GO:0071840//cellular component organization or biogenesis;GO:0009266//response to temperature stimulus;GO:0042542//response to hydrogen peroxide;GO:0009987//cellular process;GO:0010035//response to inorganic substance;GO:0042221//response…	cellular_component;biological_process;molecular_function	[C]cellular anatomical entity;[P]cellular process;response to stimulus;[F]binding;	Downregulated	Zinc finger protein 6 IPR007087 Zinc finger, C2H2-type

## Sheet: GO_T2h
Gene ID	GO Term	Level 1	Level 2	Regulation	Annotation
Nitab4.5_0007150g0060	[F]GO:0043167//ion binding;GO:0098772//molecular function regulator;GO:0030234//enzyme regulator activity;GO:0043169//cation binding;GO:0005509//calcium ion binding;GO:0046872//metal ion binding;GO:0005488//binding;	molecular_function	[F]binding;molecular function regulator;	Upregulated	U-box domain-containing protein IPR003613 U box domain
Nitab4.5_0002836g0060	[P]GO:0019682//glyceraldehyde-3-phosphate metabolic process;GO:0044283//small molecule biosynthetic process;GO:0044237//cellular metabolic process;GO:0044281//small molecule metabolic process;GO:0006071//glycerol metabolic process;GO:0019637//organophosphate metabolic process;GO:0016052//carbohydrate catabolic process;GO:1901135//carbohydrate derivative metabolic process;GO:0019319//hexose biosyn…	biological_process;cellular_component;molecular_function	[C]cellular anatomical entity;[P]cellular process;metabolic process;[F]catalytic activity;	Upregulated	MYB transcription factor IPR015495 Myb transcription factor
Nitab4.5_0001644g0100	[P]GO:0005975//carbohydrate metabolic process;GO:0008152//metabolic process;GO:0044238//primary metabolic process;GO:0071704//organic substance metabolic process;[F]GO:0015926//glucosidase activity;GO:0016787//hydrolase activity;GO:0004553//hydrolase activity, hydrolyzing O-glycosyl compounds;GO:0003824//catalytic activity;GO:0008422//beta-glucosidase activity;GO:0016798//hydrolase activity, acti…	molecular_function;biological_process	[P]metabolic process;[F]catalytic activity;	Upregulated	F-box family protein
Nitab4.5_0004384g0060	[F]GO:0005509//calcium ion binding;GO:0005488//binding;GO:0043169//cation binding;GO:0046872//metal ion binding;GO:0043167//ion binding;	molecular_function	[F]binding;	Upregulated	Receptor like kinase, RLK
Nitab4.5_0000217g0070	[P]GO:0006725//cellular aromatic compound metabolic process;GO:0046483//heterocycle metabolic process;GO:0090304//nucleic acid metabolic process;GO:0033554//cellular response to stress;GO:0006974//cellular response to DNA damage stimulus;GO:0006281//DNA repair;GO:0051716//cellular response to stimulus;GO:0034641//cellular nitrogen compound metabolic process;GO:0044237//cellular metabolic process;…	molecular_function;biological_process	[P]metabolic process;response to stimulus;cellular process;[F]catalytic activity;	Upregulated	ATP-dependent chaperone ClpB IPR017730 Chaperonin ClpB
Nitab4.5_0000807g0110	[P]GO:0071704//organic substance metabolic process;GO:0008152//metabolic process;GO:0044238//primary metabolic process;GO:0050896//response to stimulus;GO:0006952//defense response;GO:0006950//response to stress;GO:0005975//carbohydrate metabolic process;[C]GO:0031226//intrinsic component of plasma membrane;GO:0031224//intrinsic component of membrane;GO:0005886//plasma membrane;GO:0016020//membra…	biological_process;cellular_component;molecular_function	[C]cellular anatomical entity;[P]response to stimulus;metabolic process;[F]catalytic activity;	Upregulated	cytochrome P450
Nitab4.5_0005176g0020	[P]GO:0008152//metabolic process;GO:0009987//cellular process;GO:0006807//nitrogen compound metabolic process;GO:0043170//macromolecule metabolic process;GO:0006139//nucleobase-containing compound metabolic process;GO:0006364//rRNA processing;GO:0010467//gene expression;GO:0006396//RNA processing;GO:0022613//ribonucleoprotein complex biogenesis;GO:0016070//RNA metabolic process;GO:1901360//organi…	biological_process;molecular_function;cellular_component	[C]cellular anatomical entity;[P]metabolic process;cellular process;[F]catalytic activity;binding;	Upregulated	RING finger protein 13 IPR010543 Protein of unknown function DUF1117
Nitab4.5_0002155g0050	[P]GO:0006586//indolalkylamine metabolic process;GO:0009073//aromatic amino acid family biosynthetic process;GO:0009308//amine metabolic process;GO:0009058//biosynthetic process;GO:0019752//carboxylic acid metabolic process;GO:1901360//organic cyclic compound metabolic process;GO:0046483//heterocycle metabolic process;GO:1901564//organonitrogen compound metabolic process;GO:0044281//small molecul…	biological_process;cellular_component;molecular_function	[C]cellular anatomical entity;[P]cellular process;metabolic process;[F]catalytic activity;	Upregulated	Glyoxalase IPR004360 Glyoxalase_bleomycin resistance protein_dioxygenase
Nitab4.5_0008451g0010	[P]GO:0044238//primary metabolic process;GO:0006807//nitrogen compound metabolic process;GO:0006468//protein phosphorylation;GO:0006796//phosphate-containing compound metabolic process;GO:0016310//phosphorylation;GO:0044260//cellular macromolecule metabolic process;GO:0006793//phosphorus metabolic process;GO:0043412//macromolecule modification;GO:0046777//protein autophosphorylation;GO:0036211//p…	cellular_component;molecular_function;biological_process	[C]cellular anatomical entity;[P]cellular process;metabolic process;[F]catalytic activity;binding;	Upregulated	Unknown Protein
Nitab4.5_0003991g0020	[F]GO:0016740//transferase activity;GO:0016301//kinase activity;GO:0003824//catalytic activity;GO:0016772//transferase activity, transferring phosphorus-containing groups;	molecular_function	[F]catalytic activity;	Upregulated	Protein phosphatase-2C IPR015655 Protein phosphatase 2C
Nitab4.5_0000008g0860	[F]GO:0016746//acyltransferase activity;GO:0003824//catalytic activity;GO:0016747//acyltransferase activity, transferring groups other than amino-acyl groups;GO:0016740//transferase activity;	molecular_function	[F]catalytic activity;	Upregulated	sucrose synthase [EC:2.4.1.13]
Nitab4.5_0004399g0030	[C]GO:0110165//cellular anatomical entity;GO:0016021//integral component of membrane;GO:0016020//membrane;GO:0031224//intrinsic component of membrane;	cellular_component	[C]cellular anatomical entity;	Upregulated	Receptor like kinase, RLK
Nitab4.5_0012252g0010	[P]GO:0070887//cellular response to chemical stimulus;GO:0006952//defense response;GO:0050789//regulation of biological process;GO:0000160//phosphorelay signal transduction system;GO:0035556//intracellular signal transduction;GO:0071495//cellular response to endogenous stimulus;GO:0050896//response to stimulus;GO:0006950//response to stress;GO:0071369//cellular response to ethylene stimulus;GO:00…	cellular_component;molecular_function;biological_process	[C]cellular anatomical entity;[P]response to stimulus;biological regulation;signaling;cellular process;[F]transcription regulator activity;binding;	Upregulated	Zinc finger A20 and AN1 domain-containing stress-associated protein 7 IPR000058 Zinc finger, AN1-type
Nitab4.5_0002714g0060	[C]GO:0043229//intracellular organelle;GO:0043227//membrane-bounded organelle;GO:0005634//nucleus;GO:0110165//cellular anatomical entity;GO:0043231//intracellular membrane-bounded organelle;GO:0005622//intracellular anatomical structure;GO:0043226//organelle;	cellular_component	[C]cellular anatomical entity;	Upregulated	Lysine_histidine transporter IPR013057 Amino acid transporter, transmembrane
Nitab4.5_0004905g0070	[P]GO:0006979//response to oxidative stress;GO:0050896//response to stimulus;GO:0006950//response to stress;[C]GO:0005794//Golgi apparatus;GO:0005622//intracellular anatomical structure;GO:0110165//cellular anatomical entity;GO:0005737//cytoplasm;GO:0043231//intracellular membrane-bounded organelle;GO:0043229//intracellular organelle;GO:0043227//membrane-bounded organelle;GO:0012505//endomembrane…	cellular_component;molecular_function;biological_process	[C]cellular anatomical entity;[P]response to stimulus;[F]catalytic activity;	Upregulated	Ribosomal-protein-alanine N-acetyltransferase IPR000182 GCN5-related N-acetyltransferase
Nitab4.5_0001317g0110	[P]GO:0006721//terpenoid metabolic process;GO:0009058//biosynthetic process;GO:0044237//cellular metabolic process;GO:0019637//organophosphate metabolic process;GO:0006629//lipid metabolic process;GO:0006796//phosphate-containing compound metabolic process;GO:0045338//farnesyl diphosphate metabolic process;GO:0071704//organic substance metabolic process;GO:0044255//cellular lipid metabolic proces…	molecular_function;cellular_component;biological_process	[C]cellular anatomical entity;[P]cellular process;metabolic process;[F]catalytic activity;	Upregulated	Ethylene-responsive transcription factor 4 IPR001471 Pathogenesis-related transcriptional factor and ERF, DNA-binding
Nitab4.5_0009295g0010	[C]GO:0043227//membrane-bounded organelle;GO:0005622//intracellular anatomical structure;GO:0043229//intracellular organelle;GO:0043231//intracellular membrane-bounded organelle;GO:0110165//cellular anatomical entity;GO:0043226//organelle;[F]GO:0008194//UDP-glycosyltransferase activity;GO:0016740//transferase activity;GO:0003824//catalytic activity;GO:0016757//glycosyltransferase activity;	molecular_function;cellular_component	[C]cellular anatomical entity;[F]catalytic activity;	Upregulated	Unknown Protein IPR006706 Extensin-like region
Nitab4.5_0004505g0010	[C]GO:0031224//intrinsic component of membrane;GO:0016020//membrane;GO:0016021//integral component of membrane;GO:0110165//cellular anatomical entity;	cellular_component	[C]cellular anatomical entity;	Upregulated	Receptor protein kinase-like protein IPR002290 Serine_threonine protein kinase
BGI_novel_G000123	[P]GO:0050789//regulation of biological process;GO:0050896//response to stimulus;GO:0023052//signaling;GO:0009987//cellular process;GO:0050794//regulation of cellular process;GO:0065007//biological regulation;GO:0051716//cellular response to stimulus;GO:0007154//cell communication;GO:0007165//signal transduction;[F]GO:0097367//carbohydrate derivative binding;GO:0017076//purine nucleotide binding;…	molecular_function;biological_process	[P]signaling;response to stimulus;cellular process;biological regulation;[F]binding;catalytic activity;	Upregulated	#N/A
Nitab4.5_0000354g0100	[P]GO:0005975//carbohydrate metabolic process;GO:0071704//organic substance metabolic process;GO:0008152//metabolic process;GO:0044238//primary metabolic process;[C]GO:0110165//cellular anatomical entity;GO:0005576//extracellular region;[F]GO:0003824//catalytic activity;GO:0016835//carbon-oxygen lyase activity;GO:0008270//zinc ion binding;GO:0046872//metal ion binding;GO:0102210//rhamnogalacturon…	cellular_component;molecular_function;biological_process	[C]cellular anatomical entity;[P]metabolic process;[F]binding;catalytic activity;	Upregulated	BZIP transcription factor family protein IPR011700 Basic leucine zipper
Nitab4.5_0000008g0870	[F]GO:0016746//acyltransferase activity;GO:0016747//acyltransferase activity, transferring groups other than amino-acyl groups;GO:0016740//transferase activity;GO:0003824//catalytic activity;	molecular_function	[F]catalytic activity;	Upregulated	sucrose synthase [EC:2.4.1.13]
Nitab4.5_0000539g0020	[C]GO:0005829//cytosol;GO:0110165//cellular anatomical entity;GO:0005622//intracellular anatomical structure;GO:0005737//cytoplasm;[F]GO:0003858//3-hydroxybutyrate dehydrogenase activity;GO:0003824//catalytic activity;GO:1901265//nucleoside phosphate binding;GO:0016616//oxidoreductase activity, acting on the CH-OH group of donors, NAD or NADP as acceptor;GO:0016614//oxidoreductase activity, actin…	molecular_function;cellular_component	[C]cellular anatomical entity;[F]binding;catalytic activity;	Upregulated	cDNA clone J100026I16 full insert sequence
BGI_novel_G004958	[P]GO:0044237//cellular metabolic process;GO:0009987//cellular process;GO:0071704//organic substance metabolic process;GO:0008152//metabolic process;GO:0019748//secondary metabolic process;GO:0009698//phenylpropanoid metabolic process;GO:1901360//organic cyclic compound metabolic process;GO:0006725//cellular aromatic compound metabolic process;[F]GO:0003824//catalytic activity;GO:0016874//ligase …	biological_process;molecular_function	[P]metabolic process;cellular process;[F]catalytic activity;	Upregulated	glutathionyl-hydroquinone reductase [EC:1.8.5.7]
BGI_novel_G004403	[P]GO:0008152//metabolic process;GO:0009987//cellular process;GO:0071704//organic substance metabolic process;GO:0044255//cellular lipid metabolic process;GO:0006721//terpenoid metabolic process;GO:0044238//primary metabolic process;GO:0016102//diterpenoid biosynthetic process;GO:0008299//isoprenoid biosynthetic process;GO:0016101//diterpenoid metabolic process;GO:0006629//lipid metabolic process…	biological_process;molecular_function	[P]cellular process;metabolic process;[F]catalytic activity;binding;	Upregulated	EREBP-like factor
Nitab4.5_0002733g0050	[C]GO:0110165//cellular anatomical entity;GO:0016021//integral component of membrane;GO:0031224//intrinsic component of membrane;GO:0016020//membrane;	cellular_component	[C]cellular anatomical entity;	Upregulated	Methionine s-methyltransferase IPR015424 Pyridoxal phosphate-dependent transferase, major region
Nitab4.5_0000421g0100	[P]GO:0007165//signal transduction;GO:0050789//regulation of biological process;GO:0000160//phosphorelay signal transduction system;GO:0009723//response to ethylene;GO:0051716//cellular response to stimulus;GO:0009719//response to endogenous stimulus;GO:0006952//defense response;GO:0035556//intracellular signal transduction;GO:0007154//cell communication;GO:0071495//cellular response to endogenou…	biological_process;molecular_function;cellular_component	[C]cellular anatomical entity;[P]biological regulation;signaling;response to stimulus;cellular process;[F]transcription regulator activity;binding;	Upregulated	Calmodulin IPR011992 EF-Hand type
Nitab4.5_0002759g0010	[P]GO:0050794//regulation of cellular process;GO:0065007//biological regulation;GO:0050789//regulation of biological process;GO:0050896//response to stimulus;GO:0023052//signaling;GO:0007165//signal transduction;GO:0051716//cellular response to stimulus;GO:0009987//cellular process;GO:0007154//cell communication;[C]GO:0016020//membrane;GO:0110165//cellular anatomical entity;GO:0031224//intrinsic …	cellular_component;biological_process;molecular_function	[C]cellular anatomical entity;[P]biological regulation;signaling;cellular process;response to stimulus;[F]binding;catalytic activity;	Upregulated	Mitochondrial transcription termination factor family protein IPR003690 Mitochodrial transcription termination factor-related
BGI_novel_G003276	[P]GO:0051716//cellular response to stimulus;GO:0009725//response to hormone;GO:0006950//response to stress;GO:0023052//signaling;GO:0071495//cellular response to endogenous stimulus;GO:0007165//signal transduction;GO:0035556//intracellular signal transduction;GO:0009987//cellular process;GO:0010033//response to organic substance;GO:0007154//cell communication;GO:0009873//ethylene-activated signa…	cellular_component;biological_process;molecular_function	[C]cellular anatomical entity;[P]response to stimulus;signaling;biological regulation;cellular process;[F]transcription regulator activity;binding;	Upregulated	charged multivesicular body protein 2A
Nitab4.5_0005814g0010	[F]GO:0043167//ion binding;GO:0003824//catalytic activity;GO:0004462//lactoylglutathione lyase activity;GO:0016829//lyase activity;GO:0043169//cation binding;GO:0005488//binding;GO:0046872//metal ion binding;GO:0016846//carbon-sulfur lyase activity;	molecular_function	[F]binding;catalytic activity;	Upregulated	Serine_threonine-protein kinase 24 IPR002290 Serine_threonine protein kinase
Nitab4.5_0001806g0020	[P]GO:0044267//cellular protein metabolic process;GO:0006807//nitrogen compound metabolic process;GO:0044260//cellular macromolecule metabolic process;GO:0043412//macromolecule modification;GO:0044238//primary metabolic process;GO:0006796//phosphate-containing compound metabolic process;GO:0006793//phosphorus metabolic process;GO:0006464//cellular protein modification process;GO:1901564//organoni…	molecular_function;biological_process	[P]metabolic process;cellular process;[F]binding;catalytic activity;	Upregulated	Genomic DNA chromosome 3 P1 clone MSJ11
Nitab4.5_0006478g0010	[C]GO:0016021//integral component of membrane;GO:0016020//membrane;GO:0031224//intrinsic component of membrane;GO:0110165//cellular anatomical entity;	cellular_component	[C]cellular anatomical entity;	Upregulated	Transcription factor IPR011598 Helix-loop-helix DNA-binding
Nitab4.5_0000731g0010	[C]GO:0031224//intrinsic component of membrane;GO:0016021//integral component of membrane;GO:0016020//membrane;GO:0110165//cellular anatomical entity;	cellular_component	[C]cellular anatomical entity;	Upregulated	chaperonin IPR017416 Chaperonin 21, chloroplast IPR018369 Chaperonin Cpn10, conserved site
BGI_novel_G005024	[F]GO:0043169//cation binding;GO:0043167//ion binding;GO:0046872//metal ion binding;GO:0005488//binding;	molecular_function	[F]binding;	Upregulated	inositol-pentakisphosphate 2-kinase [EC:2.7.1.158]
Nitab4.5_0000734g0070	[P]GO:0051716//cellular response to stimulus;GO:0050789//regulation of biological process;GO:0032870//cellular response to hormone stimulus;GO:0009987//cellular process;GO:0050794//regulation of cellular process;GO:0009873//ethylene-activated signaling pathway;GO:0065007//biological regulation;GO:0050896//response to stimulus;GO:0042221//response to chemical;GO:0007154//cell communication;GO:0000…	cellular_component;molecular_function;biological_process	[C]cellular anatomical entity;[P]response to stimulus;biological regulation;signaling;cellular process;[F]binding;transcription regulator activity;	Upregulated	CHP-rich zinc finger protein-like IPR011424 C1-like
Nitab4.5_0004492g0020	[P]GO:0071702//organic substance transport;GO:0009987//cellular process;GO:0045184//establishment of protein localization;GO:0140352//export from cell;GO:0033036//macromolecule localization;GO:0071705//nitrogen compound transport;GO:0006887//exocytosis;GO:0008104//protein localization;GO:0051179//localization;GO:0016192//vesicle-mediated transport;GO:0046903//secretion;GO:0006810//transport;GO:00…	cellular_component;biological_process	[C]protein-containing complex;cellular anatomical entity;[P]localization;cellular process;	Upregulated	Receptor protein kinase-like IPR002290 Serine_threonine protein kinase
Nitab4.5_0001983g0040	[P]GO:0044238//primary metabolic process;GO:0008152//metabolic process;GO:0071704//organic substance metabolic process;GO:0005975//carbohydrate metabolic process;[C]GO:0005618//cell wall;GO:0009505//plant-type cell wall;GO:0030312//external encapsulating structure;GO:0071944//cell periphery;GO:0110165//cellular anatomical entity;[F]GO:0015925//galactosidase activity;GO:0004553//hydrolase activity…	biological_process;molecular_function;cellular_component	[C]cellular anatomical entity;[P]metabolic process;[F]catalytic activity;	Upregulated	Glutathione S-transferase IPR004045 Glutathione S-transferase, N-terminal
BGI_novel_G005356	[C]GO:0009507//chloroplast;GO:0005622//intracellular anatomical structure;GO:0043227//membrane-bounded organelle;GO:0043231//intracellular membrane-bounded organelle;GO:0043226//organelle;GO:0005737//cytoplasm;GO:0043229//intracellular organelle;GO:0009536//plastid;GO:0110165//cellular anatomical entity;	cellular_component	[C]cellular anatomical entity;	Upregulated	monodehydroascorbate reductase (NADH) [EC:1.6.5.4]
Nitab4.5_0000302g0200	[C]GO:0110165//cellular anatomical entity;GO:0005622//intracellular anatomical structure;GO:0043226//organelle;GO:0043231//intracellular membrane-bounded organelle;GO:0043229//intracellular organelle;GO:0005634//nucleus;GO:0043227//membrane-bounded organelle;	cellular_component	[C]cellular anatomical entity;	Upregulated	Avr9_Cf-9 rapidly elicited protein 180
Nitab4.5_0002487g0010	[C]GO:0110165//cellular anatomical entity;GO:0031224//intrinsic component of membrane;GO:0016021//integral component of membrane;GO:0016020//membrane;	cellular_component	[C]cellular anatomical entity;	Upregulated	Hydroxycinnamoyl-CoA shikimate_quinate hydroxycinnamoyltransferase IPR003480 Transferase
Nitab4.5_0002096g0110	[P]GO:0009719//response to endogenous stimulus;GO:0042221//response to chemical;GO:0050896//response to stimulus;GO:0009725//response to hormone;GO:0010033//response to organic substance;GO:0009733//response to auxin;	biological_process	[P]response to stimulus;	Upregulated	Glycosyltransferase IPR007657 Glycosyltransferase AER61, uncharacterised
Nitab4.5_0000457g0270	[P]GO:0044238//primary metabolic process;GO:0008202//steroid metabolic process;GO:0016125//sterol metabolic process;GO:1901617//organic hydroxy compound biosynthetic process;GO:1901615//organic hydroxy compound metabolic process;GO:0071704//organic substance metabolic process;GO:0009058//biosynthetic process;GO:0006694//steroid biosynthetic process;GO:1901576//organic substance biosynthetic proce…	cellular_component;biological_process;molecular_function	[C]cellular anatomical entity;[P]metabolic process;[F]binding;catalytic activity;	Upregulated	Calmodulin-binding protein IPR012416 Calmodulin binding protein-like
Nitab4.5_0001084g0060	[C]GO:0110165//cellular anatomical entity;GO:0043227//membrane-bounded organelle;GO:0005634//nucleus;GO:0043229//intracellular organelle;GO:0043231//intracellular membrane-bounded organelle;GO:0005622//intracellular anatomical structure;GO:0043226//organelle;[F]GO:0097159//organic cyclic compound binding;GO:1901363//heterocyclic compound binding;GO:0003700//DNA-binding transcription factor activi…	molecular_function;cellular_component	[C]cellular anatomical entity;[F]transcription regulator activity;binding;	Upregulated	Ethylene responsive transcription factor 2b IPR001471 Pathogenesis-related transcriptional factor and ERF, DNA-binding
Nitab4.5_0003816g0090	[P]GO:0023052//signaling;GO:0007165//signal transduction;GO:0051716//cellular response to stimulus;GO:0050896//response to stimulus;GO:0050789//regulation of biological process;GO:0009987//cellular process;GO:0065007//biological regulation;GO:0007154//cell communication;GO:0050794//regulation of cellular process;GO:0035556//intracellular signal transduction;[F]GO:0043167//ion binding;GO:0008270//…	molecular_function;biological_process	[P]biological regulation;cellular process;signaling;response to stimulus;[F]binding;	Upregulated	Polyphenol oxidase IPR016213 Polyphenol oxidase, plant
Nitab4.5_0003076g0060	[P]GO:0007154//cell communication;GO:0051716//cellular response to stimulus;GO:0032870//cellular response to hormone stimulus;GO:0050794//regulation of cellular process;GO:0009719//response to endogenous stimulus;GO:0035556//intracellular signal transduction;GO:0071495//cellular response to endogenous stimulus;GO:0023052//signaling;GO:0006952//defense response;GO:0042221//response to chemical;GO:…	molecular_function;biological_process;cellular_component	[C]cellular anatomical entity;[P]response to stimulus;biological regulation;cellular process;signaling;[F]binding;transcription regulator activity;	Upregulated	NAC domain transcription factor protein
BGI_novel_G005623	[F]GO:0016491//oxidoreductase activity;GO:0016614//oxidoreductase activity, acting on CH-OH group of donors;GO:0003824//catalytic activity;GO:0016616//oxidoreductase activity, acting on the CH-OH group of donors, NAD or NADP as acceptor;	molecular_function	[F]catalytic activity;	Upregulated	multidrug resistance protein, MATE family
Nitab4.5_0001473g0020	[P]GO:0008610//lipid biosynthetic process;GO:0044255//cellular lipid metabolic process;GO:1901576//organic substance biosynthetic process;GO:0044283//small molecule biosynthetic process;GO:0044249//cellular biosynthetic process;GO:0032787//monocarboxylic acid metabolic process;GO:0006082//organic acid metabolic process;GO:0044281//small molecule metabolic process;GO:0016053//organic acid biosynth…	molecular_function;cellular_component;biological_process	[C]cellular anatomical entity;[P]cellular process;metabolic process;[F]catalytic activity;	Upregulated	Exocyst complex component 7 IPR004140 Exo70 exocyst complex subunit
Nitab4.5_0001318g0070	[F]GO:0003824//catalytic activity;GO:0016787//hydrolase activity;	molecular_function	[F]catalytic activity;	Upregulated	Ethylene-responsive transcription factor 4 IPR001471 Pathogenesis-related transcriptional factor and ERF, DNA-binding
BGI_novel_G004162	[C]GO:0016020//membrane;GO:0016021//integral component of membrane;GO:0110165//cellular anatomical entity;GO:0031224//intrinsic component of membrane;[F]GO:0016301//kinase activity;GO:0016740//transferase activity;GO:0030246//carbohydrate binding;GO:0016772//transferase activity, transferring phosphorus-containing groups;GO:0030247//polysaccharide binding;GO:0005488//binding;GO:0003824//catalytic…	cellular_component;molecular_function	[C]cellular anatomical entity;[F]catalytic activity;binding;	Upregulated	E3 ubiquitin-protein ligase UNKL [EC:2.3.2.27]
[truncated: 547 more rows]
