# Supplementary material for: Comparative transcriptome analysis reveals nicotine metabolism is a critical component for enhancing stress response intensity of innate immunity system in tobacco
Source: Front Plant Sci. 2024 Mar 21;15:1338169. doi: 10.3389/fpls.2024.1338169 (PMC11003474; doi:10.3389/fpls.2024.1338169)
Supplement: Supplementary file 5 [file Table_5.xlsx]

## Sheet: T2_stage KEGG
Gene ID	Pathway Name	Level 1	Level 2	Regulation	Anotation
BGI_novel_G002763	ko04626//Plant-pathogen interaction;ko01110//Biosynthesis of secondary metabolites;ko00500//Starch and sucrose metabolism;ko01100//Metabolic pathways	Organismal Systems;Metabolism	Environmental adaptation;Carbohydrate metabolism;Global and overview maps	Upregulated	#N/A
BGI_novel_G002560	ko01100//Metabolic pathways;ko04141//Protein processing in endoplasmic reticulum;ko01110//Biosynthesis of secondary metabolites;ko00500//Starch and sucrose metabolism;ko04626//Plant-pathogen interaction	Organismal Systems;Genetic Information Processing;Metabolism	Carbohydrate metabolism;Environmental adaptation;Folding, sorting and degradation;Global and overview maps	Upregulated	#N/A
BGI_novel_G004036	ko04016//MAPK signaling pathway - plant;ko04626//Plant-pathogen interaction;ko03010//Ribosome	Genetic Information Processing;Environmental Information Processing;Organismal Systems	Translation;Environmental adaptation;Signal transduction	Upregulated	#N/A
BGI_novel_G000468	ko04120//Ubiquitin mediated proteolysis	Genetic Information Processing	Folding, sorting and degradation	Upregulated	#N/A
BGI_novel_G000191	ko01100//Metabolic pathways;ko01110//Biosynthesis of secondary metabolites;ko02010//ABC transporters;ko00906//Carotenoid biosynthesis	Metabolism;Environmental Information Processing	Global and overview maps;Membrane transport;Metabolism of terpenoids and polyketides	Upregulated	#N/A
BGI_novel_G002482	ko02010//ABC transporters;ko03020//RNA polymerase	Environmental Information Processing;Genetic Information Processing	Transcription;Membrane transport	Upregulated	#N/A
BGI_novel_G005024	ko04075//Plant hormone signal transduction;ko04016//MAPK signaling pathway - plant	Environmental Information Processing	Signal transduction	Upregulated	#N/A
Nitab4.5_0005256g0020	ko04626//Plant-pathogen interaction;ko04141//Protein processing in endoplasmic reticulum	Genetic Information Processing;Organismal Systems	Folding, sorting and degradation;Environmental adaptation	Upregulated	Heat shock protein 90 (Fragment) IPR003594 ATP-binding region, ATPase-like IPR001404 Heat shock protein Hsp90
Nitab4.5_0001013g0090	ko00052//Galactose metabolism;ko01100//Metabolic pathways	Metabolism	Global and overview maps;Carbohydrate metabolism	Upregulated	Galactinol synthase IPR002495 Glycosyl transferase, family 8
Nitab4.5_0011271g0040	ko04075//Plant hormone signal transduction	Environmental Information Processing	Signal transduction	Upregulated	Auxin-induced SAUR-like protein IPR003676 Auxin responsive SAUR protein
Nitab4.5_0002096g0100	ko04075//Plant hormone signal transduction	Environmental Information Processing	Signal transduction	Upregulated	Aquaporin IPR003676 Auxin responsive SAUR protein
BGI_novel_G004067	ko01200//Carbon metabolism;ko01100//Metabolic pathways;ko03018//RNA degradation;ko00010//Glycolysis / Gluconeogenesis;ko01110//Biosynthesis of secondary metabolites;ko00520//Amino sugar and nucleotide sugar metabolism;ko01230//Biosynthesis of amino acids	Metabolism;Genetic Information Processing	Folding, sorting and degradation;Carbohydrate metabolism;Global and overview maps	Upregulated	#N/A
Nitab4.5_0016891g0010	ko00940//Phenylpropanoid biosynthesis;ko01110//Biosynthesis of secondary metabolites;ko01100//Metabolic pathways	Metabolism	Biosynthesis of other secondary metabolites;Global and overview maps	Upregulated	Peroxidase IPR002016 Haem peroxidase, plant_fungal_bacterial
Nitab4.5_0001048g0050	ko00950//Isoquinoline alkaloid biosynthesis;ko00965//Betalain biosynthesis;ko00360//Phenylalanine metabolism;ko00350//Tyrosine metabolism;ko01110//Biosynthesis of secondary metabolites;ko00901//Indole alkaloid biosynthesis;ko01100//Metabolic pathways;ko00380//Tryptophan metabolism	Metabolism	Global and overview maps;Amino acid metabolism;Biosynthesis of other secondary metabolites	Upregulated	Unknown Protein IPR007750 Protein of unknown function DUF674
Nitab4.5_0004802g0040	ko01110//Biosynthesis of secondary metabolites;ko01100//Metabolic pathways;ko00220//Arginine biosynthesis;ko03050//Proteasome;ko01230//Biosynthesis of amino acids	Genetic Information Processing;Metabolism	Amino acid metabolism;Folding, sorting and degradation;Global and overview maps	Upregulated	Ornithine carbamoyltransferase IPR002292 Ornithine carbamoyltransferase
Nitab4.5_0009705g0010	ko01100//Metabolic pathways;ko00052//Galactose metabolism	Metabolism	Carbohydrate metabolism;Global and overview maps	Upregulated	Alkaline alpha galactosidase IPR008811 Raffinose synthase
Nitab4.5_0000305g0290	ko00520//Amino sugar and nucleotide sugar metabolism;ko01100//Metabolic pathways	Metabolism	Carbohydrate metabolism;Global and overview maps	Upregulated	Acidic chitinase IPR001223 Glycoside hydrolase, family 18, catalytic domain
BGI_novel_G000292	ko00052//Galactose metabolism;ko01250//Biosynthesis of nucleotide sugars;ko04144//Endocytosis;ko00053//Ascorbate and aldarate metabolism;ko01100//Metabolic pathways;ko00520//Amino sugar and nucleotide sugar metabolism;ko00040//Pentose and glucuronate interconversions;ko01110//Biosynthesis of secondary metabolites	Cellular Processes;Metabolism	Carbohydrate metabolism;Transport and catabolism;Global and overview maps	Upregulated	#N/A
Nitab4.5_0000040g0410	ko00909//Sesquiterpenoid and triterpenoid biosynthesis	Metabolism	Metabolism of terpenoids and polyketides	Upregulated	Unknown Protein
Nitab4.5_0009277g0010	ko00999//Biosynthesis of various plant secondary metabolites;ko00904//Diterpenoid biosynthesis;ko01110//Biosynthesis of secondary metabolites	Metabolism	Metabolism of terpenoids and polyketides;Biosynthesis of other secondary metabolites;Global and overview maps	Upregulated	Cytochrome P450
Nitab4.5_0000980g0370	ko04075//Plant hormone signal transduction	Environmental Information Processing	Signal transduction	Upregulated	Aquaporin IPR003676 Auxin responsive SAUR protein
BGI_novel_G000688	ko00520//Amino sugar and nucleotide sugar metabolism;ko00053//Ascorbate and aldarate metabolism;ko00040//Pentose and glucuronate interconversions;ko01100//Metabolic pathways;ko00052//Galactose metabolism;ko01250//Biosynthesis of nucleotide sugars;ko01110//Biosynthesis of secondary metabolites	Metabolism	Carbohydrate metabolism;Global and overview maps	Upregulated	#N/A
Nitab4.5_0000598g0020	ko04141//Protein processing in endoplasmic reticulum	Genetic Information Processing	Folding, sorting and degradation	Upregulated	class I heat shock protein IPR008978 HSP20-like chaperone
BGI_novel_G000687	ko01100//Metabolic pathways;ko00640//Propanoate metabolism;ko01200//Carbon metabolism;ko00410//beta-Alanine metabolism;ko00280//Valine, leucine and isoleucine degradation	Metabolism	Global and overview maps;Amino acid metabolism;Metabolism of other amino acids;Carbohydrate metabolism	Upregulated	#N/A
Nitab4.5_0002096g0110	ko04075//Plant hormone signal transduction	Environmental Information Processing	Signal transduction	Upregulated	Aquaporin IPR003676 Auxin responsive SAUR protein
Nitab4.5_0000807g0110	ko01100//Metabolic pathways;ko00500//Starch and sucrose metabolism	Metabolism	Carbohydrate metabolism;Global and overview maps	Upregulated	Glucan endo-1 3-beta-glucosidase 6 IPR013781 Glycoside hydrolase, subgroup, catalytic core
Nitab4.5_0010792g0010	ko04075//Plant hormone signal transduction	Environmental Information Processing	Signal transduction	Upregulated	Auxin responsive SAUR protein IPR003676 Auxin responsive SAUR protein
Nitab4.5_0006691g0030	ko03040//Spliceosome	Genetic Information Processing	Transcription	Upregulated	Mitosis protein dim1 IPR004123 mRNA splicing factor, thioredoxin-like U5 snRNP
Nitab4.5_0001142g0030	ko00053//Ascorbate and aldarate metabolism;ko01100//Metabolic pathways;ko00480//Glutathione metabolism	Metabolism	Global and overview maps;Carbohydrate metabolism;Metabolism of other amino acids	Upregulated	Ascorbate peroxidase IPR002207 Plant ascorbate peroxidase
Nitab4.5_0003981g0080	ko04141//Protein processing in endoplasmic reticulum	Genetic Information Processing	Folding, sorting and degradation	Upregulated	class II heat shock protein IPR002068 Heat shock protein Hsp20
Nitab4.5_0001579g0060	ko03040//Spliceosome;ko04141//Protein processing in endoplasmic reticulum;ko04144//Endocytosis	Cellular Processes;Genetic Information Processing	Transcription;Folding, sorting and degradation;Transport and catabolism	Upregulated	Chaperone DnaK IPR012725 Chaperone DnaK
BGI_novel_G001288	ko04075//Plant hormone signal transduction	Environmental Information Processing	Signal transduction	Upregulated	#N/A
Nitab4.5_0004475g0020	ko03050//Proteasome;ko03008//Ribosome biogenesis in eukaryotes	Genetic Information Processing	Translation;Folding, sorting and degradation	Upregulated	Ribulose-1 5-bisphosphate carboxylase_oxygenase activase 1 IPR003959 ATPase, AAA-type, core
Nitab4.5_0004215g0020	ko03015//mRNA surveillance pathway;ko03440//Homologous recombination;ko03013//Nucleocytoplasmic transport;ko03040//Spliceosome	Genetic Information Processing	Transcription;Translation;Replication and repair	Upregulated	BRCA1 C Terminus domain containing protein expressed IPR001357 BRCT
Nitab4.5_0000032g0480	ko04144//Endocytosis	Cellular Processes	Transport and catabolism	Upregulated	Unknown Protein IPR006706 Extensin-like region
Nitab4.5_0003885g0020	ko04075//Plant hormone signal transduction	Environmental Information Processing	Signal transduction	Upregulated	Auxin response factor 9 IPR003311 AUX_IAA protein
Nitab4.5_0002215g0030	ko00561//Glycerolipid metabolism;ko01110//Biosynthesis of secondary metabolites;ko01100//Metabolic pathways;ko00564//Glycerophospholipid metabolism	Metabolism	Global and overview maps;Lipid metabolism	Upregulated	DAG protein
Nitab4.5_0003541g0040	ko01110//Biosynthesis of secondary metabolites;ko01100//Metabolic pathways;ko00500//Starch and sucrose metabolism	Metabolism	Carbohydrate metabolism;Global and overview maps	Upregulated	1 4-alpha-glucan branching enzyme II IPR006589 Glycosyl hydrolase, family 13, subfamily, catalytic region
Nitab4.5_0000167g0130	ko03040//Spliceosome;ko04144//Endocytosis;ko04141//Protein processing in endoplasmic reticulum	Genetic Information Processing;Cellular Processes	Transport and catabolism;Folding, sorting and degradation;Transcription	Upregulated	Chaperone DnaK IPR012725 Chaperone DnaK
Nitab4.5_0005987g0010	ko04016//MAPK signaling pathway - plant;ko04075//Plant hormone signal transduction	Environmental Information Processing	Signal transduction	Upregulated	Protein phosphatase 2C IPR015655 Protein phosphatase 2C
Nitab4.5_0003159g0030	ko04075//Plant hormone signal transduction	Environmental Information Processing	Signal transduction	Upregulated	Auxin response factor 9 IPR003311 AUX_IAA protein
Nitab4.5_0002649g0010	ko00052//Galactose metabolism;ko01100//Metabolic pathways	Metabolism	Carbohydrate metabolism;Global and overview maps	Upregulated	Alkaline alpha galactosidase IPR008811 Raffinose synthase
Nitab4.5_0001088g0130	ko04075//Plant hormone signal transduction;ko04016//MAPK signaling pathway - plant	Environmental Information Processing	Signal transduction	Upregulated	Ethylene responsive transcription factor 1a IPR001471 Pathogenesis-related transcriptional factor and ERF, DNA-binding
Nitab4.5_0000462g0120	ko04016//MAPK signaling pathway - plant;ko04626//Plant-pathogen interaction	Organismal Systems;Environmental Information Processing	Environmental adaptation;Signal transduction	Upregulated	Receptor like kinase, RLK
Nitab4.5_0001317g0110	ko01110//Biosynthesis of secondary metabolites;ko01100//Metabolic pathways;ko00909//Sesquiterpenoid and triterpenoid biosynthesis;ko00100//Steroid biosynthesis	Metabolism	Global and overview maps;Metabolism of terpenoids and polyketides;Lipid metabolism	Upregulated	Squalene synthase IPR006449 Farnesyl-diphosphate farnesyltransferase
Nitab4.5_0003979g0010	ko01100//Metabolic pathways;ko00500//Starch and sucrose metabolism	Metabolism	Global and overview maps;Carbohydrate metabolism	Upregulated	Glucan endo-1 3-beta-glucosidase 5 IPR013781 Glycoside hydrolase, subgroup, catalytic core
Nitab4.5_0006152g0030	ko00480//Glutathione metabolism;ko00053//Ascorbate and aldarate metabolism;ko01100//Metabolic pathways	Metabolism	Metabolism of other amino acids;Carbohydrate metabolism;Global and overview maps	Upregulated	Ascorbate peroxidase IPR002207 Plant ascorbate peroxidase
Nitab4.5_0008928g0010	ko01100//Metabolic pathways;ko00620//Pyruvate metabolism	Metabolism	Global and overview maps;Carbohydrate metabolism	Upregulated	#N/A
Nitab4.5_0015114g0020	ko03040//Spliceosome;ko04141//Protein processing in endoplasmic reticulum;ko04144//Endocytosis	Genetic Information Processing;Cellular Processes	Folding, sorting and degradation;Transcription;Transport and catabolism	Upregulated	heat shock protein IPR013126 Heat shock protein 70
BGI_novel_G001399	ko00591//Linoleic acid metabolism;ko03060//Protein export;ko03440//Homologous recombination	Genetic Information Processing;Metabolism	Lipid metabolism;Folding, sorting and degradation;Replication and repair	Upregulated	#N/A
BGI_novel_G001387	ko00250//Alanine, aspartate and glutamate metabolism;ko00520//Amino sugar and nucleotide sugar metabolism;ko01100//Metabolic pathways;ko01250//Biosynthesis of nucleotide sugars;ko04626//Plant-pathogen interaction	Metabolism;Organismal Systems	Global and overview maps;Amino acid metabolism;Environmental adaptation;Carbohydrate metabolism	Upregulated	#N/A
Nitab4.5_0003247g0030	ko01100//Metabolic pathways;ko00450//Selenocompound metabolism;ko04141//Protein processing in endoplasmic reticulum	Metabolism;Genetic Information Processing	Metabolism of other amino acids;Folding, sorting and degradation;Global and overview maps	Upregulated	Methionine s-methyltransferase IPR015424 Pyridoxal phosphate-dependent transferase, major region
Nitab4.5_0001129g0090	ko01210//2-Oxocarboxylic acid metabolism;ko00380//Tryptophan metabolism;ko00966//Glucosinolate biosynthesis;ko01100//Metabolic pathways;ko01110//Biosynthesis of secondary metabolites	Metabolism	Global and overview maps;Biosynthesis of other secondary metabolites;Amino acid metabolism	Upregulated	Cytochrome P450
Nitab4.5_0004453g0020	ko00970//Aminoacyl-tRNA biosynthesis	Genetic Information Processing	Translation	Upregulated	Lysyl-tRNA synthetase IPR002313 Lysyl-tRNA synthetase, class II
Nitab4.5_0001048g0040	ko00901//Indole alkaloid biosynthesis;ko00350//Tyrosine metabolism;ko00380//Tryptophan metabolism;ko00360//Phenylalanine metabolism;ko01100//Metabolic pathways;ko00950//Isoquinoline alkaloid biosynthesis;ko00965//Betalain biosynthesis;ko01110//Biosynthesis of secondary metabolites	Metabolism	Global and overview maps;Amino acid metabolism;Biosynthesis of other secondary metabolites	Upregulated	Unknown Protein IPR007750 Protein of unknown function DUF674
Nitab4.5_0002352g0120	ko01110//Biosynthesis of secondary metabolites;ko00380//Tryptophan metabolism;ko00360//Phenylalanine metabolism;ko00350//Tyrosine metabolism;ko00901//Indole alkaloid biosynthesis;ko01100//Metabolic pathways;ko00965//Betalain biosynthesis;ko00950//Isoquinoline alkaloid biosynthesis	Metabolism	Biosynthesis of other secondary metabolites;Global and overview maps;Amino acid metabolism	Upregulated	Unknown Protein IPR007750 Protein of unknown function DUF674
BGI_novel_G000558	ko01230//Biosynthesis of amino acids;ko01100//Metabolic pathways;ko00300//Lysine biosynthesis;ko01110//Biosynthesis of secondary metabolites;ko00900//Terpenoid backbone biosynthesis	Metabolism	Amino acid metabolism;Global and overview maps;Metabolism of terpenoids and polyketides	Upregulated	#N/A
Nitab4.5_0001983g0040	ko01100//Metabolic pathways;ko00603//Glycosphingolipid biosynthesis - globo and isoglobo series;ko00561//Glycerolipid metabolism;ko00052//Galactose metabolism;ko00600//Sphingolipid metabolism	Metabolism	Carbohydrate metabolism;Glycan biosynthesis and metabolism;Global and overview maps;Lipid metabolism	Upregulated	Alpha-galactosidase 1 IPR013785 Aldolase-type TIM barrel
Nitab4.5_0008580g0020	ko01100//Metabolic pathways;ko00480//Glutathione metabolism	Metabolism	Global and overview maps;Metabolism of other amino acids	Upregulated	Glutathione S-transferase IPR004045 Glutathione S-transferase, N-terminal
Nitab4.5_0000073g0350	ko04141//Protein processing in endoplasmic reticulum	Genetic Information Processing	Folding, sorting and degradation	Upregulated	class I heat shock protein IPR002068 Heat shock protein Hsp20
BGI_novel_G001152	ko03440//Homologous recombination;ko00591//Linoleic acid metabolism;ko03060//Protein export	Genetic Information Processing;Metabolism	Replication and repair;Lipid metabolism;Folding, sorting and degradation	Upregulated	#N/A
BGI_novel_G000583	ko00520//Amino sugar and nucleotide sugar metabolism;ko00909//Sesquiterpenoid and triterpenoid biosynthesis;ko01100//Metabolic pathways;ko04626//Plant-pathogen interaction	Organismal Systems;Metabolism	Carbohydrate metabolism;Metabolism of terpenoids and polyketides;Environmental adaptation;Global and overview maps	Upregulated	#N/A
Nitab4.5_0002198g0050	ko01100//Metabolic pathways;ko01200//Carbon metabolism;ko01110//Biosynthesis of secondary metabolites;ko00010//Glycolysis / Gluconeogenesis;ko01230//Biosynthesis of amino acids;ko00710//Carbon fixation in photosynthetic organisms	Metabolism	Global and overview maps;Energy metabolism;Carbohydrate metabolism	Upregulated	Glyceraldehyde-3-phosphate dehydrogenase IPR000173 Glyceraldehyde 3-phosphate dehydrogenase
Nitab4.5_0001531g0030	ko01110//Biosynthesis of secondary metabolites;ko04146//Peroxisome;ko01200//Carbon metabolism;ko01100//Metabolic pathways;ko00630//Glyoxylate and dicarboxylate metabolism	Metabolism;Cellular Processes	Carbohydrate metabolism;Transport and catabolism;Global and overview maps	Upregulated	L-lactate dehydrogenase IPR012133 Alpha-hydroxy acid dehydrogenase, FMN-dependent
Nitab4.5_0000283g0170	ko01100//Metabolic pathways;ko00563//Glycosylphosphatidylinositol (GPI)-anchor biosynthesis	Metabolism	Glycan biosynthesis and metabolism;Global and overview maps	Upregulated	Gibberellin-regulated protein 2 IPR003854 Gibberellin regulated protein
Nitab4.5_0004209g0030	ko04075//Plant hormone signal transduction;ko04016//MAPK signaling pathway - plant	Environmental Information Processing	Signal transduction	Upregulated	SCF E3 ubiquitin ligase complex F-box protein grrA IPR006553 Leucine-rich repeat, cysteine-containing subtype
BGI_novel_G001224	ko00520//Amino sugar and nucleotide sugar metabolism;ko01100//Metabolic pathways;ko00052//Galactose metabolism;ko00053//Ascorbate and aldarate metabolism;ko01250//Biosynthesis of nucleotide sugars;ko01110//Biosynthesis of secondary metabolites;ko00040//Pentose and glucuronate interconversions	Metabolism	Carbohydrate metabolism;Global and overview maps	Upregulated	#N/A
Nitab4.5_0001864g0090	ko00480//Glutathione metabolism;ko01100//Metabolic pathways	Metabolism	Metabolism of other amino acids;Global and overview maps	Upregulated	Glutathione S-transferase-like protein IPR004046 Glutathione S-transferase, C-terminal
Nitab4.5_0001957g0020	ko04141//Protein processing in endoplasmic reticulum	Genetic Information Processing	Folding, sorting and degradation	Upregulated	Chaperone protein dnaj IPR003095 Heat shock protein DnaJ
Nitab4.5_0004783g0020	ko04075//Plant hormone signal transduction;ko04016//MAPK signaling pathway - plant	Environmental Information Processing	Signal transduction	Upregulated	F-box_LRR-repeat protein IPR001810 Cyclin-like F-box
Nitab4.5_0002836g0060	ko01200//Carbon metabolism;ko00051//Fructose and mannose metabolism;ko00710//Carbon fixation in photosynthetic organisms;ko00010//Glycolysis / Gluconeogenesis;ko01110//Biosynthesis of secondary metabolites;ko01100//Metabolic pathways;ko01230//Biosynthesis of amino acids;ko00562//Inositol phosphate metabolism	Metabolism	Global and overview maps;Carbohydrate metabolism;Energy metabolism	Upregulated	Triosephosphate isomerase IPR000652 Triosephosphate isomerase
Nitab4.5_0000098g0110	ko00010//Glycolysis / Gluconeogenesis;ko00052//Galactose metabolism;ko01110//Biosynthesis of secondary metabolites;ko01100//Metabolic pathways	Metabolism	Global and overview maps;Carbohydrate metabolism	Upregulated	#N/A
BGI_novel_G000644	ko01110//Biosynthesis of secondary metabolites;ko01240//Biosynthesis of cofactors;ko00999//Biosynthesis of various plant secondary metabolites;ko00640//Propanoate metabolism;ko01100//Metabolic pathways;ko00410//beta-Alanine metabolism;ko00460//Cyanoamino acid metabolism;ko00790//Folate biosynthesis;ko00500//Starch and sucrose metabolism;ko00280//Valine, leucine and isoleucine degradation;ko01200/…	Metabolism	Carbohydrate metabolism;Biosynthesis of other secondary metabolites;Metabolism of cofactors and vitamins;Global and overview maps;Metabolism of other amino acids;Amino acid metabolism	Upregulated	#N/A
Nitab4.5_0006979g0010	ko04141//Protein processing in endoplasmic reticulum;ko04120//Ubiquitin mediated proteolysis	Genetic Information Processing	Folding, sorting and degradation	Upregulated	U-box domain-containing protein IPR003613 U box domain
Nitab4.5_0010570g0020	ko04626//Plant-pathogen interaction	Organismal Systems	Environmental adaptation	Upregulated	Receptor like kinase, RLK
Nitab4.5_0000715g0160	ko01100//Metabolic pathways;ko00562//Inositol phosphate metabolism;ko01110//Biosynthesis of secondary metabolites	Metabolism	Global and overview maps;Carbohydrate metabolism	Upregulated	Inositol-3-phosphate synthase IPR002587 Myo-inositol-1-phosphate synthase
BGI_novel_G000433	ko00600//Sphingolipid metabolism;ko03030//DNA replication;ko01100//Metabolic pathways	Genetic Information Processing;Metabolism	Replication and repair;Global and overview maps;Lipid metabolism	Downregulated	#N/A
Nitab4.5_0002796g0030	ko00010//Glycolysis / Gluconeogenesis;ko00562//Inositol phosphate metabolism;ko00710//Carbon fixation in photosynthetic organisms;ko00051//Fructose and mannose metabolism;ko01230//Biosynthesis of amino acids;ko01200//Carbon metabolism;ko01110//Biosynthesis of secondary metabolites;ko01100//Metabolic pathways	Metabolism	Carbohydrate metabolism;Energy metabolism;Global and overview maps	Downregulated	Unknown Protein
Nitab4.5_0000092g0260	ko04016//MAPK signaling pathway - plant	Environmental Information Processing	Signal transduction	Downregulated	Receptor-like kinase IPR002290 Serine_threonine protein kinase
Nitab4.5_0004874g0010	ko00280//Valine, leucine and isoleucine degradation;ko01100//Metabolic pathways	Metabolism	Global and overview maps;Amino acid metabolism	Downregulated	Phi-1 protein (Fragment) IPR006766 Phosphate-induced protein 1 conserved region
Nitab4.5_0003524g0010	ko01100//Metabolic pathways;ko01200//Carbon metabolism;ko00908//Zeatin biosynthesis;ko00999//Biosynthesis of various plant secondary metabolites;ko00710//Carbon fixation in photosynthetic organisms;ko00010//Glycolysis / Gluconeogenesis;ko01230//Biosynthesis of amino acids;ko01110//Biosynthesis of secondary metabolites	Metabolism	Carbohydrate metabolism;Energy metabolism;Global and overview maps;Biosynthesis of other secondary metabolites;Metabolism of terpenoids and polyketides	Downregulated	Glucosyltransferase IPR002213 UDP-glucuronosyl_UDP-glucosyltransferase
Nitab4.5_0000804g0160	ko04016//MAPK signaling pathway - plant;ko04075//Plant hormone signal transduction	Environmental Information Processing	Signal transduction	Downregulated	Transcription factor IPR011598 Helix-loop-helix DNA-binding
Nitab4.5_0004895g0080	ko00943//Isoflavonoid biosynthesis;ko01110//Biosynthesis of secondary metabolites;ko04075//Plant hormone signal transduction;ko01100//Metabolic pathways	Environmental Information Processing;Metabolism	Signal transduction;Biosynthesis of other secondary metabolites;Global and overview maps	Downregulated	Acetyl esterase IPR013094 Alpha_beta hydrolase fold-3
Nitab4.5_0000786g0210	ko00280//Valine, leucine and isoleucine degradation;ko01100//Metabolic pathways	Metabolism	Global and overview maps;Amino acid metabolism	Downregulated	Phi-1 protein (Fragment) IPR006766 Phosphate-induced protein 1 conserved region
Nitab4.5_0000749g0090	ko04075//Plant hormone signal transduction	Environmental Information Processing	Signal transduction	Downregulated	GRAS family transcription factor IPR005202 GRAS transcription factor
Nitab4.5_0006485g0010	ko00999//Biosynthesis of various plant secondary metabolites;ko01110//Biosynthesis of secondary metabolites	Metabolism	Biosynthesis of other secondary metabolites;Global and overview maps	Downregulated	Glucosyltransferase IPR002213 UDP-glucuronosyl_UDP-glucosyltransferase
Nitab4.5_0007591g0050	ko04016//MAPK signaling pathway - plant;ko04626//Plant-pathogen interaction;ko04075//Plant hormone signal transduction	Environmental Information Processing;Organismal Systems	Signal transduction;Environmental adaptation	Downregulated	Receptor like kinase, RLK
BGI_novel_G001388	ko04016//MAPK signaling pathway - plant;ko01250//Biosynthesis of nucleotide sugars;ko00520//Amino sugar and nucleotide sugar metabolism;ko01110//Biosynthesis of secondary metabolites;ko04626//Plant-pathogen interaction;ko00052//Galactose metabolism;ko01100//Metabolic pathways;ko00053//Ascorbate and aldarate metabolism;ko00040//Pentose and glucuronate interconversions	Organismal Systems;Environmental Information Processing;Metabolism	Global and overview maps;Environmental adaptation;Signal transduction;Carbohydrate metabolism	Downregulated	#N/A
Nitab4.5_0008451g0010	ko04626//Plant-pathogen interaction;ko04016//MAPK signaling pathway - plant	Environmental Information Processing;Organismal Systems	Signal transduction;Environmental adaptation	Downregulated	Receptor like kinase, RLK
Nitab4.5_0004019g0010	ko04120//Ubiquitin mediated proteolysis	Genetic Information Processing	Folding, sorting and degradation	Downregulated	U-box domain-containing protein IPR003613 U box domain
Nitab4.5_0005447g0040	ko04144//Endocytosis	Cellular Processes	Transport and catabolism	Downregulated	Tumor susceptibility protein 101 (Fragment) IPR008883 Tumour susceptibility gene 101
Nitab4.5_0005436g0080	ko00531//Glycosaminoglycan degradation;ko00052//Galactose metabolism;ko00604//Glycosphingolipid biosynthesis - ganglio series;ko00511//Other glycan degradation;ko01100//Metabolic pathways;ko00600//Sphingolipid metabolism	Metabolism	Glycan biosynthesis and metabolism;Lipid metabolism;Global and overview maps;Carbohydrate metabolism	Downregulated	Zinc finger protein IPR007087 Zinc finger, C2H2-type
Nitab4.5_0000786g0240	ko00280//Valine, leucine and isoleucine degradation;ko01100//Metabolic pathways	Metabolism	Global and overview maps;Amino acid metabolism	Downregulated	Phi-1 protein (Fragment) IPR006766 Phosphate-induced protein 1 conserved region
Nitab4.5_0000010g0270	ko04626//Plant-pathogen interaction	Organismal Systems	Environmental adaptation	Downregulated	Receptor like kinase, RLK
Nitab4.5_0000498g0040	ko01110//Biosynthesis of secondary metabolites;ko01100//Metabolic pathways;ko00906//Carotenoid biosynthesis	Metabolism	Global and overview maps;Metabolism of terpenoids and polyketides	Downregulated	Monooxygenase FAD-binding protein IPR003042 Aromatic-ring hydroxylase-like
Nitab4.5_0003991g0020	ko04075//Plant hormone signal transduction;ko04626//Plant-pathogen interaction;ko04016//MAPK signaling pathway - plant	Environmental Information Processing;Organismal Systems	Environmental adaptation;Signal transduction	Downregulated	LRR receptor-like serine_threonine-protein kinase, RLP
Nitab4.5_0003620g0010	ko04075//Plant hormone signal transduction	Environmental Information Processing	Signal transduction	Downregulated	GRAS family transcription factor IPR005202 GRAS transcription factor
Nitab4.5_0005755g0020	ko01100//Metabolic pathways;ko00280//Valine, leucine and isoleucine degradation	Metabolism	Amino acid metabolism;Global and overview maps	Downregulated	Phi-1 protein (Fragment) IPR006766 Phosphate-induced protein 1 conserved region
Nitab4.5_0012312g0010	ko04120//Ubiquitin mediated proteolysis	Genetic Information Processing	Folding, sorting and degradation	Downregulated	U-box domain-containing protein IPR003613 U box domain
Nitab4.5_0001271g0010	ko00940//Phenylpropanoid biosynthesis;ko01100//Metabolic pathways;ko01110//Biosynthesis of secondary metabolites;ko00941//Flavonoid biosynthesis;ko00945//Stilbenoid, diarylheptanoid and gingerol biosynthesis	Metabolism	Global and overview maps;Biosynthesis of other secondary metabolites	Downregulated	Hydroxycinnamoyl-CoA shikimate_quinate hydroxycinnamoyltransferase IPR003480 Transferase
Nitab4.5_0000362g0110	ko04626//Plant-pathogen interaction;ko04016//MAPK signaling pathway - plant	Organismal Systems;Environmental Information Processing	Signal transduction;Environmental adaptation	Downregulated	Receptor protein kinase-like IPR002290 Serine_threonine protein kinase
Nitab4.5_0002700g0130	ko04016//MAPK signaling pathway - plant	Environmental Information Processing	Signal transduction	Downregulated	Serine_threonine-protein kinase 3 IPR002290 Serine_threonine protein kinase
Nitab4.5_0001200g0050	ko04141//Protein processing in endoplasmic reticulum	Genetic Information Processing	Folding, sorting and degradation	Downregulated	Subtilisin-like protease IPR015500 Peptidase S8, subtilisin-related
Nitab4.5_0002473g0070	ko01100//Metabolic pathways;ko01110//Biosynthesis of secondary metabolites;ko00940//Phenylpropanoid biosynthesis	Metabolism	Global and overview maps;Biosynthesis of other secondary metabolites	Downregulated	Cinnamyl alcohol dehydrogenase-like protein IPR002085 Alcohol dehydrogenase superfamily, zinc-containing
Nitab4.5_0010352g0010	ko01240//Biosynthesis of cofactors;ko01110//Biosynthesis of secondary metabolites;ko00860//Porphyrin metabolism;ko01100//Metabolic pathways	Metabolism	Global and overview maps;Metabolism of cofactors and vitamins	Downregulated	Glutamyl-tRNA reductase IPR000343 Tetrapyrrole biosynthesis, glutamyl-tRNA reductase
Nitab4.5_0009124g0010	ko00400//Phenylalanine, tyrosine and tryptophan biosynthesis;ko01100//Metabolic pathways;ko00260//Glycine, serine and threonine metabolism;ko01110//Biosynthesis of secondary metabolites;ko01230//Biosynthesis of amino acids	Metabolism	Amino acid metabolism;Global and overview maps	Downregulated	Tryptophan synthase beta chain 1 IPR006654 Tryptophan synthase, beta chain
Nitab4.5_0007567g0050	ko04075//Plant hormone signal transduction	Environmental Information Processing	Signal transduction	Downregulated	GAI-like protein 1 (Fragment) IPR005202 GRAS transcription factor
Nitab4.5_0001105g0070	ko00520//Amino sugar and nucleotide sugar metabolism;ko01100//Metabolic pathways	Metabolism	Global and overview maps;Carbohydrate metabolism	Downregulated	Beta-1 4-xylosidase
BGI_novel_G003464	ko00520//Amino sugar and nucleotide sugar metabolism;ko01100//Metabolic pathways	Metabolism	Global and overview maps;Carbohydrate metabolism	Downregulated	#N/A
Nitab4.5_0009507g0010	ko03018//RNA degradation	Genetic Information Processing	Folding, sorting and degradation	Downregulated	CCR4-NOT transcription complex subunit 7 IPR006941 Ribonuclease CAF1
BGI_novel_G000124	ko01110//Biosynthesis of secondary metabolites;ko04626//Plant-pathogen interaction;ko01100//Metabolic pathways;ko03030//DNA replication;ko03430//Mismatch repair;ko03440//Homologous recombination;ko03420//Nucleotide excision repair;ko00500//Starch and sucrose metabolism	Metabolism;Organismal Systems;Genetic Information Processing	Replication and repair;Carbohydrate metabolism;Environmental adaptation;Global and overview maps	Downregulated	#N/A
Nitab4.5_0002156g0040	ko00240//Pyrimidine metabolism;ko03008//Ribosome biogenesis in eukaryotes;ko01100//Metabolic pathways	Genetic Information Processing;Metabolism	Translation;Global and overview maps;Nucleotide metabolism	Downregulated	Nodulin-like protein IPR000620 Protein of unknown function DUF6, transmembrane
Nitab4.5_0005781g0050	ko04626//Plant-pathogen interaction;ko04016//MAPK signaling pathway - plant	Environmental Information Processing;Organismal Systems	Environmental adaptation;Signal transduction	Downregulated	Transcription factor WRKY IPR003657 DNA-binding WRKY
Nitab4.5_0001323g0160	ko04626//Plant-pathogen interaction	Organismal Systems	Environmental adaptation	Downregulated	Receptor-like serine_threonine kinase IPR002290 Serine_threonine protein kinase
Nitab4.5_0000230g0020	ko00500//Starch and sucrose metabolism;ko01100//Metabolic pathways;ko01110//Biosynthesis of secondary metabolites;ko00630//Glyoxylate and dicarboxylate metabolism	Metabolism	Global and overview maps;Carbohydrate metabolism	Downregulated	Receptor like protein kinase IPR001220 Legume lectin, beta chain
Nitab4.5_0000143g0040	ko04075//Plant hormone signal transduction	Environmental Information Processing	Signal transduction	Downregulated	GRAS family transcription factor IPR005202 GRAS transcription factor
Nitab4.5_0005226g0010	ko01110//Biosynthesis of secondary metabolites;ko01100//Metabolic pathways;ko00943//Isoflavonoid biosynthesis	Metabolism	Biosynthesis of other secondary metabolites;Global and overview maps	Downregulated	Cytochrome P450
Nitab4.5_0003298g0060	ko04016//MAPK signaling pathway - plant	Environmental Information Processing	Signal transduction	Downregulated	Protein serine_threonine kinase IPR002290 Serine_threonine protein kinase
Nitab4.5_0007730g0010	ko04626//Plant-pathogen interaction	Organismal Systems	Environmental adaptation	Downregulated	Ethylene responsive transcription factor 1b IPR001471 Pathogenesis-related transcriptional factor and ERF, DNA-binding IPR017392 Pathogenesis-related genes transcriptional activator PTI6
Nitab4.5_0000472g0020	ko04626//Plant-pathogen interaction	Organismal Systems	Environmental adaptation	Downregulated	Ethylene-responsive transcription factor 4 IPR001471 Pathogenesis-related transcriptional factor and ERF, DNA-binding
Nitab4.5_0010614g0010	ko04141//Protein processing in endoplasmic reticulum	Genetic Information Processing	Folding, sorting and degradation	Downregulated	RING finger protein 5 IPR018957 Zinc finger, C3HC4 RING-type
Nitab4.5_0007410g0020	ko01100//Metabolic pathways;ko01110//Biosynthesis of secondary metabolites;ko00940//Phenylpropanoid biosynthesis	Metabolism	Global and overview maps;Biosynthesis of other secondary metabolites	Downregulated	Unknown Protein
Nitab4.5_0002196g0060	ko01110//Biosynthesis of secondary metabolites;ko00945//Stilbenoid, diarylheptanoid and gingerol biosynthesis;ko00380//Tryptophan metabolism;ko01100//Metabolic pathways	Metabolism	Amino acid metabolism;Global and overview maps;Biosynthesis of other secondary metabolites	Downregulated	O-methyltransferase 3 IPR016461 O-methyltransferase, COMT, eukaryota
Nitab4.5_0001755g0010	ko01110//Biosynthesis of secondary metabolites;ko00100//Steroid biosynthesis;ko01100//Metabolic pathways	Metabolism	Global and overview maps;Lipid metabolism	Downregulated	Cytochrome p450
Nitab4.5_0003816g0090	ko04141//Protein processing in endoplasmic reticulum;ko03040//Spliceosome;ko04144//Endocytosis	Genetic Information Processing;Cellular Processes	Transport and catabolism;Transcription;Folding, sorting and degradation	Downregulated	CHP-rich zinc finger protein-like IPR011424 C1-like
BGI_novel_G004672	ko03008//Ribosome biogenesis in eukaryotes;ko04070//Phosphatidylinositol signaling system;ko00562//Inositol phosphate metabolism;ko01100//Metabolic pathways	Metabolism;Genetic Information Processing;Environmental Information Processing	Signal transduction;Translation;Global and overview maps;Carbohydrate metabolism	Downregulated	#N/A
Nitab4.5_0004738g0070	ko04016//MAPK signaling pathway - plant	Environmental Information Processing	Signal transduction	Downregulated	Serine_threonine-protein kinase 3 IPR002290 Serine_threonine protein kinase
Nitab4.5_0009295g0010	ko00999//Biosynthesis of various plant secondary metabolites;ko00906//Carotenoid biosynthesis;ko01100//Metabolic pathways;ko01110//Biosynthesis of secondary metabolites	Metabolism	Global and overview maps;Biosynthesis of other secondary metabolites;Metabolism of terpenoids and polyketides	Downregulated	UDP-glucosyltransferase family 1 protein IPR002213 UDP-glucuronosyl_UDP-glucosyltransferase
BGI_novel_G003762	ko01100//Metabolic pathways;ko00040//Pentose and glucuronate interconversions	Metabolism	Carbohydrate metabolism;Global and overview maps	Downregulated	#N/A
Nitab4.5_0002719g0120	ko00943//Isoflavonoid biosynthesis;ko04075//Plant hormone signal transduction;ko01100//Metabolic pathways;ko01110//Biosynthesis of secondary metabolites	Environmental Information Processing;Metabolism	Biosynthesis of other secondary metabolites;Signal transduction;Global and overview maps	Downregulated	CXE carboxylesterase IPR013094 Alpha_beta hydrolase fold-3
Nitab4.5_0005390g0060	ko00944//Flavone and flavonol biosynthesis;ko00941//Flavonoid biosynthesis	Metabolism	Biosynthesis of other secondary metabolites	Downregulated	UDP-glucuronosyltransferase 1-1 IPR002213 UDP-glucuronosyl_UDP-glucosyltransferase
Nitab4.5_0000787g0190	ko00240//Pyrimidine metabolism;ko01110//Biosynthesis of secondary metabolites;ko01100//Metabolic pathways;ko00230//Purine metabolism	Metabolism	Global and overview maps;Nucleotide metabolism	Downregulated	Genomic DNA chromosome 5 P1 clone MCL19 IPR007770 Protein of unknown function DUF679
Nitab4.5_0006312g0010	ko04626//Plant-pathogen interaction	Organismal Systems	Environmental adaptation	Downregulated	Os07g0619200 protein (Fragment) IPR018248 EF hand
Nitab4.5_0005285g0010	ko04016//MAPK signaling pathway - plant;ko04626//Plant-pathogen interaction;ko04075//Plant hormone signal transduction	Environmental Information Processing;Organismal Systems	Environmental adaptation;Signal transduction	Downregulated	Receptor-like protein kinase IPR002290 Serine_threonine protein kinase
Nitab4.5_0013195g0010	ko00073//Cutin, suberine and wax biosynthesis	Metabolism	Lipid metabolism	Downregulated	Cytochrome P450
Nitab4.5_0001735g0150	ko04075//Plant hormone signal transduction	Environmental Information Processing	Signal transduction	Downregulated	GRAS family transcription factor IPR005202 GRAS transcription factor
Nitab4.5_0007033g0010	ko03013//Nucleocytoplasmic transport;ko03040//Spliceosome;ko03015//mRNA surveillance pathway	Genetic Information Processing	Translation;Transcription	Downregulated	#N/A
Nitab4.5_0005842g0020	ko00350//Tyrosine metabolism;ko00360//Phenylalanine metabolism;ko00260//Glycine, serine and threonine metabolism;ko00410//beta-Alanine metabolism;ko01100//Metabolic pathways;ko00960//Tropane, piperidine and pyridine alkaloid biosynthesis;ko01110//Biosynthesis of secondary metabolites;ko00950//Isoquinoline alkaloid biosynthesis	Metabolism	Amino acid metabolism;Metabolism of other amino acids;Biosynthesis of other secondary metabolites;Global and overview maps	Downregulated	#N/A
Nitab4.5_0000016g0530	ko03013//Nucleocytoplasmic transport;ko03015//mRNA surveillance pathway;ko03040//Spliceosome	Genetic Information Processing	Translation;Transcription	Downregulated	#N/A
Nitab4.5_0003823g0040	ko00943//Isoflavonoid biosynthesis;ko01100//Metabolic pathways;ko01110//Biosynthesis of secondary metabolites	Metabolism	Global and overview maps;Biosynthesis of other secondary metabolites	Downregulated	Acetyl esterase IPR013094 Alpha_beta hydrolase fold-3
Nitab4.5_0003818g0060	ko04626//Plant-pathogen interaction	Organismal Systems	Environmental adaptation	Downregulated	Pto-like, Serine_threonine kinase protein, resistance protein
Nitab4.5_0001084g0060	ko04626//Plant-pathogen interaction;ko04016//MAPK signaling pathway - plant	Environmental Information Processing;Organismal Systems	Signal transduction;Environmental adaptation	Downregulated	WRKY transcription factor IPR003657 DNA-binding WRKY
Nitab4.5_0001473g0020	ko01100//Metabolic pathways;ko04626//Plant-pathogen interaction;ko00062//Fatty acid elongation;ko01110//Biosynthesis of secondary metabolites	Metabolism;Organismal Systems	Lipid metabolism;Global and overview maps;Environmental adaptation	Downregulated	Fatty acid elongase 3-ketoacyl-CoA synthase IPR012392 Very-long-chain 3-ketoacyl-CoA synthase
Nitab4.5_0000364g0040	ko00905//Brassinosteroid biosynthesis;ko01110//Biosynthesis of secondary metabolites	Metabolism	Metabolism of terpenoids and polyketides;Global and overview maps	Downregulated	Glycosyltransferase IPR007657 Glycosyltransferase AER61, uncharacterised
Nitab4.5_0003082g0010	ko01100//Metabolic pathways;ko00040//Pentose and glucuronate interconversions	Metabolism	Carbohydrate metabolism;Global and overview maps	Downregulated	Os02g0448600 protein (Fragment)
Nitab4.5_0003080g0010	ko04120//Ubiquitin mediated proteolysis	Genetic Information Processing	Folding, sorting and degradation	Downregulated	U-box domain-containing protein IPR011989 Armadillo-like helical
Nitab4.5_0008983g0010	ko01110//Biosynthesis of secondary metabolites;ko00400//Phenylalanine, tyrosine and tryptophan biosynthesis;ko01230//Biosynthesis of amino acids;ko01100//Metabolic pathways	Metabolism	Amino acid metabolism;Global and overview maps	Downregulated	Prephenate dehydratase IPR001086 Prephenate dehydratase
Nitab4.5_0000585g0120	ko04141//Protein processing in endoplasmic reticulum	Genetic Information Processing	Folding, sorting and degradation	Downregulated	RING finger protein 5 IPR018957 Zinc finger, C3HC4 RING-type
Nitab4.5_0002715g0060	ko04075//Plant hormone signal transduction	Environmental Information Processing	Signal transduction	Downregulated	GRAS family transcription factor IPR005202 GRAS transcription factor
Nitab4.5_0014983g0010	ko01100//Metabolic pathways;ko00620//Pyruvate metabolism;ko00710//Carbon fixation in photosynthetic organisms;ko01200//Carbon metabolism	Metabolism	Energy metabolism;Carbohydrate metabolism;Global and overview maps	Downregulated	NAD-dependent malic enzyme 2 IPR012302 Malic enzyme, NAD-binding
Nitab4.5_0004679g0020	ko04075//Plant hormone signal transduction	Environmental Information Processing	Signal transduction	Downregulated	GAI-like protein 1 (Fragment) IPR005202 GRAS transcription factor
Nitab4.5_0002655g0030	ko01100//Metabolic pathways;ko00770//Pantothenate and CoA biosynthesis;ko00240//Pyrimidine metabolism;ko00230//Purine metabolism;ko00760//Nicotinate and nicotinamide metabolism;ko00500//Starch and sucrose metabolism;ko00740//Riboflavin metabolism;ko03010//Ribosome;ko03013//Nucleocytoplasmic transport;ko01110//Biosynthesis of secondary metabolites	Metabolism;Genetic Information Processing	Translation;Metabolism of cofactors and vitamins;Global and overview maps;Carbohydrate metabolism;Nucleotide metabolism	Downregulated	#N/A
Nitab4.5_0003082g0040	ko01230//Biosynthesis of amino acids;ko01100//Metabolic pathways;ko00400//Phenylalanine, tyrosine and tryptophan biosynthesis;ko01110//Biosynthesis of secondary metabolites	Metabolism	Amino acid metabolism;Global and overview maps	Downregulated	Prephenate dehydratase IPR001086 Prephenate dehydratase
Nitab4.5_0011993g0010	ko04146//Peroxisome	Cellular Processes	Transport and catabolism	Downregulated	Mitochondrial carrier protein IPR001993 Mitochondrial substrate carrier
Nitab4.5_0004813g0010	ko04016//MAPK signaling pathway - plant	Environmental Information Processing	Signal transduction	Downregulated	VQ motif family protein IPR008889 VQ
Nitab4.5_0000748g0010	ko00561//Glycerolipid metabolism;ko00511//Other glycan degradation;ko00280//Valine, leucine and isoleucine degradation;ko01100//Metabolic pathways	Metabolism	Global and overview maps;Glycan biosynthesis and metabolism;Lipid metabolism;Amino acid metabolism	Downregulated	GDSL esterase_lipase At1g33811 IPR001087 Lipase, GDSL
Nitab4.5_0000741g0040	ko01100//Metabolic pathways;ko00040//Pentose and glucuronate interconversions	Metabolism	Global and overview maps;Carbohydrate metabolism	Downregulated	Pectinesterase IPR006501 Pectinesterase inhibitor
Nitab4.5_0000642g0280	ko04075//Plant hormone signal transduction	Environmental Information Processing	Signal transduction	Downregulated	Two-component response regulator ARR3 IPR001789 Signal transduction response regulator, receiver region
Nitab4.5_0000381g0320	ko04144//Endocytosis	Cellular Processes	Transport and catabolism	Downregulated	Tumor susceptibility protein 101 (Fragment) IPR008883 Tumour susceptibility gene 101
Nitab4.5_0000328g0110	ko04016//MAPK signaling pathway - plant	Environmental Information Processing	Signal transduction	Downregulated	Protein serine_threonine kinase IPR002290 Serine_threonine protein kinase
Nitab4.5_0011466g0010	ko01110//Biosynthesis of secondary metabolites;ko01100//Metabolic pathways;ko00902//Monoterpenoid biosynthesis	Metabolism	Metabolism of terpenoids and polyketides;Global and overview maps	Downregulated	(E)-beta-ocimene synthase IPR005630 Terpene synthase, metal-binding domain
Nitab4.5_0001924g0060	ko01110//Biosynthesis of secondary metabolites;ko00906//Carotenoid biosynthesis;ko01100//Metabolic pathways	Metabolism	Global and overview maps;Metabolism of terpenoids and polyketides	Downregulated	9-cis-epoxycarotenoid dioxygenase
Nitab4.5_0000786g0010	ko00040//Pentose and glucuronate interconversions;ko01110//Biosynthesis of secondary metabolites;ko00940//Phenylpropanoid biosynthesis;ko00380//Tryptophan metabolism;ko01100//Metabolic pathways	Metabolism	Carbohydrate metabolism;Biosynthesis of other secondary metabolites;Global and overview maps;Amino acid metabolism	Downregulated	Unknown Protein
Nitab4.5_0000457g0270	ko01110//Biosynthesis of secondary metabolites;ko01100//Metabolic pathways;ko00100//Steroid biosynthesis	Metabolism	Lipid metabolism;Global and overview maps	Downregulated	Sterol 4-alpha-methyl-oxidase 2 IPR006694 Fatty acid hydroxylase
Nitab4.5_0017907g0010	ko01100//Metabolic pathways;ko00062//Fatty acid elongation;ko01110//Biosynthesis of secondary metabolites;ko04626//Plant-pathogen interaction	Metabolism;Organismal Systems	Lipid metabolism;Environmental adaptation;Global and overview maps	Downregulated	Fatty acid elongase 3-ketoacyl-CoA synthase IPR012392 Very-long-chain 3-ketoacyl-CoA synthase
Nitab4.5_0000538g0120	ko04120//Ubiquitin mediated proteolysis	Genetic Information Processing	Folding, sorting and degradation	Downregulated	U-box domain-containing protein IPR003613 U box domain
Nitab4.5_0005932g0030	ko01100//Metabolic pathways;ko00330//Arginine and proline metabolism	Metabolism	Global and overview maps;Amino acid metabolism	Downregulated	Arginine decarboxylase IPR002985 Arginine decarboxylase
Nitab4.5_0001739g0070	ko04141//Protein processing in endoplasmic reticulum	Genetic Information Processing	Folding, sorting and degradation	Downregulated	RING finger protein 5 IPR018957 Zinc finger, C3HC4 RING-type
Nitab4.5_0005266g0020	ko00330//Arginine and proline metabolism;ko01100//Metabolic pathways	Metabolism	Amino acid metabolism;Global and overview maps	Downregulated	Arginine decarboxylase IPR002985 Arginine decarboxylase
Nitab4.5_0000817g0020	ko01110//Biosynthesis of secondary metabolites;ko01100//Metabolic pathways;ko00650//Butanoate metabolism;ko00630//Glyoxylate and dicarboxylate metabolism;ko00010//Glycolysis / Gluconeogenesis;ko01200//Carbon metabolism;ko00620//Pyruvate metabolism	Metabolism	Carbohydrate metabolism;Global and overview maps	Downregulated	Acyl-CoA synthetase_AMP-acid ligase II IPR000873 AMP-dependent synthetase and ligase
Nitab4.5_0000006g0380	ko01100//Metabolic pathways;ko00511//Other glycan degradation;ko00561//Glycerolipid metabolism	Metabolism	Glycan biosynthesis and metabolism;Lipid metabolism;Global and overview maps	Downregulated	GDSL esterase_lipase At2g42990 IPR001087 Lipase, GDSL
Nitab4.5_0000489g0090	ko04016//MAPK signaling pathway - plant	Environmental Information Processing	Signal transduction	Downregulated	Unknown Protein IPR008889 VQ
Nitab4.5_0002297g0080	ko04626//Plant-pathogen interaction;ko03018//RNA degradation	Genetic Information Processing;Organismal Systems	Environmental adaptation;Folding, sorting and degradation	Downregulated	Harpin-induced protein-like (Fragment) IPR010847 Harpin-induced 1
Nitab4.5_0000101g0070	ko04016//MAPK signaling pathway - plant;ko04626//Plant-pathogen interaction;ko04075//Plant hormone signal transduction;ko03010//Ribosome	Organismal Systems;Genetic Information Processing;Environmental Information Processing	Translation;Signal transduction;Environmental adaptation	Downregulated	Serine_threonine-protein kinase receptor IPR002290 Serine_threonine protein kinase
Nitab4.5_0000414g0100	ko00030//Pentose phosphate pathway;ko00710//Carbon fixation in photosynthetic organisms;ko01200//Carbon metabolism;ko01110//Biosynthesis of secondary metabolites;ko01230//Biosynthesis of amino acids;ko01100//Metabolic pathways	Metabolism	Carbohydrate metabolism;Energy metabolism;Global and overview maps	Downregulated	Ribose-5-phosphate isomerase IPR004788 Ribose 5-phosphate isomerase
Nitab4.5_0004234g0080	ko04075//Plant hormone signal transduction	Environmental Information Processing	Signal transduction	Downregulated	Jasmonate ZIM-domain protein 1 IPR010399 Tify
Nitab4.5_0002756g0050	ko04075//Plant hormone signal transduction	Environmental Information Processing	Signal transduction	Downregulated	Receptor like kinase, RLK
Nitab4.5_0001644g0100	ko00500//Starch and sucrose metabolism;ko01110//Biosynthesis of secondary metabolites;ko00999//Biosynthesis of various plant secondary metabolites;ko00460//Cyanoamino acid metabolism;ko01100//Metabolic pathways	Metabolism	Metabolism of other amino acids;Global and overview maps;Carbohydrate metabolism;Biosynthesis of other secondary metabolites	Downregulated	Beta-glucosidase IPR001360 Glycoside hydrolase, family 1
Nitab4.5_0001438g0020	ko04016//MAPK signaling pathway - plant;ko04626//Plant-pathogen interaction;ko04075//Plant hormone signal transduction	Organismal Systems;Environmental Information Processing	Environmental adaptation;Signal transduction	Downregulated	Receptor-like protein kinase IPR002290 Serine_threonine protein kinase
BGI_novel_G005955	ko01110//Biosynthesis of secondary metabolites;ko00909//Sesquiterpenoid and triterpenoid biosynthesis	Metabolism	Metabolism of terpenoids and polyketides;Global and overview maps	Downregulated	#N/A
Nitab4.5_0000153g0190	ko04016//MAPK signaling pathway - plant;ko04075//Plant hormone signal transduction	Environmental Information Processing	Signal transduction	Downregulated	Integrin-linked kinase-associated serine_threonine phosphatase 2C IPR015655 Protein phosphatase 2C
Nitab4.5_0003519g0060	ko04016//MAPK signaling pathway - plant	Environmental Information Processing	Signal transduction	Downregulated	Protein serine_threonine kinase IPR002290 Serine_threonine protein kinase
BGI_novel_G002787	ko03018//RNA degradation;ko00010//Glycolysis / Gluconeogenesis;ko01230//Biosynthesis of amino acids;ko00520//Amino sugar and nucleotide sugar metabolism;ko01100//Metabolic pathways;ko01110//Biosynthesis of secondary metabolites;ko01200//Carbon metabolism	Metabolism;Genetic Information Processing	Global and overview maps;Carbohydrate metabolism;Folding, sorting and degradation	Downregulated	#N/A
Nitab4.5_0009058g0010	ko01110//Biosynthesis of secondary metabolites;ko01100//Metabolic pathways;ko04075//Plant hormone signal transduction;ko00943//Isoflavonoid biosynthesis	Environmental Information Processing;Metabolism	Biosynthesis of other secondary metabolites;Signal transduction;Global and overview maps	Downregulated	CXE carboxylesterase IPR013094 Alpha_beta hydrolase fold-3
Nitab4.5_0003230g0010	ko04626//Plant-pathogen interaction	Organismal Systems	Environmental adaptation	Downregulated	Receptor protein kinase-like protein IPR002290 Serine_threonine protein kinase
Nitab4.5_0002898g0020	ko00905//Brassinosteroid biosynthesis;ko01100//Metabolic pathways;ko01110//Biosynthesis of secondary metabolites	Metabolism	Metabolism of terpenoids and polyketides;Global and overview maps	Downregulated	Cytochrome P450
Nitab4.5_0000192g0200	ko00906//Carotenoid biosynthesis;ko01110//Biosynthesis of secondary metabolites;ko01100//Metabolic pathways	Metabolism	Metabolism of terpenoids and polyketides;Global and overview maps	Downregulated	Monooxygenase FAD-binding protein IPR003042 Aromatic-ring hydroxylase-like
Nitab4.5_0006555g0020	ko01110//Biosynthesis of secondary metabolites;ko01100//Metabolic pathways;ko00906//Carotenoid biosynthesis	Metabolism	Metabolism of terpenoids and polyketides;Global and overview maps	Downregulated	2,5-dichloro-2,5-cyclohexadiene-1,4-diol dehydrogenase IPR002347 Glucose_ribitol dehydrogenase
Nitab4.5_0001288g0220	ko03013//Nucleocytoplasmic transport	Genetic Information Processing	Translation	Downregulated	CHP-rich zinc finger protein-like IPR011424 C1-like
Nitab4.5_0000347g0050	ko04626//Plant-pathogen interaction	Organismal Systems	Environmental adaptation	Downregulated	Receptor protein kinase-like protein IPR002290 Serine_threonine protein kinase
Nitab4.5_0003558g0090	ko00920//Sulfur metabolism;ko00230//Purine metabolism;ko01110//Biosynthesis of secondary metabolites;ko00261//Monobactam biosynthesis;ko00450//Selenocompound metabolism;ko01100//Metabolic pathways	Metabolism	Nucleotide metabolism;Biosynthesis of other secondary metabolites;Global and overview maps;Metabolism of other amino acids;Energy metabolism	Downregulated	Zinc finger (Ran-binding) family protein IPR001876 Zinc finger, RanBP2-type
Nitab4.5_0000380g0160	ko03018//RNA degradation	Genetic Information Processing	Folding, sorting and degradation	Downregulated	CCR4-NOT transcription complex subunit 7 IPR006941 Ribonuclease CAF1
Nitab4.5_0006625g0030	ko04016//MAPK signaling pathway - plant;ko04070//Phosphatidylinositol signaling system;ko04626//Plant-pathogen interaction	Environmental Information Processing;Organismal Systems	Environmental adaptation;Signal transduction	Downregulated	Calmodulin IPR011992 EF-Hand type
Nitab4.5_0000217g0070	ko03410//Base excision repair	Genetic Information Processing	Replication and repair	Downregulated	DNA-3-methyladenine glycosylase I IPR005019 Methyladenine glycosylase
Nitab4.5_0002498g0080	ko04626//Plant-pathogen interaction	Organismal Systems	Environmental adaptation	Downregulated	Calmodulin-like protein IPR018248 EF hand
Nitab4.5_0012787g0010	ko03018//RNA degradation;ko04626//Plant-pathogen interaction	Organismal Systems;Genetic Information Processing	Folding, sorting and degradation;Environmental adaptation	Downregulated	NHL1 (Fragment) IPR010847 Harpin-induced 1
Nitab4.5_0011461g0020	ko01110//Biosynthesis of secondary metabolites;ko01100//Metabolic pathways;ko00940//Phenylpropanoid biosynthesis	Metabolism	Biosynthesis of other secondary metabolites;Global and overview maps	Downregulated	Peroxidase IPR002016 Haem peroxidase, plant_fungal_bacterial
Nitab4.5_0001032g0020	ko04626//Plant-pathogen interaction	Organismal Systems	Environmental adaptation	Downregulated	Pto-like, Serine_threonine kinase protein, resistance protein
Nitab4.5_0000522g0240	ko04626//Plant-pathogen interaction	Organismal Systems	Environmental adaptation	Downregulated	WRKY transcription factor IPR003657 DNA-binding WRKY
Nitab4.5_0001506g0080	ko01100//Metabolic pathways;ko00053//Ascorbate and aldarate metabolism	Metabolism	Global and overview maps;Carbohydrate metabolism	Downregulated	Laccase 1a IPR001117 Multicopper oxidase, type 1
Nitab4.5_0003298g0070	ko04016//MAPK signaling pathway - plant	Environmental Information Processing	Signal transduction	Downregulated	Serine_threonine-protein kinase 24 IPR002290 Serine_threonine protein kinase
Nitab4.5_0002326g0120	ko00073//Cutin, suberine and wax biosynthesis	Metabolism	Lipid metabolism	Downregulated	Diacylglycerol O-acyltransferase IPR009721 Protein of unknown function DUF1298
Nitab4.5_0000420g0010	ko01110//Biosynthesis of secondary metabolites;ko00906//Carotenoid biosynthesis;ko01100//Metabolic pathways	Metabolism	Global and overview maps;Metabolism of terpenoids and polyketides	Downregulated	9-cis-epoxycarotenoid dioxygenase 5 IPR004294 Carotenoid oxygenase
Nitab4.5_0002231g0020	ko01100//Metabolic pathways;ko00270//Cysteine and methionine metabolism;ko01110//Biosynthesis of secondary metabolites;ko04016//MAPK signaling pathway - plant	Metabolism;Environmental Information Processing	Signal transduction;Global and overview maps;Amino acid metabolism	Downregulated	1-aminocyclopropane-1-carboxylate synthase IPR004839 Aminotransferase, class I and II IPR004838 Aminotransferases, class-I, pyridoxal-phosphate-binding site
Nitab4.5_0000365g0130	ko04626//Plant-pathogen interaction	Organismal Systems	Environmental adaptation	Downregulated	Pto-like, Serine_threonine kinase protein, resistance protein
Nitab4.5_0000041g0370	ko04075//Plant hormone signal transduction	Environmental Information Processing	Signal transduction	Downregulated	Acetyl esterase IPR013094 Alpha_beta hydrolase fold-3
Nitab4.5_0000786g0190	ko01100//Metabolic pathways;ko00280//Valine, leucine and isoleucine degradation	Metabolism	Global and overview maps;Amino acid metabolism	Downregulated	Os06g0220000 protein (Fragment) IPR006766 Phosphate-induced protein 1 conserved region
Nitab4.5_0001428g0070	ko04120//Ubiquitin mediated proteolysis	Genetic Information Processing	Folding, sorting and degradation	Downregulated	U-box domain-containing protein IPR011989 Armadillo-like helical
BGI_novel_G005738	ko01110//Biosynthesis of secondary metabolites;ko00909//Sesquiterpenoid and triterpenoid biosynthesis	Metabolism	Metabolism of terpenoids and polyketides;Global and overview maps	Downregulated	#N/A
Nitab4.5_0002980g0030	ko04626//Plant-pathogen interaction;ko04070//Phosphatidylinositol signaling system;ko04016//MAPK signaling pathway - plant	Environmental Information Processing;Organismal Systems	Signal transduction;Environmental adaptation	Downregulated	Calmodulin-like protein IPR011992 EF-Hand type
Nitab4.5_0004338g0090	ko04120//Ubiquitin mediated proteolysis;ko04141//Protein processing in endoplasmic reticulum	Genetic Information Processing	Folding, sorting and degradation	Downregulated	Hydrolase alpha_beta fold family protein
BGI_novel_G004009	ko01110//Biosynthesis of secondary metabolites;ko00909//Sesquiterpenoid and triterpenoid biosynthesis	Metabolism	Global and overview maps;Metabolism of terpenoids and polyketides	Downregulated	#N/A
Nitab4.5_0001886g0040	ko04626//Plant-pathogen interaction	Organismal Systems	Environmental adaptation	Downregulated	#N/A
BGI_novel_G000123	ko01110//Biosynthesis of secondary metabolites;ko04626//Plant-pathogen interaction;ko00500//Starch and sucrose metabolism;ko01100//Metabolic pathways	Metabolism;Organismal Systems	Carbohydrate metabolism;Global and overview maps;Environmental adaptation	Downregulated	#N/A
Nitab4.5_0000092g0370	ko04626//Plant-pathogen interaction	Organismal Systems	Environmental adaptation	Downregulated	Receptor-like protein kinase At3g21340 IPR002290 Serine_threonine protein kinase
Nitab4.5_0006995g0010	ko01100//Metabolic pathways;ko01110//Biosynthesis of secondary metabolites;ko00561//Glycerolipid metabolism;ko00564//Glycerophospholipid metabolism	Metabolism	Lipid metabolism;Global and overview maps	Downregulated	Os12g0581300 protein (Fragment) IPR006873 Protein of unknown function DUF620
Nitab4.5_0001287g0070	ko03018//RNA degradation	Genetic Information Processing	Folding, sorting and degradation	Downregulated	Harpin-induced protein-like (Fragment) IPR010847 Harpin-induced 1
Nitab4.5_0003307g0040	ko01110//Biosynthesis of secondary metabolites;ko00905//Brassinosteroid biosynthesis	Metabolism	Metabolism of terpenoids and polyketides;Global and overview maps	Downregulated	Glycosyltransferase IPR007657 Glycosyltransferase AER61, uncharacterised
BGI_novel_G005623	ko00940//Phenylpropanoid biosynthesis;ko01110//Biosynthesis of secondary metabolites;ko01100//Metabolic pathways	Metabolism	Global and overview maps;Biosynthesis of other secondary metabolites	Downregulated	#N/A
Nitab4.5_0024858g0010	ko04075//Plant hormone signal transduction	Environmental Information Processing	Signal transduction	Downregulated	RPW8.2 IPR008808 Mildew-resistance, broad-spectrum
Nitab4.5_0006861g0010	ko03008//Ribosome biogenesis in eukaryotes;ko03013//Nucleocytoplasmic transport	Genetic Information Processing	Translation	Downregulated	Os07g0175100 protein (Fragment)
Nitab4.5_0005246g0010	ko04075//Plant hormone signal transduction	Environmental Information Processing	Signal transduction	Downregulated	Protein TIFY 5A IPR018467 CCT domain-like
Nitab4.5_0000657g0010	ko03018//RNA degradation	Genetic Information Processing	Folding, sorting and degradation	Downregulated	CCR4-NOT transcription complex subunit 7 IPR006941 Ribonuclease CAF1
Nitab4.5_0005553g0020	ko00940//Phenylpropanoid biosynthesis;ko01100//Metabolic pathways;ko00941//Flavonoid biosynthesis;ko00073//Cutin, suberine and wax biosynthesis;ko01110//Biosynthesis of secondary metabolites;ko00945//Stilbenoid, diarylheptanoid and gingerol biosynthesis	Metabolism	Biosynthesis of other secondary metabolites;Global and overview maps;Lipid metabolism	Downregulated	Hydroxycinnamoyl CoA shikimate_quinate hydroxycinnamoyltransferase-like protein (Fragment) IPR003480 Transferase
Nitab4.5_0000568g0010	ko04070//Phosphatidylinositol signaling system;ko04626//Plant-pathogen interaction;ko04016//MAPK signaling pathway - plant	Environmental Information Processing;Organismal Systems	Signal transduction;Environmental adaptation	Downregulated	Calmodulin-like protein IPR011992 EF-Hand type
Nitab4.5_0000681g0070	ko04075//Plant hormone signal transduction	Environmental Information Processing	Signal transduction	Downregulated	RPW8.2 IPR008808 Mildew-resistance, broad-spectrum
Nitab4.5_0007815g0080	ko04626//Plant-pathogen interaction	Organismal Systems	Environmental adaptation	Downregulated	Calmodulin-like protein IPR018248 EF hand
BGI_novel_G004403	ko00909//Sesquiterpenoid and triterpenoid biosynthesis;ko01110//Biosynthesis of secondary metabolites	Metabolism	Global and overview maps;Metabolism of terpenoids and polyketides	Downregulated	#N/A
Nitab4.5_0002155g0050	ko01230//Biosynthesis of amino acids;ko01110//Biosynthesis of secondary metabolites;ko00260//Glycine, serine and threonine metabolism;ko00400//Phenylalanine, tyrosine and tryptophan biosynthesis;ko01100//Metabolic pathways	Metabolism	Global and overview maps;Amino acid metabolism	Downregulated	Tryptophan synthase beta chain 1 IPR006654 Tryptophan synthase, beta chain
Nitab4.5_0001318g0070	ko04075//Plant hormone signal transduction	Environmental Information Processing	Signal transduction	Downregulated	Acetyl esterase IPR013094 Alpha_beta hydrolase fold-3
Nitab4.5_0000892g0040	ko04016//MAPK signaling pathway - plant;ko04626//Plant-pathogen interaction;ko04075//Plant hormone signal transduction	Environmental Information Processing;Organismal Systems	Signal transduction;Environmental adaptation	Downregulated	Receptor-like protein kinase IPR002290 Serine_threonine protein kinase
BGI_novel_G003017	ko04626//Plant-pathogen interaction	Organismal Systems	Environmental adaptation	Downregulated	#N/A
Nitab4.5_0001519g0130	ko03008//Ribosome biogenesis in eukaryotes;ko03013//Nucleocytoplasmic transport	Genetic Information Processing	Translation	Downregulated	Os07g0175100 protein (Fragment)
Nitab4.5_0003205g0040	ko04120//Ubiquitin mediated proteolysis	Genetic Information Processing	Folding, sorting and degradation	Downregulated	U-box domain-containing protein IPR003613 U box domain
Nitab4.5_0002498g0070	ko04626//Plant-pathogen interaction	Organismal Systems	Environmental adaptation	Downregulated	Calmodulin-like protein IPR018248 EF hand
Nitab4.5_0007941g0010	ko03050//Proteasome	Genetic Information Processing	Folding, sorting and degradation	Downregulated	Unknown Protein
BGI_novel_G006009	ko04626//Plant-pathogen interaction;ko04016//MAPK signaling pathway - plant	Environmental Information Processing;Organismal Systems	Environmental adaptation;Signal transduction	Downregulated	#N/A
Nitab4.5_0002372g0020	ko04075//Plant hormone signal transduction;ko04626//Plant-pathogen interaction;ko04016//MAPK signaling pathway - plant	Organismal Systems;Environmental Information Processing	Signal transduction;Environmental adaptation	Downregulated	Receptor-like protein kinase At5g59670 IPR002290 Serine_threonine protein kinase
Nitab4.5_0007886g0020	ko04075//Plant hormone signal transduction	Environmental Information Processing	Signal transduction	Downregulated	Auxin responsive SAUR protein IPR003676 Auxin responsive SAUR protein
Nitab4.5_0002482g0070	ko00950//Isoquinoline alkaloid biosynthesis;ko01110//Biosynthesis of secondary metabolites;ko00350//Tyrosine metabolism;ko01100//Metabolic pathways	Metabolism	Amino acid metabolism;Global and overview maps;Biosynthesis of other secondary metabolites	Downregulated	Polyphenol oxidase IPR016213 Polyphenol oxidase, plant
Nitab4.5_0002521g0030	ko04120//Ubiquitin mediated proteolysis	Genetic Information Processing	Folding, sorting and degradation	Downregulated	U-box domain-containing protein IPR003613 U box domain
Nitab4.5_0001664g0080	ko00909//Sesquiterpenoid and triterpenoid biosynthesis	Metabolism	Metabolism of terpenoids and polyketides	Downregulated	AtIII18x5-like protein (Fragment)
Nitab4.5_0014459g0010	ko00561//Glycerolipid metabolism;ko01100//Metabolic pathways;ko01110//Biosynthesis of secondary metabolites;ko00564//Glycerophospholipid metabolism	Metabolism	Global and overview maps;Lipid metabolism	Downregulated	Os12g0581300 protein (Fragment) IPR006873 Protein of unknown function DUF620
BGI_novel_G003074	ko04016//MAPK signaling pathway - plant	Environmental Information Processing	Signal transduction	Downregulated	#N/A
Nitab4.5_0000102g0180	ko04626//Plant-pathogen interaction;ko04016//MAPK signaling pathway - plant	Organismal Systems;Environmental Information Processing	Environmental adaptation;Signal transduction	Downregulated	Receptor-like protein kinase At5g59670 IPR002290 Serine_threonine protein kinase
Nitab4.5_0002263g0060	ko04016//MAPK signaling pathway - plant	Environmental Information Processing	Signal transduction	Downregulated	Protein serine_threonine kinase IPR002290 Serine_threonine protein kinase
Nitab4.5_0005144g0010	ko04016//MAPK signaling pathway - plant	Environmental Information Processing	Signal transduction	Downregulated	Serine_threonine-protein kinase 24 IPR002290 Serine_threonine protein kinase
Nitab4.5_0001816g0010	ko04141//Protein processing in endoplasmic reticulum	Genetic Information Processing	Folding, sorting and degradation	Downregulated	Subtilisin-like protease IPR015500 Peptidase S8, subtilisin-related
Nitab4.5_0000099g0090	ko01100//Metabolic pathways;ko00940//Phenylpropanoid biosynthesis;ko01110//Biosynthesis of secondary metabolites	Metabolism	Biosynthesis of other secondary metabolites;Global and overview maps	Downregulated	Peroxidase 4 IPR002016 Haem peroxidase, plant_fungal_bacterial
BGI_novel_G002269	ko00500//Starch and sucrose metabolism;ko04626//Plant-pathogen interaction;ko01110//Biosynthesis of secondary metabolites;ko01100//Metabolic pathways	Organismal Systems;Metabolism	Carbohydrate metabolism;Global and overview maps;Environmental adaptation	Downregulated	#N/A
Nitab4.5_0000831g0030	ko04141//Protein processing in endoplasmic reticulum;ko04016//MAPK signaling pathway - plant	Environmental Information Processing;Genetic Information Processing	Signal transduction;Folding, sorting and degradation	Downregulated	BZIP transcription factor family protein IPR011700 Basic leucine zipper
Nitab4.5_0002590g0030	ko01110//Biosynthesis of secondary metabolites;ko00945//Stilbenoid, diarylheptanoid and gingerol biosynthesis;ko00940//Phenylpropanoid biosynthesis;ko00941//Flavonoid biosynthesis;ko01100//Metabolic pathways	Metabolism	Biosynthesis of other secondary metabolites;Global and overview maps	Downregulated	Acyltransferase-like protein IPR003480 Transferase
Nitab4.5_0005423g0030	ko03060//Protein export	Genetic Information Processing	Folding, sorting and degradation	Downregulated	SRC2 protein IPR000008 C2 calcium-dependent membrane targeting
Nitab4.5_0000077g0100	ko04120//Ubiquitin mediated proteolysis	Genetic Information Processing	Folding, sorting and degradation	Downregulated	U-box domain-containing protein IPR003613 U box domain
Nitab4.5_0006246g0010	ko04626//Plant-pathogen interaction	Organismal Systems	Environmental adaptation	Downregulated	LRR receptor-like serine_threonine-protein kinase, RLP
Nitab4.5_0001070g0130	ko00906//Carotenoid biosynthesis;ko01100//Metabolic pathways;ko01110//Biosynthesis of secondary metabolites	Metabolism	Global and overview maps;Metabolism of terpenoids and polyketides	Downregulated	9-cis-epoxycarotenoid dioxygenase 5 IPR004294 Carotenoid oxygenase
Nitab4.5_0008132g0040	ko04120//Ubiquitin mediated proteolysis	Genetic Information Processing	Folding, sorting and degradation	Downregulated	U-box domain-containing protein IPR003613 U box domain
Nitab4.5_0008239g0010	ko01100//Metabolic pathways;ko00592//alpha-Linolenic acid metabolism;ko01110//Biosynthesis of secondary metabolites	Metabolism	Lipid metabolism;Global and overview maps	Downregulated	cytochrome P450
Nitab4.5_0000113g0160	ko00562//Inositol phosphate metabolism;ko01100//Metabolic pathways;ko04070//Phosphatidylinositol signaling system	Environmental Information Processing;Metabolism	Carbohydrate metabolism;Global and overview maps;Signal transduction	Downregulated	U-box domain-containing protein IPR011989 Armadillo-like helical
Nitab4.5_0003983g0010	ko04075//Plant hormone signal transduction	Environmental Information Processing	Signal transduction	Downregulated	Auxin responsive SAUR protein IPR003676 Auxin responsive SAUR protein
Nitab4.5_0000293g0080	ko03040//Spliceosome;ko03015//mRNA surveillance pathway;ko03013//Nucleocytoplasmic transport	Genetic Information Processing	Transcription;Translation	Downregulated	#N/A
BGI_novel_G003292	ko04626//Plant-pathogen interaction	Organismal Systems	Environmental adaptation	Downregulated	#N/A
Nitab4.5_0000110g0020	ko01100//Metabolic pathways;ko01110//Biosynthesis of secondary metabolites;ko00592//alpha-Linolenic acid metabolism	Metabolism	Lipid metabolism;Global and overview maps	Downregulated	cytochrome P450
Nitab4.5_0002951g0020	ko04120//Ubiquitin mediated proteolysis	Genetic Information Processing	Folding, sorting and degradation	Downregulated	U-box domain-containing protein IPR003613 U box domain
Nitab4.5_0000856g0110	ko04120//Ubiquitin mediated proteolysis	Genetic Information Processing	Folding, sorting and degradation	Downregulated	U-box domain-containing protein IPR003613 U box domain
BGI_novel_G001005	ko01100//Metabolic pathways;ko01110//Biosynthesis of secondary metabolites;ko00500//Starch and sucrose metabolism;ko04141//Protein processing in endoplasmic reticulum;ko04626//Plant-pathogen interaction	Genetic Information Processing;Organismal Systems;Metabolism	Global and overview maps;Folding, sorting and degradation;Carbohydrate metabolism;Environmental adaptation	Downregulated	#N/A
BGI_novel_G000859	ko00052//Galactose metabolism;ko01250//Biosynthesis of nucleotide sugars;ko00040//Pentose and glucuronate interconversions;ko01100//Metabolic pathways;ko00053//Ascorbate and aldarate metabolism;ko01110//Biosynthesis of secondary metabolites;ko03020//RNA polymerase;ko00520//Amino sugar and nucleotide sugar metabolism	Genetic Information Processing;Metabolism	Carbohydrate metabolism;Global and overview maps;Transcription	Downregulated	#N/A
Nitab4.5_0003160g0020	ko04626//Plant-pathogen interaction;ko04141//Protein processing in endoplasmic reticulum	Organismal Systems;Genetic Information Processing	Folding, sorting and degradation;Environmental adaptation	Downregulated	F-box family protein IPR017451 F-box associated type 1
Nitab4.5_0006823g0010	ko04016//MAPK signaling pathway - plant;ko04141//Protein processing in endoplasmic reticulum	Environmental Information Processing;Genetic Information Processing	Signal transduction;Folding, sorting and degradation	Downregulated	BZIP transcription factor family protein IPR011700 Basic leucine zipper
Nitab4.5_0001703g0050	ko01110//Biosynthesis of secondary metabolites;ko01100//Metabolic pathways;ko00906//Carotenoid biosynthesis	Metabolism	Global and overview maps;Metabolism of terpenoids and polyketides	Downregulated	Alcohol dehydrogenase (Fragment) IPR002347 Glucose_ribitol dehydrogenase
Nitab4.5_0002824g0030	ko03008//Ribosome biogenesis in eukaryotes;ko03013//Nucleocytoplasmic transport	Genetic Information Processing	Translation	Downregulated	Os07g0175100 protein (Fragment)
Nitab4.5_0000863g0160	ko02010//ABC transporters	Environmental Information Processing	Membrane transport	Downregulated	ABC transporter G family member 11 IPR013525 ABC-2 type transporter
Nitab4.5_0000093g0110	ko04075//Plant hormone signal transduction;ko04016//MAPK signaling pathway - plant	Environmental Information Processing	Signal transduction	Downregulated	Transcription factor IPR011598 Helix-loop-helix DNA-binding
Nitab4.5_0002978g0140	ko00563//Glycosylphosphatidylinositol (GPI)-anchor biosynthesis;ko01100//Metabolic pathways	Metabolism	Global and overview maps;Glycan biosynthesis and metabolism	Downregulated	Gibberellin regulated protein IPR003854 Gibberellin regulated protein
Nitab4.5_0002817g0010	ko03018//RNA degradation	Genetic Information Processing	Folding, sorting and degradation	Downregulated	Harpin-induced protein-like (Fragment) IPR010847 Harpin-induced 1
Nitab4.5_0002579g0040	ko04070//Phosphatidylinositol signaling system;ko00562//Inositol phosphate metabolism;ko01100//Metabolic pathways	Metabolism;Environmental Information Processing	Global and overview maps;Carbohydrate metabolism;Signal transduction	Downregulated	U-box domain-containing protein IPR011989 Armadillo-like helical
Nitab4.5_0007150g0060	ko04626//Plant-pathogen interaction	Organismal Systems	Environmental adaptation	Downregulated	Calmodulin-like protein IPR011992 EF-Hand type
BGI_novel_G005068	ko01110//Biosynthesis of secondary metabolites;ko00270//Cysteine and methionine metabolism;ko01100//Metabolic pathways;ko04016//MAPK signaling pathway - plant	Metabolism;Environmental Information Processing	Signal transduction;Amino acid metabolism;Global and overview maps	Downregulated	#N/A
Nitab4.5_0010847g0010	ko00909//Sesquiterpenoid and triterpenoid biosynthesis	Metabolism	Metabolism of terpenoids and polyketides	Downregulated	AtIII18x5-like protein (Fragment)
Nitab4.5_0002642g0070	ko03013//Nucleocytoplasmic transport;ko03008//Ribosome biogenesis in eukaryotes	Genetic Information Processing	Translation	Downregulated	Os07g0175100 protein (Fragment)
Nitab4.5_0002887g0060	ko04626//Plant-pathogen interaction	Organismal Systems	Environmental adaptation	Downregulated	Calmodulin-like protein IPR011992 EF-Hand type
Nitab4.5_0000907g0090	ko00950//Isoquinoline alkaloid biosynthesis;ko00350//Tyrosine metabolism;ko01100//Metabolic pathways;ko01110//Biosynthesis of secondary metabolites	Metabolism	Biosynthesis of other secondary metabolites;Amino acid metabolism;Global and overview maps	Downregulated	Polyphenol oxidase IPR016213 Polyphenol oxidase, plant
Nitab4.5_0004581g0030	ko00564//Glycerophospholipid metabolism;ko00561//Glycerolipid metabolism;ko01100//Metabolic pathways;ko01110//Biosynthesis of secondary metabolites	Metabolism	Global and overview maps;Lipid metabolism	Downregulated	ER glycerol-phosphate acyltransferase IPR002123 Phospholipid_glycerol acyltransferase
Nitab4.5_0000396g0150	ko04075//Plant hormone signal transduction;ko04016//MAPK signaling pathway - plant	Environmental Information Processing	Signal transduction	Downregulated	Transcription factor IPR011598 Helix-loop-helix DNA-binding
BGI_novel_G002108	ko04144//Endocytosis	Cellular Processes	Transport and catabolism	Downregulated	#N/A
Nitab4.5_0002943g0030	ko04626//Plant-pathogen interaction	Organismal Systems	Environmental adaptation	Downregulated	Receptor-like protein kinase At3g21340 IPR002290 Serine_threonine protein kinase
BGI_novel_G006056	ko04144//Endocytosis	Cellular Processes	Transport and catabolism	Downregulated	#N/A
BGI_novel_G001961	ko00040//Pentose and glucuronate interconversions;ko01250//Biosynthesis of nucleotide sugars;ko00520//Amino sugar and nucleotide sugar metabolism;ko01100//Metabolic pathways;ko00053//Ascorbate and aldarate metabolism;ko01110//Biosynthesis of secondary metabolites;ko00052//Galactose metabolism	Metabolism	Global and overview maps;Carbohydrate metabolism	Downregulated	#N/A
Nitab4.5_0004449g0050	ko00592//alpha-Linolenic acid metabolism;ko01100//Metabolic pathways;ko01110//Biosynthesis of secondary metabolites;ko00564//Glycerophospholipid metabolism	Metabolism	Lipid metabolism;Global and overview maps	Downregulated	Lipase-like protein IPR002921 Lipase, class 3
Nitab4.5_0007696g0010	ko00950//Isoquinoline alkaloid biosynthesis;ko01110//Biosynthesis of secondary metabolites;ko00350//Tyrosine metabolism;ko01100//Metabolic pathways	Metabolism	Global and overview maps;Amino acid metabolism;Biosynthesis of other secondary metabolites	Downregulated	Polyphenol oxidase IPR016213 Polyphenol oxidase, plant
Nitab4.5_0000396g0170	ko04075//Plant hormone signal transduction;ko04016//MAPK signaling pathway - plant	Environmental Information Processing	Signal transduction	Downregulated	Transcription factor IPR011598 Helix-loop-helix DNA-binding
Nitab4.5_0003512g0020	ko04712//Circadian rhythm - plant;ko03008//Ribosome biogenesis in eukaryotes	Genetic Information Processing;Organismal Systems	Environmental adaptation;Translation	Downregulated	Os01g0611000 protein (Fragment) IPR006946 Protein of unknown function DUF642
Nitab4.5_0002629g0100	ko04016//MAPK signaling pathway - plant;ko04141//Protein processing in endoplasmic reticulum	Genetic Information Processing;Environmental Information Processing	Folding, sorting and degradation;Signal transduction	Downregulated	BZIP transcription factor family protein IPR011700 Basic leucine zipper
Nitab4.5_0003567g0080	ko04070//Phosphatidylinositol signaling system;ko00562//Inositol phosphate metabolism;ko01100//Metabolic pathways;ko04075//Plant hormone signal transduction;ko04144//Endocytosis	Environmental Information Processing;Cellular Processes;Metabolism	Carbohydrate metabolism;Global and overview maps;Signal transduction;Transport and catabolism	Downregulated	#N/A
Nitab4.5_0000093g0090	ko04075//Plant hormone signal transduction;ko04016//MAPK signaling pathway - plant	Environmental Information Processing	Signal transduction	Downregulated	Transcription factor IPR011598 Helix-loop-helix DNA-binding
Nitab4.5_0008041g0010	ko01110//Biosynthesis of secondary metabolites;ko00380//Tryptophan metabolism;ko01100//Metabolic pathways	Metabolism	Global and overview maps;Amino acid metabolism	Downregulated	Cytochrome P450
BGI_novel_G004405	ko04626//Plant-pathogen interaction	Organismal Systems	Environmental adaptation	Downregulated	#N/A
Nitab4.5_0001810g0030	ko01110//Biosynthesis of secondary metabolites;ko00010//Glycolysis / Gluconeogenesis;ko01200//Carbon metabolism;ko00052//Galactose metabolism;ko00030//Pentose phosphate pathway;ko03018//RNA degradation;ko00051//Fructose and mannose metabolism;ko01100//Metabolic pathways;ko01230//Biosynthesis of amino acids	Genetic Information Processing;Metabolism	Carbohydrate metabolism;Global and overview maps;Folding, sorting and degradation	Downregulated	Purine permease family protein IPR004853 Protein of unknown function DUF250
BGI_novel_G002871	ko00770//Pantothenate and CoA biosynthesis;ko04016//MAPK signaling pathway - plant;ko01240//Biosynthesis of cofactors;ko01100//Metabolic pathways;ko04075//Plant hormone signal transduction	Metabolism;Environmental Information Processing	Signal transduction;Global and overview maps;Metabolism of cofactors and vitamins	Downregulated	#N/A
BGI_novel_G002846	ko00562//Inositol phosphate metabolism;ko01100//Metabolic pathways;ko04070//Phosphatidylinositol signaling system;ko04145//Phagosome	Cellular Processes;Metabolism;Environmental Information Processing	Signal transduction;Transport and catabolism;Carbohydrate metabolism;Global and overview maps	Downregulated	#N/A
Nitab4.5_0005235g0040	ko01100//Metabolic pathways;ko00040//Pentose and glucuronate interconversions	Metabolism	Carbohydrate metabolism;Global and overview maps	Downregulated	Polygalacturonase IPR000743 Glycoside hydrolase, family 28
BGI_novel_G003516	ko00940//Phenylpropanoid biosynthesis;ko01100//Metabolic pathways;ko01110//Biosynthesis of secondary metabolites;ko00130//Ubiquinone and other terpenoid-quinone biosynthesis	Metabolism	Metabolism of cofactors and vitamins;Biosynthesis of other secondary metabolites;Global and overview maps	Downregulated	#N/A
BGI_novel_G005457	ko03060//Protein export	Genetic Information Processing	Folding, sorting and degradation	Downregulated	#N/A
BGI_novel_G001910	ko03018//RNA degradation;ko03040//Spliceosome;ko03013//Nucleocytoplasmic transport	Genetic Information Processing	Transcription;Translation;Folding, sorting and degradation	Downregulated	#N/A
BGI_novel_G002107	ko04144//Endocytosis	Cellular Processes	Transport and catabolism	Downregulated	#N/A
BGI_novel_G004877	ko01100//Metabolic pathways;ko00053//Ascorbate and aldarate metabolism	Metabolism	Carbohydrate metabolism;Global and overview maps	Downregulated	#N/A
Nitab4.5_0000539g0020	ko01200//Carbon metabolism;ko00650//Butanoate metabolism;ko01100//Metabolic pathways;ko01110//Biosynthesis of secondary metabolites;ko00630//Glyoxylate and dicarboxylate metabolism	Metabolism	Carbohydrate metabolism;Global and overview maps	Downregulated	Gamma hydroxybutyrate dehydrogenase-like protein IPR015815 3-hydroxyacid dehydrogenase_reductase
BGI_novel_G001745	ko00520//Amino sugar and nucleotide sugar metabolism;ko00040//Pentose and glucuronate interconversions;ko01250//Biosynthesis of nucleotide sugars;ko00053//Ascorbate and aldarate metabolism;ko00052//Galactose metabolism;ko01100//Metabolic pathways;ko01110//Biosynthesis of secondary metabolites	Metabolism	Global and overview maps;Carbohydrate metabolism	Downregulated	#N/A
