# Supplementary material for: Comparative transcriptome analysis reveals nicotine metabolism is a critical component for enhancing stress response intensity of innate immunity system in tobacco
Source: Front Plant Sci. 2024 Mar 21;15:1338169. doi: 10.3389/fpls.2024.1338169 (PMC11003474; doi:10.3389/fpls.2024.1338169)
Supplement: Supplementary file 6 [file Table_6.xlsx]

## Sheet: Primer Seq Infor
Table S8. Primer sequence Information for qRT-PCR
Transcription Factor	Forward Primer	Reverse Primer	Target Gene ID
AP2-EREBP	AP1-Fw: TGCCTTCGAGAAAACATCCT	AP1-Rv: ATTGAGATCGAAAGGCAACG	Nitab4.5_0004445g0080/Nitab4.5_0001393g0040
AP2-EREBP	AP2-Fw: TACTTCAGCGATTTCCCCGA	AP3-Rv: CCCCATGGCCTTTTCCTTAC	Nitab4.5_0002211g0120
AP2-EREBP	AP3-Fw: AGCGCAAAATTTGAACCAAGA	AP6-Rv: TGGTTCCTCTGTTTTCTTGAC	Nitab4.5_0002236g0040/Nitab4.5_0002211g0060
AUX/IAA	AUX-Fw: GACCAAAACAGCAGCAACAA	AUX-Rv: TCCCCAATTCCATAGCAGTC	Nitab4.5_0003159g0030/Nitab4.5_0003885g0020
bHLH	BHL-Fw: GCGTGGACTTACGCCATATT	BHL-Rv: CGGTGTTCTTGCTCCGTAAT	Nitab4.5_0000804g0160
C2H2	C2H2-Fw: CCTTTACCCACCCGATTTTT	C2H2-Rv: CACAGTTATTGCACGCCATC	Nitab4.5_0002105g0060
C3H	C3H-Fw: GATGGTGCAACTGCTCTTCA	C3H-Rv: GCTCAGCCAAGCTACCATTC	Nitab4.5_0004629g0020/Nitab4.5_0013137g0020
MYB	MYB-Fw: ATCCCTTCCAGATGCTTCCT	MYB-Rv: TTCAGTTCCCTGCGATTTTC	Nitab4.5_0001373g0030/ Nitab4.5_0002578g0010
